# Supplementary material for: Modular microfluidic systems cast from 3D-printed molds for imaging leukocyte adherence to differentially treated endothelial cultures
Source: Sci Rep. 2019 Aug 5;9:11321. doi: 10.1038/s41598-019-47475-z (PMC6683170; doi:10.1038/s41598-019-47475-z)
Supplement: Supplementary file 5 — CAD and sterolitography files [file 41598_2019_47475_MOESM5_ESM.zip]

Archive with 13 entries (12 files):
- Barrier_module.stl
- __MACOSX/
- __MACOSX/._Barrier_module.stl
- Barrier_module.step
- __MACOSX/._Barrier_module.step
- Flow_module.step
- __MACOSX/._Flow_module.step
- Alignment_guide.stl
- __MACOSX/._Alignment_guide.stl
- Alignment_guide.step
- __MACOSX/._Alignment_guide.step
- Flow_module.stl
- __MACOSX/._Flow_module.stl
