# Supplementary material for: Modular microfluidic systems cast from 3D-printed molds for imaging leukocyte adherence to differentially treated endothelial cultures
Source: Sci Rep. 2019 Aug 5;9:11321. doi: 10.1038/s41598-019-47475-z (PMC6683170; doi:10.1038/s41598-019-47475-z)
Supplement: Supplementary file 5 — CAD and sterolitography files [file 41598_2019_47475_MOESM5_ESM.zip › Barrier_module.step]

ISO-10303-21;
HEADER;
/* Generated by software containing ST-Developer
 * from STEP Tools, Inc. (www.steptools.com) 
 */

FILE_DESCRIPTION(
/* description */ (''),
/* implementation_level */ '2;1');

FILE_NAME(
/* name */ 
'C:/Users/Olle/Desktop/Paul _ scientificreport/ScratchWoundChip.step',
/* time_stamp */ '2019-06-25T10:44:09+02:00',
/* author */ (''),
/* organization */ (''),
/* preprocessor_version */ 'ST-DEVELOPER v18',
/* originating_system */ 'Autodesk Translation Framework v8.2.0.1029',
/* authorisation */ '');

FILE_SCHEMA (('AUTOMOTIVE_DESIGN { 1 0 10303 214 3 1 1 }'));
ENDSEC;

DATA;
#10=MECHANICAL_DESIGN_GEOMETRIC_PRESENTATION_REPRESENTATION('',(#13),#7681);
#11=SHAPE_REPRESENTATION_RELATIONSHIP('SRR','None',#7688,#12);
#12=ADVANCED_BREP_SHAPE_REPRESENTATION('',(#14),#7680);
#13=STYLED_ITEM('',(#7697),#14);
#14=MANIFOLD_SOLID_BREP('Body88',#4573);
#15=CONICAL_SURFACE('',#4604,7.,0.785398163397449);
#16=CONICAL_SURFACE('',#4608,7.,0.785398163397449);
#17=CONICAL_SURFACE('',#4612,7.,0.785398163397449);
#18=CONICAL_SURFACE('',#4616,7.,0.785398163397449);
#19=FACE_BOUND('',#478,.T.);
#20=FACE_BOUND('',#495,.T.);
#21=FACE_BOUND('',#502,.T.);
#22=FACE_BOUND('',#503,.T.);
#23=FACE_BOUND('',#504,.T.);
#24=FACE_BOUND('',#505,.T.);
#25=FACE_BOUND('',#506,.T.);
#26=FACE_BOUND('',#507,.T.);
#27=FACE_BOUND('',#508,.T.);
#28=FACE_BOUND('',#509,.T.);
#29=FACE_BOUND('',#510,.T.);
#30=FACE_BOUND('',#511,.T.);
#31=FACE_BOUND('',#512,.T.);
#32=FACE_BOUND('',#513,.T.);
#33=FACE_BOUND('',#514,.T.);
#34=FACE_BOUND('',#515,.T.);
#35=FACE_BOUND('',#516,.T.);
#36=FACE_BOUND('',#517,.T.);
#37=FACE_BOUND('',#518,.T.);
#38=FACE_BOUND('',#519,.T.);
#39=FACE_BOUND('',#520,.T.);
#40=FACE_BOUND('',#521,.T.);
#41=FACE_BOUND('',#522,.T.);
#42=FACE_BOUND('',#523,.T.);
#43=FACE_BOUND('',#524,.T.);
#44=FACE_BOUND('',#525,.T.);
#45=FACE_BOUND('',#526,.T.);
#46=FACE_BOUND('',#527,.T.);
#47=FACE_BOUND('',#528,.T.);
#48=FACE_BOUND('',#529,.T.);
#49=FACE_BOUND('',#530,.T.);
#50=FACE_BOUND('',#702,.T.);
#51=FACE_BOUND('',#703,.T.);
#52=PLANE('',#4590);
#53=PLANE('',#4594);
#54=PLANE('',#4601);
#55=PLANE('',#4607);
#56=PLANE('',#4611);
#57=PLANE('',#4615);
#58=PLANE('',#4619);
#59=PLANE('',#4620);
#60=PLANE('',#4623);
#61=PLANE('',#4626);
#62=PLANE('',#4627);
#63=PLANE('',#4631);
#64=PLANE('',#4633);
#65=PLANE('',#4634);
#66=PLANE('',#4635);
#67=PLANE('',#4708);
#68=PLANE('',#4709);
#69=PLANE('',#4712);
#70=PLANE('',#4713);
#71=PLANE('',#4718);
#72=PLANE('',#4721);
#73=PLANE('',#4722);
#74=PLANE('',#4725);
#75=PLANE('',#4730);
#76=PLANE('',#4733);
#77=PLANE('',#4734);
#78=PLANE('',#4735);
#79=PLANE('',#4736);
#80=PLANE('',#4737);
#81=PLANE('',#4738);
#82=PLANE('',#4743);
#83=PLANE('',#4746);
#84=PLANE('',#4749);
#85=PLANE('',#4752);
#86=PLANE('',#4753);
#87=PLANE('',#4756);
#88=PLANE('',#4759);
#89=PLANE('',#4760);
#90=PLANE('',#4761);
#91=PLANE('',#4764);
#92=PLANE('',#4769);
#93=PLANE('',#4770);
#94=PLANE('',#4771);
#95=PLANE('',#4772);
#96=PLANE('',#4773);
#97=PLANE('',#4776);
#98=PLANE('',#4777);
#99=PLANE('',#4778);
#100=PLANE('',#4781);
#101=PLANE('',#4782);
#102=PLANE('',#4785);
#103=PLANE('',#4786);
#104=PLANE('',#4787);
#105=PLANE('',#4792);
#106=PLANE('',#4795);
#107=PLANE('',#4798);
#108=PLANE('',#4799);
#109=PLANE('',#4802);
#110=PLANE('',#4803);
#111=PLANE('',#4804);
#112=PLANE('',#4805);
#113=PLANE('',#4808);
#114=PLANE('',#4809);
#115=PLANE('',#4810);
#116=PLANE('',#4813);
#117=PLANE('',#4816);
#118=PLANE('',#4817);
#119=PLANE('',#4820);
#120=PLANE('',#4823);
#121=PLANE('',#4826);
#122=PLANE('',#4829);
#123=PLANE('',#4830);
#124=PLANE('',#4831);
#125=PLANE('',#4832);
#126=PLANE('',#4833);
#127=PLANE('',#4834);
#128=PLANE('',#4839);
#129=PLANE('',#4842);
#130=PLANE('',#4847);
#131=PLANE('',#4852);
#132=PLANE('',#4857);
#133=PLANE('',#4860);
#134=PLANE('',#4861);
#135=PLANE('',#4864);
#136=PLANE('',#4865);
#137=PLANE('',#4868);
#138=PLANE('',#4871);
#139=PLANE('',#4874);
#140=PLANE('',#4877);
#141=PLANE('',#4878);
#142=PLANE('',#4881);
#143=PLANE('',#4884);
#144=PLANE('',#4885);
#145=PLANE('',#4888);
#146=PLANE('',#4891);
#147=PLANE('',#4894);
#148=PLANE('',#4897);
#149=PLANE('',#4900);
#150=PLANE('',#4905);
#151=PLANE('',#4906);
#152=PLANE('',#4909);
#153=PLANE('',#4910);
#154=PLANE('',#4911);
#155=PLANE('',#4914);
#156=PLANE('',#4915);
#157=PLANE('',#4918);
#158=PLANE('',#4919);
#159=PLANE('',#4920);
#160=PLANE('',#4921);
#161=PLANE('',#4922);
#162=PLANE('',#4925);
#163=PLANE('',#4930);
#164=PLANE('',#4933);
#165=PLANE('',#4934);
#166=PLANE('',#4935);
#167=PLANE('',#4940);
#168=PLANE('',#4941);
#169=PLANE('',#4942);
#170=PLANE('',#4949);
#171=PLANE('',#4950);
#172=PLANE('',#4951);
#173=PLANE('',#4952);
#174=PLANE('',#4953);
#175=PLANE('',#4954);
#176=PLANE('',#4955);
#177=PLANE('',#4956);
#178=PLANE('',#4957);
#179=PLANE('',#4958);
#180=PLANE('',#4959);
#181=PLANE('',#4960);
#182=PLANE('',#4961);
#183=PLANE('',#4962);
#184=PLANE('',#4963);
#185=PLANE('',#4964);
#186=PLANE('',#4965);
#187=PLANE('',#4966);
#188=PLANE('',#4967);
#189=PLANE('',#4968);
#190=PLANE('',#4969);
#191=PLANE('',#4970);
#192=PLANE('',#4971);
#193=PLANE('',#4972);
#194=PLANE('',#4973);
#195=PLANE('',#4974);
#196=PLANE('',#4976);
#197=PLANE('',#4978);
#198=PLANE('',#4979);
#199=PLANE('',#4980);
#200=PLANE('',#4981);
#201=PLANE('',#4982);
#202=PLANE('',#4983);
#203=PLANE('',#4984);
#204=PLANE('',#4991);
#205=PLANE('',#4992);
#206=PLANE('',#4993);
#207=PLANE('',#4994);
#208=PLANE('',#4997);
#209=PLANE('',#4998);
#210=PLANE('',#4999);
#211=PLANE('',#5000);
#212=PLANE('',#5001);
#213=PLANE('',#5002);
#214=PLANE('',#5003);
#215=PLANE('',#5004);
#216=PLANE('',#5005);
#217=PLANE('',#5012);
#218=PLANE('',#5015);
#219=PLANE('',#5016);
#220=PLANE('',#5017);
#221=FACE_OUTER_BOUND('',#474,.T.);
#222=FACE_OUTER_BOUND('',#475,.T.);
#223=FACE_OUTER_BOUND('',#476,.T.);
#224=FACE_OUTER_BOUND('',#477,.T.);
#225=FACE_OUTER_BOUND('',#479,.T.);
#226=FACE_OUTER_BOUND('',#480,.T.);
#227=FACE_OUTER_BOUND('',#481,.T.);
#228=FACE_OUTER_BOUND('',#482,.T.);
#229=FACE_OUTER_BOUND('',#483,.T.);
#230=FACE_OUTER_BOUND('',#484,.T.);
#231=FACE_OUTER_BOUND('',#485,.T.);
#232=FACE_OUTER_BOUND('',#486,.T.);
#233=FACE_OUTER_BOUND('',#487,.T.);
#234=FACE_OUTER_BOUND('',#488,.T.);
#235=FACE_OUTER_BOUND('',#489,.T.);
#236=FACE_OUTER_BOUND('',#490,.T.);
#237=FACE_OUTER_BOUND('',#491,.T.);
#238=FACE_OUTER_BOUND('',#492,.T.);
#239=FACE_OUTER_BOUND('',#493,.T.);
#240=FACE_OUTER_BOUND('',#494,.T.);
#241=FACE_OUTER_BOUND('',#496,.T.);
#242=FACE_OUTER_BOUND('',#497,.T.);
#243=FACE_OUTER_BOUND('',#498,.T.);
#244=FACE_OUTER_BOUND('',#499,.T.);
#245=FACE_OUTER_BOUND('',#500,.T.);
#246=FACE_OUTER_BOUND('',#501,.T.);
#247=FACE_OUTER_BOUND('',#531,.T.);
#248=FACE_OUTER_BOUND('',#532,.T.);
#249=FACE_OUTER_BOUND('',#533,.T.);
#250=FACE_OUTER_BOUND('',#534,.T.);
#251=FACE_OUTER_BOUND('',#535,.T.);
#252=FACE_OUTER_BOUND('',#536,.T.);
#253=FACE_OUTER_BOUND('',#537,.T.);
#254=FACE_OUTER_BOUND('',#538,.T.);
#255=FACE_OUTER_BOUND('',#539,.T.);
#256=FACE_OUTER_BOUND('',#540,.T.);
#257=FACE_OUTER_BOUND('',#541,.T.);
#258=FACE_OUTER_BOUND('',#542,.T.);
#259=FACE_OUTER_BOUND('',#543,.T.);
#260=FACE_OUTER_BOUND('',#544,.T.);
#261=FACE_OUTER_BOUND('',#545,.T.);
#262=FACE_OUTER_BOUND('',#546,.T.);
#263=FACE_OUTER_BOUND('',#547,.T.);
#264=FACE_OUTER_BOUND('',#548,.T.);
#265=FACE_OUTER_BOUND('',#549,.T.);
#266=FACE_OUTER_BOUND('',#550,.T.);
#267=FACE_OUTER_BOUND('',#551,.T.);
#268=FACE_OUTER_BOUND('',#552,.T.);
#269=FACE_OUTER_BOUND('',#553,.T.);
#270=FACE_OUTER_BOUND('',#554,.T.);
#271=FACE_OUTER_BOUND('',#555,.T.);
#272=FACE_OUTER_BOUND('',#556,.T.);
#273=FACE_OUTER_BOUND('',#557,.T.);
#274=FACE_OUTER_BOUND('',#558,.T.);
#275=FACE_OUTER_BOUND('',#559,.T.);
#276=FACE_OUTER_BOUND('',#560,.T.);
#277=FACE_OUTER_BOUND('',#561,.T.);
#278=FACE_OUTER_BOUND('',#562,.T.);
#279=FACE_OUTER_BOUND('',#563,.T.);
#280=FACE_OUTER_BOUND('',#564,.T.);
#281=FACE_OUTER_BOUND('',#565,.T.);
#282=FACE_OUTER_BOUND('',#566,.T.);
#283=FACE_OUTER_BOUND('',#567,.T.);
#284=FACE_OUTER_BOUND('',#568,.T.);
#285=FACE_OUTER_BOUND('',#569,.T.);
#286=FACE_OUTER_BOUND('',#570,.T.);
#287=FACE_OUTER_BOUND('',#571,.T.);
#288=FACE_OUTER_BOUND('',#572,.T.);
#289=FACE_OUTER_BOUND('',#573,.T.);
#290=FACE_OUTER_BOUND('',#574,.T.);
#291=FACE_OUTER_BOUND('',#575,.T.);
#292=FACE_OUTER_BOUND('',#576,.T.);
#293=FACE_OUTER_BOUND('',#577,.T.);
#294=FACE_OUTER_BOUND('',#578,.T.);
#295=FACE_OUTER_BOUND('',#579,.T.);
#296=FACE_OUTER_BOUND('',#580,.T.);
#297=FACE_OUTER_BOUND('',#581,.T.);
#298=FACE_OUTER_BOUND('',#582,.T.);
#299=FACE_OUTER_BOUND('',#583,.T.);
#300=FACE_OUTER_BOUND('',#584,.T.);
#301=FACE_OUTER_BOUND('',#585,.T.);
#302=FACE_OUTER_BOUND('',#586,.T.);
#303=FACE_OUTER_BOUND('',#587,.T.);
#304=FACE_OUTER_BOUND('',#588,.T.);
#305=FACE_OUTER_BOUND('',#589,.T.);
#306=FACE_OUTER_BOUND('',#590,.T.);
#307=FACE_OUTER_BOUND('',#591,.T.);
#308=FACE_OUTER_BOUND('',#592,.T.);
#309=FACE_OUTER_BOUND('',#593,.T.);
#310=FACE_OUTER_BOUND('',#594,.T.);
#311=FACE_OUTER_BOUND('',#595,.T.);
#312=FACE_OUTER_BOUND('',#596,.T.);
#313=FACE_OUTER_BOUND('',#597,.T.);
#314=FACE_OUTER_BOUND('',#598,.T.);
#315=FACE_OUTER_BOUND('',#599,.T.);
#316=FACE_OUTER_BOUND('',#600,.T.);
#317=FACE_OUTER_BOUND('',#601,.T.);
#318=FACE_OUTER_BOUND('',#602,.T.);
#319=FACE_OUTER_BOUND('',#603,.T.);
#320=FACE_OUTER_BOUND('',#604,.T.);
#321=FACE_OUTER_BOUND('',#605,.T.);
#322=FACE_OUTER_BOUND('',#606,.T.);
#323=FACE_OUTER_BOUND('',#607,.T.);
#324=FACE_OUTER_BOUND('',#608,.T.);
#325=FACE_OUTER_BOUND('',#609,.T.);
#326=FACE_OUTER_BOUND('',#610,.T.);
#327=FACE_OUTER_BOUND('',#611,.T.);
#328=FACE_OUTER_BOUND('',#612,.T.);
#329=FACE_OUTER_BOUND('',#613,.T.);
#330=FACE_OUTER_BOUND('',#614,.T.);
#331=FACE_OUTER_BOUND('',#615,.T.);
#332=FACE_OUTER_BOUND('',#616,.T.);
#333=FACE_OUTER_BOUND('',#617,.T.);
#334=FACE_OUTER_BOUND('',#618,.T.);
#335=FACE_OUTER_BOUND('',#619,.T.);
#336=FACE_OUTER_BOUND('',#620,.T.);
#337=FACE_OUTER_BOUND('',#621,.T.);
#338=FACE_OUTER_BOUND('',#622,.T.);
#339=FACE_OUTER_BOUND('',#623,.T.);
#340=FACE_OUTER_BOUND('',#624,.T.);
#341=FACE_OUTER_BOUND('',#625,.T.);
#342=FACE_OUTER_BOUND('',#626,.T.);
#343=FACE_OUTER_BOUND('',#627,.T.);
#344=FACE_OUTER_BOUND('',#628,.T.);
#345=FACE_OUTER_BOUND('',#629,.T.);
#346=FACE_OUTER_BOUND('',#630,.T.);
#347=FACE_OUTER_BOUND('',#631,.T.);
#348=FACE_OUTER_BOUND('',#632,.T.);
#349=FACE_OUTER_BOUND('',#633,.T.);
#350=FACE_OUTER_BOUND('',#634,.T.);
#351=FACE_OUTER_BOUND('',#635,.T.);
#352=FACE_OUTER_BOUND('',#636,.T.);
#353=FACE_OUTER_BOUND('',#637,.T.);
#354=FACE_OUTER_BOUND('',#638,.T.);
#355=FACE_OUTER_BOUND('',#639,.T.);
#356=FACE_OUTER_BOUND('',#640,.T.);
#357=FACE_OUTER_BOUND('',#641,.T.);
#358=FACE_OUTER_BOUND('',#642,.T.);
#359=FACE_OUTER_BOUND('',#643,.T.);
#360=FACE_OUTER_BOUND('',#644,.T.);
#361=FACE_OUTER_BOUND('',#645,.T.);
#362=FACE_OUTER_BOUND('',#646,.T.);
#363=FACE_OUTER_BOUND('',#647,.T.);
#364=FACE_OUTER_BOUND('',#648,.T.);
#365=FACE_OUTER_BOUND('',#649,.T.);
#366=FACE_OUTER_BOUND('',#650,.T.);
#367=FACE_OUTER_BOUND('',#651,.T.);
#368=FACE_OUTER_BOUND('',#652,.T.);
#369=FACE_OUTER_BOUND('',#653,.T.);
#370=FACE_OUTER_BOUND('',#654,.T.);
#371=FACE_OUTER_BOUND('',#655,.T.);
#372=FACE_OUTER_BOUND('',#656,.T.);
#373=FACE_OUTER_BOUND('',#657,.T.);
#374=FACE_OUTER_BOUND('',#658,.T.);
#375=FACE_OUTER_BOUND('',#659,.T.);
#376=FACE_OUTER_BOUND('',#660,.T.);
#377=FACE_OUTER_BOUND('',#661,.T.);
#378=FACE_OUTER_BOUND('',#662,.T.);
#379=FACE_OUTER_BOUND('',#663,.T.);
#380=FACE_OUTER_BOUND('',#664,.T.);
#381=FACE_OUTER_BOUND('',#665,.T.);
#382=FACE_OUTER_BOUND('',#666,.T.);
#383=FACE_OUTER_BOUND('',#667,.T.);
#384=FACE_OUTER_BOUND('',#668,.T.);
#385=FACE_OUTER_BOUND('',#669,.T.);
#386=FACE_OUTER_BOUND('',#670,.T.);
#387=FACE_OUTER_BOUND('',#671,.T.);
#388=FACE_OUTER_BOUND('',#672,.T.);
#389=FACE_OUTER_BOUND('',#673,.T.);
#390=FACE_OUTER_BOUND('',#674,.T.);
#391=FACE_OUTER_BOUND('',#675,.T.);
#392=FACE_OUTER_BOUND('',#676,.T.);
#393=FACE_OUTER_BOUND('',#677,.T.);
#394=FACE_OUTER_BOUND('',#678,.T.);
#395=FACE_OUTER_BOUND('',#679,.T.);
#396=FACE_OUTER_BOUND('',#680,.T.);
#397=FACE_OUTER_BOUND('',#681,.T.);
#398=FACE_OUTER_BOUND('',#682,.T.);
#399=FACE_OUTER_BOUND('',#683,.T.);
#400=FACE_OUTER_BOUND('',#684,.T.);
#401=FACE_OUTER_BOUND('',#685,.T.);
#402=FACE_OUTER_BOUND('',#686,.T.);
#403=FACE_OUTER_BOUND('',#687,.T.);
#404=FACE_OUTER_BOUND('',#688,.T.);
#405=FACE_OUTER_BOUND('',#689,.T.);
#406=FACE_OUTER_BOUND('',#690,.T.);
#407=FACE_OUTER_BOUND('',#691,.T.);
#408=FACE_OUTER_BOUND('',#692,.T.);
#409=FACE_OUTER_BOUND('',#693,.T.);
#410=FACE_OUTER_BOUND('',#694,.T.);
#411=FACE_OUTER_BOUND('',#695,.T.);
#412=FACE_OUTER_BOUND('',#696,.T.);
#413=FACE_OUTER_BOUND('',#697,.T.);
#414=FACE_OUTER_BOUND('',#698,.T.);
#415=FACE_OUTER_BOUND('',#699,.T.);
#416=FACE_OUTER_BOUND('',#700,.T.);
#417=FACE_OUTER_BOUND('',#701,.T.);
#418=FACE_OUTER_BOUND('',#704,.T.);
#419=FACE_OUTER_BOUND('',#705,.T.);
#420=FACE_OUTER_BOUND('',#706,.T.);
#421=FACE_OUTER_BOUND('',#707,.T.);
#422=FACE_OUTER_BOUND('',#708,.T.);
#423=FACE_OUTER_BOUND('',#709,.T.);
#424=FACE_OUTER_BOUND('',#710,.T.);
#425=FACE_OUTER_BOUND('',#711,.T.);
#426=FACE_OUTER_BOUND('',#712,.T.);
#427=FACE_OUTER_BOUND('',#713,.T.);
#428=FACE_OUTER_BOUND('',#714,.T.);
#429=FACE_OUTER_BOUND('',#715,.T.);
#430=FACE_OUTER_BOUND('',#716,.T.);
#431=FACE_OUTER_BOUND('',#717,.T.);
#432=FACE_OUTER_BOUND('',#718,.T.);
#433=FACE_OUTER_BOUND('',#719,.T.);
#434=FACE_OUTER_BOUND('',#720,.T.);
#435=FACE_OUTER_BOUND('',#721,.T.);
#436=FACE_OUTER_BOUND('',#722,.T.);
#437=FACE_OUTER_BOUND('',#723,.T.);
#438=FACE_OUTER_BOUND('',#724,.T.);
#439=FACE_OUTER_BOUND('',#725,.T.);
#440=FACE_OUTER_BOUND('',#726,.T.);
#441=FACE_OUTER_BOUND('',#727,.T.);
#442=FACE_OUTER_BOUND('',#728,.T.);
#443=FACE_OUTER_BOUND('',#729,.T.);
#444=FACE_OUTER_BOUND('',#730,.T.);
#445=FACE_OUTER_BOUND('',#731,.T.);
#446=FACE_OUTER_BOUND('',#732,.T.);
#447=FACE_OUTER_BOUND('',#733,.T.);
#448=FACE_OUTER_BOUND('',#734,.T.);
#449=FACE_OUTER_BOUND('',#735,.T.);
#450=FACE_OUTER_BOUND('',#736,.T.);
#451=FACE_OUTER_BOUND('',#737,.T.);
#452=FACE_OUTER_BOUND('',#738,.T.);
#453=FACE_OUTER_BOUND('',#739,.T.);
#454=FACE_OUTER_BOUND('',#740,.T.);
#455=FACE_OUTER_BOUND('',#741,.T.);
#456=FACE_OUTER_BOUND('',#742,.T.);
#457=FACE_OUTER_BOUND('',#743,.T.);
#458=FACE_OUTER_BOUND('',#744,.T.);
#459=FACE_OUTER_BOUND('',#745,.T.);
#460=FACE_OUTER_BOUND('',#746,.T.);
#461=FACE_OUTER_BOUND('',#747,.T.);
#462=FACE_OUTER_BOUND('',#748,.T.);
#463=FACE_OUTER_BOUND('',#749,.T.);
#464=FACE_OUTER_BOUND('',#750,.T.);
#465=FACE_OUTER_BOUND('',#751,.T.);
#466=FACE_OUTER_BOUND('',#752,.T.);
#467=FACE_OUTER_BOUND('',#753,.T.);
#468=FACE_OUTER_BOUND('',#754,.T.);
#469=FACE_OUTER_BOUND('',#755,.T.);
#470=FACE_OUTER_BOUND('',#756,.T.);
#471=FACE_OUTER_BOUND('',#757,.T.);
#472=FACE_OUTER_BOUND('',#758,.T.);
#473=FACE_OUTER_BOUND('',#759,.T.);
#474=EDGE_LOOP('',(#2948,#2949,#2950,#2951));
#475=EDGE_LOOP('',(#2952,#2953,#2954,#2955));
#476=EDGE_LOOP('',(#2956,#2957,#2958,#2959));
#477=EDGE_LOOP('',(#2960,#2961,#2962,#2963,#2964,#2965,#2966,#2967));
#478=EDGE_LOOP('',(#2968,#2969,#2970,#2971,#2972,#2973,#2974,#2975,#2976));
#479=EDGE_LOOP('',(#2977,#2978,#2979,#2980));
#480=EDGE_LOOP('',(#2981,#2982,#2983,#2984));
#481=EDGE_LOOP('',(#2985,#2986,#2987,#2988));
#482=EDGE_LOOP('',(#2989,#2990,#2991,#2992));
#483=EDGE_LOOP('',(#2993,#2994,#2995,#2996));
#484=EDGE_LOOP('',(#2997,#2998,#2999,#3000));
#485=EDGE_LOOP('',(#3001,#3002,#3003,#3004));
#486=EDGE_LOOP('',(#3005,#3006,#3007,#3008));
#487=EDGE_LOOP('',(#3009,#3010,#3011,#3012));
#488=EDGE_LOOP('',(#3013,#3014,#3015,#3016));
#489=EDGE_LOOP('',(#3017,#3018,#3019,#3020));
#490=EDGE_LOOP('',(#3021,#3022,#3023,#3024));
#491=EDGE_LOOP('',(#3025,#3026,#3027,#3028));
#492=EDGE_LOOP('',(#3029,#3030,#3031,#3032));
#493=EDGE_LOOP('',(#3033,#3034,#3035,#3036,#3037,#3038,#3039,#3040));
#494=EDGE_LOOP('',(#3041,#3042,#3043,#3044,#3045,#3046,#3047,#3048));
#495=EDGE_LOOP('',(#3049,#3050,#3051,#3052,#3053,#3054,#3055,#3056));
#496=EDGE_LOOP('',(#3057,#3058,#3059,#3060));
#497=EDGE_LOOP('',(#3061,#3062,#3063,#3064));
#498=EDGE_LOOP('',(#3065,#3066,#3067,#3068));
#499=EDGE_LOOP('',(#3069,#3070,#3071,#3072));
#500=EDGE_LOOP('',(#3073,#3074,#3075,#3076));
#501=EDGE_LOOP('',(#3077,#3078,#3079,#3080,#3081,#3082,#3083,#3084,#3085,
#3086,#3087,#3088,#3089,#3090,#3091,#3092,#3093,#3094,#3095,#3096,#3097,
#3098,#3099,#3100));
#502=EDGE_LOOP('',(#3101,#3102,#3103,#3104,#3105));
#503=EDGE_LOOP('',(#3106,#3107,#3108,#3109));
#504=EDGE_LOOP('',(#3110,#3111,#3112,#3113));
#505=EDGE_LOOP('',(#3114,#3115,#3116,#3117));
#506=EDGE_LOOP('',(#3118,#3119,#3120,#3121,#3122,#3123));
#507=EDGE_LOOP('',(#3124,#3125,#3126,#3127));
#508=EDGE_LOOP('',(#3128,#3129,#3130,#3131));
#509=EDGE_LOOP('',(#3132,#3133,#3134,#3135));
#510=EDGE_LOOP('',(#3136,#3137,#3138,#3139,#3140,#3141));
#511=EDGE_LOOP('',(#3142,#3143,#3144,#3145,#3146,#3147));
#512=EDGE_LOOP('',(#3148,#3149,#3150,#3151,#3152,#3153));
#513=EDGE_LOOP('',(#3154,#3155,#3156,#3157));
#514=EDGE_LOOP('',(#3158,#3159,#3160,#3161,#3162));
#515=EDGE_LOOP('',(#3163,#3164,#3165,#3166,#3167,#3168));
#516=EDGE_LOOP('',(#3169,#3170,#3171,#3172,#3173));
#517=EDGE_LOOP('',(#3174,#3175,#3176,#3177,#3178));
#518=EDGE_LOOP('',(#3179,#3180,#3181,#3182));
#519=EDGE_LOOP('',(#3183,#3184,#3185,#3186,#3187,#3188));
#520=EDGE_LOOP('',(#3189,#3190,#3191,#3192));
#521=EDGE_LOOP('',(#3193,#3194,#3195,#3196,#3197,#3198));
#522=EDGE_LOOP('',(#3199,#3200,#3201,#3202,#3203,#3204,#3205,#3206));
#523=EDGE_LOOP('',(#3207,#3208,#3209,#3210));
#524=EDGE_LOOP('',(#3211,#3212,#3213,#3214));
#525=EDGE_LOOP('',(#3215,#3216,#3217,#3218,#3219));
#526=EDGE_LOOP('',(#3220,#3221,#3222,#3223));
#527=EDGE_LOOP('',(#3224,#3225,#3226,#3227));
#528=EDGE_LOOP('',(#3228,#3229,#3230,#3231,#3232,#3233,#3234,#3235,#3236,
#3237,#3238,#3239,#3240,#3241));
#529=EDGE_LOOP('',(#3242,#3243,#3244,#3245,#3246));
#530=EDGE_LOOP('',(#3247,#3248,#3249,#3250));
#531=EDGE_LOOP('',(#3251,#3252,#3253,#3254));
#532=EDGE_LOOP('',(#3255,#3256,#3257,#3258));
#533=EDGE_LOOP('',(#3259,#3260,#3261,#3262));
#534=EDGE_LOOP('',(#3263,#3264,#3265,#3266));
#535=EDGE_LOOP('',(#3267,#3268,#3269,#3270));
#536=EDGE_LOOP('',(#3271,#3272,#3273,#3274));
#537=EDGE_LOOP('',(#3275,#3276,#3277,#3278));
#538=EDGE_LOOP('',(#3279,#3280,#3281,#3282));
#539=EDGE_LOOP('',(#3283,#3284,#3285,#3286));
#540=EDGE_LOOP('',(#3287,#3288,#3289,#3290));
#541=EDGE_LOOP('',(#3291,#3292,#3293,#3294));
#542=EDGE_LOOP('',(#3295,#3296,#3297,#3298));
#543=EDGE_LOOP('',(#3299,#3300,#3301,#3302));
#544=EDGE_LOOP('',(#3303,#3304,#3305,#3306));
#545=EDGE_LOOP('',(#3307,#3308,#3309,#3310));
#546=EDGE_LOOP('',(#3311,#3312,#3313,#3314));
#547=EDGE_LOOP('',(#3315,#3316,#3317,#3318));
#548=EDGE_LOOP('',(#3319,#3320,#3321,#3322));
#549=EDGE_LOOP('',(#3323,#3324,#3325,#3326));
#550=EDGE_LOOP('',(#3327,#3328,#3329,#3330));
#551=EDGE_LOOP('',(#3331,#3332,#3333,#3334));
#552=EDGE_LOOP('',(#3335,#3336,#3337,#3338));
#553=EDGE_LOOP('',(#3339,#3340,#3341,#3342));
#554=EDGE_LOOP('',(#3343,#3344,#3345,#3346));
#555=EDGE_LOOP('',(#3347,#3348,#3349,#3350));
#556=EDGE_LOOP('',(#3351,#3352,#3353,#3354));
#557=EDGE_LOOP('',(#3355,#3356,#3357,#3358));
#558=EDGE_LOOP('',(#3359,#3360,#3361,#3362));
#559=EDGE_LOOP('',(#3363,#3364,#3365,#3366));
#560=EDGE_LOOP('',(#3367,#3368,#3369,#3370));
#561=EDGE_LOOP('',(#3371,#3372,#3373,#3374));
#562=EDGE_LOOP('',(#3375,#3376,#3377,#3378));
#563=EDGE_LOOP('',(#3379,#3380,#3381,#3382));
#564=EDGE_LOOP('',(#3383,#3384,#3385,#3386));
#565=EDGE_LOOP('',(#3387,#3388,#3389,#3390));
#566=EDGE_LOOP('',(#3391,#3392,#3393,#3394));
#567=EDGE_LOOP('',(#3395,#3396,#3397,#3398));
#568=EDGE_LOOP('',(#3399,#3400,#3401,#3402));
#569=EDGE_LOOP('',(#3403,#3404,#3405,#3406));
#570=EDGE_LOOP('',(#3407,#3408,#3409,#3410));
#571=EDGE_LOOP('',(#3411,#3412,#3413,#3414));
#572=EDGE_LOOP('',(#3415,#3416,#3417,#3418));
#573=EDGE_LOOP('',(#3419,#3420,#3421,#3422));
#574=EDGE_LOOP('',(#3423,#3424,#3425,#3426));
#575=EDGE_LOOP('',(#3427,#3428,#3429,#3430));
#576=EDGE_LOOP('',(#3431,#3432,#3433,#3434));
#577=EDGE_LOOP('',(#3435,#3436,#3437,#3438));
#578=EDGE_LOOP('',(#3439,#3440,#3441,#3442));
#579=EDGE_LOOP('',(#3443,#3444,#3445,#3446));
#580=EDGE_LOOP('',(#3447,#3448,#3449,#3450));
#581=EDGE_LOOP('',(#3451,#3452,#3453,#3454));
#582=EDGE_LOOP('',(#3455,#3456,#3457,#3458));
#583=EDGE_LOOP('',(#3459,#3460,#3461,#3462));
#584=EDGE_LOOP('',(#3463,#3464,#3465,#3466));
#585=EDGE_LOOP('',(#3467,#3468,#3469,#3470));
#586=EDGE_LOOP('',(#3471,#3472,#3473,#3474));
#587=EDGE_LOOP('',(#3475,#3476,#3477,#3478));
#588=EDGE_LOOP('',(#3479,#3480,#3481,#3482));
#589=EDGE_LOOP('',(#3483,#3484,#3485,#3486));
#590=EDGE_LOOP('',(#3487,#3488,#3489,#3490));
#591=EDGE_LOOP('',(#3491,#3492,#3493,#3494));
#592=EDGE_LOOP('',(#3495,#3496,#3497,#3498));
#593=EDGE_LOOP('',(#3499,#3500,#3501,#3502));
#594=EDGE_LOOP('',(#3503,#3504,#3505,#3506));
#595=EDGE_LOOP('',(#3507,#3508,#3509,#3510));
#596=EDGE_LOOP('',(#3511,#3512,#3513,#3514));
#597=EDGE_LOOP('',(#3515,#3516,#3517,#3518));
#598=EDGE_LOOP('',(#3519,#3520,#3521,#3522));
#599=EDGE_LOOP('',(#3523,#3524,#3525,#3526));
#600=EDGE_LOOP('',(#3527,#3528,#3529,#3530));
#601=EDGE_LOOP('',(#3531,#3532,#3533,#3534));
#602=EDGE_LOOP('',(#3535,#3536,#3537,#3538));
#603=EDGE_LOOP('',(#3539,#3540,#3541,#3542));
#604=EDGE_LOOP('',(#3543,#3544,#3545,#3546));
#605=EDGE_LOOP('',(#3547,#3548,#3549,#3550));
#606=EDGE_LOOP('',(#3551,#3552,#3553,#3554));
#607=EDGE_LOOP('',(#3555,#3556,#3557,#3558));
#608=EDGE_LOOP('',(#3559,#3560,#3561,#3562));
#609=EDGE_LOOP('',(#3563,#3564,#3565,#3566));
#610=EDGE_LOOP('',(#3567,#3568,#3569,#3570));
#611=EDGE_LOOP('',(#3571,#3572,#3573,#3574));
#612=EDGE_LOOP('',(#3575,#3576,#3577,#3578));
#613=EDGE_LOOP('',(#3579,#3580,#3581,#3582));
#614=EDGE_LOOP('',(#3583,#3584,#3585,#3586));
#615=EDGE_LOOP('',(#3587,#3588,#3589,#3590));
#616=EDGE_LOOP('',(#3591,#3592,#3593,#3594));
#617=EDGE_LOOP('',(#3595,#3596,#3597,#3598));
#618=EDGE_LOOP('',(#3599,#3600,#3601,#3602));
#619=EDGE_LOOP('',(#3603,#3604,#3605,#3606));
#620=EDGE_LOOP('',(#3607,#3608,#3609,#3610));
#621=EDGE_LOOP('',(#3611,#3612,#3613,#3614));
#622=EDGE_LOOP('',(#3615,#3616,#3617,#3618));
#623=EDGE_LOOP('',(#3619,#3620,#3621,#3622));
#624=EDGE_LOOP('',(#3623,#3624,#3625,#3626));
#625=EDGE_LOOP('',(#3627,#3628,#3629,#3630));
#626=EDGE_LOOP('',(#3631,#3632,#3633,#3634));
#627=EDGE_LOOP('',(#3635,#3636,#3637,#3638));
#628=EDGE_LOOP('',(#3639,#3640,#3641,#3642));
#629=EDGE_LOOP('',(#3643,#3644,#3645,#3646));
#630=EDGE_LOOP('',(#3647,#3648,#3649,#3650));
#631=EDGE_LOOP('',(#3651,#3652,#3653,#3654));
#632=EDGE_LOOP('',(#3655,#3656,#3657,#3658));
#633=EDGE_LOOP('',(#3659,#3660,#3661,#3662));
#634=EDGE_LOOP('',(#3663,#3664,#3665,#3666));
#635=EDGE_LOOP('',(#3667,#3668,#3669,#3670));
#636=EDGE_LOOP('',(#3671,#3672,#3673,#3674));
#637=EDGE_LOOP('',(#3675,#3676,#3677,#3678));
#638=EDGE_LOOP('',(#3679,#3680,#3681,#3682));
#639=EDGE_LOOP('',(#3683,#3684,#3685,#3686));
#640=EDGE_LOOP('',(#3687,#3688,#3689,#3690));
#641=EDGE_LOOP('',(#3691,#3692,#3693,#3694));
#642=EDGE_LOOP('',(#3695,#3696,#3697,#3698));
#643=EDGE_LOOP('',(#3699,#3700,#3701,#3702));
#644=EDGE_LOOP('',(#3703,#3704,#3705,#3706));
#645=EDGE_LOOP('',(#3707,#3708,#3709,#3710));
#646=EDGE_LOOP('',(#3711,#3712,#3713,#3714));
#647=EDGE_LOOP('',(#3715,#3716,#3717,#3718));
#648=EDGE_LOOP('',(#3719,#3720,#3721,#3722));
#649=EDGE_LOOP('',(#3723,#3724,#3725,#3726));
#650=EDGE_LOOP('',(#3727,#3728,#3729,#3730));
#651=EDGE_LOOP('',(#3731,#3732,#3733,#3734));
#652=EDGE_LOOP('',(#3735,#3736,#3737,#3738));
#653=EDGE_LOOP('',(#3739,#3740,#3741,#3742));
#654=EDGE_LOOP('',(#3743,#3744,#3745,#3746));
#655=EDGE_LOOP('',(#3747,#3748,#3749,#3750));
#656=EDGE_LOOP('',(#3751,#3752,#3753,#3754));
#657=EDGE_LOOP('',(#3755,#3756,#3757,#3758));
#658=EDGE_LOOP('',(#3759,#3760,#3761,#3762));
#659=EDGE_LOOP('',(#3763,#3764,#3765,#3766));
#660=EDGE_LOOP('',(#3767,#3768,#3769,#3770));
#661=EDGE_LOOP('',(#3771,#3772,#3773,#3774));
#662=EDGE_LOOP('',(#3775,#3776,#3777,#3778));
#663=EDGE_LOOP('',(#3779,#3780,#3781,#3782));
#664=EDGE_LOOP('',(#3783,#3784,#3785,#3786));
#665=EDGE_LOOP('',(#3787,#3788,#3789,#3790));
#666=EDGE_LOOP('',(#3791,#3792,#3793,#3794));
#667=EDGE_LOOP('',(#3795,#3796,#3797,#3798));
#668=EDGE_LOOP('',(#3799,#3800,#3801,#3802));
#669=EDGE_LOOP('',(#3803,#3804,#3805,#3806));
#670=EDGE_LOOP('',(#3807,#3808,#3809,#3810));
#671=EDGE_LOOP('',(#3811,#3812,#3813,#3814));
#672=EDGE_LOOP('',(#3815,#3816,#3817,#3818));
#673=EDGE_LOOP('',(#3819,#3820,#3821,#3822));
#674=EDGE_LOOP('',(#3823,#3824,#3825,#3826));
#675=EDGE_LOOP('',(#3827,#3828,#3829,#3830));
#676=EDGE_LOOP('',(#3831,#3832,#3833,#3834));
#677=EDGE_LOOP('',(#3835,#3836,#3837,#3838));
#678=EDGE_LOOP('',(#3839,#3840,#3841,#3842));
#679=EDGE_LOOP('',(#3843,#3844,#3845,#3846));
#680=EDGE_LOOP('',(#3847,#3848,#3849,#3850));
#681=EDGE_LOOP('',(#3851,#3852,#3853,#3854));
#682=EDGE_LOOP('',(#3855,#3856,#3857,#3858));
#683=EDGE_LOOP('',(#3859,#3860,#3861,#3862));
#684=EDGE_LOOP('',(#3863,#3864,#3865,#3866));
#685=EDGE_LOOP('',(#3867,#3868,#3869,#3870));
#686=EDGE_LOOP('',(#3871,#3872,#3873,#3874));
#687=EDGE_LOOP('',(#3875,#3876,#3877,#3878));
#688=EDGE_LOOP('',(#3879,#3880,#3881,#3882));
#689=EDGE_LOOP('',(#3883,#3884,#3885,#3886));
#690=EDGE_LOOP('',(#3887,#3888,#3889,#3890));
#691=EDGE_LOOP('',(#3891,#3892,#3893,#3894));
#692=EDGE_LOOP('',(#3895,#3896,#3897,#3898));
#693=EDGE_LOOP('',(#3899,#3900,#3901,#3902));
#694=EDGE_LOOP('',(#3903,#3904,#3905,#3906));
#695=EDGE_LOOP('',(#3907,#3908,#3909,#3910));
#696=EDGE_LOOP('',(#3911,#3912,#3913,#3914));
#697=EDGE_LOOP('',(#3915,#3916,#3917,#3918));
#698=EDGE_LOOP('',(#3919,#3920,#3921,#3922));
#699=EDGE_LOOP('',(#3923,#3924,#3925,#3926));
#700=EDGE_LOOP('',(#3927,#3928,#3929,#3930,#3931));
#701=EDGE_LOOP('',(#3932,#3933,#3934,#3935,#3936,#3937,#3938,#3939,#3940,
#3941,#3942,#3943,#3944,#3945));
#702=EDGE_LOOP('',(#3946,#3947,#3948,#3949,#3950,#3951,#3952,#3953,#3954,
#3955));
#703=EDGE_LOOP('',(#3956,#3957,#3958,#3959,#3960,#3961,#3962,#3963));
#704=EDGE_LOOP('',(#3964,#3965,#3966,#3967));
#705=EDGE_LOOP('',(#3968,#3969,#3970,#3971));
#706=EDGE_LOOP('',(#3972,#3973,#3974,#3975,#3976));
#707=EDGE_LOOP('',(#3977,#3978,#3979,#3980));
#708=EDGE_LOOP('',(#3981,#3982,#3983,#3984));
#709=EDGE_LOOP('',(#3985,#3986,#3987,#3988,#3989,#3990,#3991,#3992));
#710=EDGE_LOOP('',(#3993,#3994,#3995,#3996,#3997,#3998));
#711=EDGE_LOOP('',(#3999,#4000,#4001,#4002));
#712=EDGE_LOOP('',(#4003,#4004,#4005,#4006,#4007,#4008));
#713=EDGE_LOOP('',(#4009,#4010,#4011,#4012));
#714=EDGE_LOOP('',(#4013,#4014,#4015,#4016,#4017));
#715=EDGE_LOOP('',(#4018,#4019,#4020,#4021,#4022));
#716=EDGE_LOOP('',(#4023,#4024,#4025,#4026,#4027,#4028));
#717=EDGE_LOOP('',(#4029,#4030,#4031,#4032,#4033));
#718=EDGE_LOOP('',(#4034,#4035,#4036,#4037));
#719=EDGE_LOOP('',(#4038,#4039,#4040,#4041,#4042,#4043));
#720=EDGE_LOOP('',(#4044,#4045,#4046,#4047,#4048,#4049));
#721=EDGE_LOOP('',(#4050,#4051,#4052,#4053,#4054,#4055));
#722=EDGE_LOOP('',(#4056,#4057,#4058,#4059));
#723=EDGE_LOOP('',(#4060,#4061,#4062,#4063));
#724=EDGE_LOOP('',(#4064,#4065,#4066,#4067));
#725=EDGE_LOOP('',(#4068,#4069,#4070,#4071,#4072,#4073));
#726=EDGE_LOOP('',(#4074,#4075,#4076,#4077));
#727=EDGE_LOOP('',(#4078,#4079,#4080,#4081));
#728=EDGE_LOOP('',(#4082,#4083,#4084,#4085));
#729=EDGE_LOOP('',(#4086,#4087,#4088,#4089,#4090,#4091,#4092));
#730=EDGE_LOOP('',(#4093,#4094,#4095,#4096,#4097,#4098,#4099));
#731=EDGE_LOOP('',(#4100,#4101,#4102,#4103));
#732=EDGE_LOOP('',(#4104,#4105,#4106,#4107));
#733=EDGE_LOOP('',(#4108,#4109,#4110,#4111));
#734=EDGE_LOOP('',(#4112,#4113,#4114,#4115));
#735=EDGE_LOOP('',(#4116,#4117,#4118,#4119));
#736=EDGE_LOOP('',(#4120,#4121,#4122,#4123));
#737=EDGE_LOOP('',(#4124,#4125,#4126,#4127,#4128,#4129,#4130,#4131));
#738=EDGE_LOOP('',(#4132,#4133,#4134,#4135,#4136,#4137,#4138,#4139));
#739=EDGE_LOOP('',(#4140,#4141,#4142,#4143,#4144,#4145,#4146,#4147,#4148,
#4149,#4150,#4151,#4152,#4153,#4154,#4155));
#740=EDGE_LOOP('',(#4156));
#741=EDGE_LOOP('',(#4157,#4158,#4159,#4160));
#742=EDGE_LOOP('',(#4161,#4162,#4163,#4164));
#743=EDGE_LOOP('',(#4165,#4166,#4167,#4168));
#744=EDGE_LOOP('',(#4169,#4170,#4171,#4172,#4173,#4174,#4175,#4176));
#745=EDGE_LOOP('',(#4177));
#746=EDGE_LOOP('',(#4178));
#747=EDGE_LOOP('',(#4179,#4180,#4181,#4182));
#748=EDGE_LOOP('',(#4183,#4184,#4185,#4186));
#749=EDGE_LOOP('',(#4187,#4188,#4189,#4190));
#750=EDGE_LOOP('',(#4191,#4192,#4193,#4194));
#751=EDGE_LOOP('',(#4195,#4196,#4197,#4198));
#752=EDGE_LOOP('',(#4199,#4200,#4201,#4202));
#753=EDGE_LOOP('',(#4203,#4204,#4205,#4206,#4207,#4208,#4209,#4210,#4211,
#4212));
#754=EDGE_LOOP('',(#4213,#4214,#4215,#4216,#4217,#4218,#4219,#4220));
#755=EDGE_LOOP('',(#4221));
#756=EDGE_LOOP('',(#4222,#4223,#4224,#4225,#4226,#4227,#4228,#4229));
#757=EDGE_LOOP('',(#4230));
#758=EDGE_LOOP('',(#4231,#4232,#4233,#4234));
#759=EDGE_LOOP('',(#4235,#4236,#4237,#4238,#4239));
#760=LINE('',#6356,#1228);
#761=LINE('',#6359,#1229);
#762=LINE('',#6362,#1230);
#763=LINE('',#6364,#1231);
#764=LINE('',#6365,#1232);
#765=LINE('',#6371,#1233);
#766=LINE('',#6374,#1234);
#767=LINE('',#6376,#1235);
#768=LINE('',#6378,#1236);
#769=LINE('',#6382,#1237);
#770=LINE('',#6383,#1238);
#771=LINE('',#6386,#1239);
#772=LINE('',#6390,#1240);
#773=LINE('',#6396,#1241);
#774=LINE('',#6398,#1242);
#775=LINE('',#6404,#1243);
#776=LINE('',#6405,#1244);
#777=LINE('',#6409,#1245);
#778=LINE('',#6413,#1246);
#779=LINE('',#6417,#1247);
#780=LINE('',#6421,#1248);
#781=LINE('',#6423,#1249);
#782=LINE('',#6424,#1250);
#783=LINE('',#6428,#1251);
#784=LINE('',#6433,#1252);
#785=LINE('',#6435,#1253);
#786=LINE('',#6436,#1254);
#787=LINE('',#6440,#1255);
#788=LINE('',#6445,#1256);
#789=LINE('',#6447,#1257);
#790=LINE('',#6448,#1258);
#791=LINE('',#6452,#1259);
#792=LINE('',#6456,#1260);
#793=LINE('',#6457,#1261);
#794=LINE('',#6460,#1262);
#795=LINE('',#6462,#1263);
#796=LINE('',#6463,#1264);
#797=LINE('',#6466,#1265);
#798=LINE('',#6470,#1266);
#799=LINE('',#6471,#1267);
#800=LINE('',#6474,#1268);
#801=LINE('',#6479,#1269);
#802=LINE('',#6483,#1270);
#803=LINE('',#6486,#1271);
#804=LINE('',#6487,#1272);
#805=LINE('',#6488,#1273);
#806=LINE('',#6490,#1274);
#807=LINE('',#6491,#1275);
#808=LINE('',#6493,#1276);
#809=LINE('',#6497,#1277);
#810=LINE('',#6499,#1278);
#811=LINE('',#6500,#1279);
#812=LINE('',#6504,#1280);
#813=LINE('',#6506,#1281);
#814=LINE('',#6508,#1282);
#815=LINE('',#6509,#1283);
#816=LINE('',#6518,#1284);
#817=LINE('',#6520,#1285);
#818=LINE('',#6526,#1286);
#819=LINE('',#6530,#1287);
#820=LINE('',#6534,#1288);
#821=LINE('',#6538,#1289);
#822=LINE('',#6540,#1290);
#823=LINE('',#6545,#1291);
#824=LINE('',#6549,#1292);
#825=LINE('',#6552,#1293);
#826=LINE('',#6557,#1294);
#827=LINE('',#6559,#1295);
#828=LINE('',#6562,#1296);
#829=LINE('',#6565,#1297);
#830=LINE('',#6569,#1298);
#831=LINE('',#6575,#1299);
#832=LINE('',#6578,#1300);
#833=LINE('',#6581,#1301);
#834=LINE('',#6585,#1302);
#835=LINE('',#6591,#1303);
#836=LINE('',#6593,#1304);
#837=LINE('',#6595,#1305);
#838=LINE('',#6597,#1306);
#839=LINE('',#6598,#1307);
#840=LINE('',#6601,#1308);
#841=LINE('',#6605,#1309);
#842=LINE('',#6609,#1310);
#843=LINE('',#6613,#1311);
#844=LINE('',#6619,#1312);
#845=LINE('',#6622,#1313);
#846=LINE('',#6627,#1314);
#847=LINE('',#6631,#1315);
#848=LINE('',#6633,#1316);
#849=LINE('',#6634,#1317);
#850=LINE('',#6637,#1318);
#851=LINE('',#6639,#1319);
#852=LINE('',#6641,#1320);
#853=LINE('',#6643,#1321);
#854=LINE('',#6645,#1322);
#855=LINE('',#6651,#1323);
#856=LINE('',#6653,#1324);
#857=LINE('',#6655,#1325);
#858=LINE('',#6658,#1326);
#859=LINE('',#6661,#1327);
#860=LINE('',#6665,#1328);
#861=LINE('',#6669,#1329);
#862=LINE('',#6673,#1330);
#863=LINE('',#6675,#1331);
#864=LINE('',#6679,#1332);
#865=LINE('',#6681,#1333);
#866=LINE('',#6685,#1334);
#867=LINE('',#6687,#1335);
#868=LINE('',#6688,#1336);
#869=LINE('',#6691,#1337);
#870=LINE('',#6695,#1338);
#871=LINE('',#6698,#1339);
#872=LINE('',#6701,#1340);
#873=LINE('',#6705,#1341);
#874=LINE('',#6708,#1342);
#875=LINE('',#6711,#1343);
#876=LINE('',#6715,#1344);
#877=LINE('',#6721,#1345);
#878=LINE('',#6723,#1346);
#879=LINE('',#6725,#1347);
#880=LINE('',#6727,#1348);
#881=LINE('',#6728,#1349);
#882=LINE('',#6731,#1350);
#883=LINE('',#6735,#1351);
#884=LINE('',#6739,#1352);
#885=LINE('',#6745,#1353);
#886=LINE('',#6751,#1354);
#887=LINE('',#6755,#1355);
#888=LINE('',#6757,#1356);
#889=LINE('',#6761,#1357);
#890=LINE('',#6767,#1358);
#891=LINE('',#6771,#1359);
#892=LINE('',#6777,#1360);
#893=LINE('',#6780,#1361);
#894=LINE('',#6785,#1362);
#895=LINE('',#6789,#1363);
#896=LINE('',#6790,#1364);
#897=LINE('',#6795,#1365);
#898=LINE('',#6798,#1366);
#899=LINE('',#6803,#1367);
#900=LINE('',#6806,#1368);
#901=LINE('',#6809,#1369);
#902=LINE('',#6811,#1370);
#903=LINE('',#6813,#1371);
#904=LINE('',#6817,#1372);
#905=LINE('',#6819,#1373);
#906=LINE('',#6823,#1374);
#907=LINE('',#6825,#1375);
#908=LINE('',#6827,#1376);
#909=LINE('',#6831,#1377);
#910=LINE('',#6833,#1378);
#911=LINE('',#6839,#1379);
#912=LINE('',#6843,#1380);
#913=LINE('',#6844,#1381);
#914=LINE('',#6847,#1382);
#915=LINE('',#6851,#1383);
#916=LINE('',#6854,#1384);
#917=LINE('',#6855,#1385);
#918=LINE('',#6859,#1386);
#919=LINE('',#6860,#1387);
#920=LINE('',#6861,#1388);
#921=LINE('',#6865,#1389);
#922=LINE('',#6868,#1390);
#923=LINE('',#6869,#1391);
#924=LINE('',#6872,#1392);
#925=LINE('',#6873,#1393);
#926=LINE('',#6880,#1394);
#927=LINE('',#6881,#1395);
#928=LINE('',#6884,#1396);
#929=LINE('',#6885,#1397);
#930=LINE('',#6889,#1398);
#931=LINE('',#6891,#1399);
#932=LINE('',#6895,#1400);
#933=LINE('',#6896,#1401);
#934=LINE('',#6897,#1402);
#935=LINE('',#6901,#1403);
#936=LINE('',#6904,#1404);
#937=LINE('',#6905,#1405);
#938=LINE('',#6912,#1406);
#939=LINE('',#6913,#1407);
#940=LINE('',#6916,#1408);
#941=LINE('',#6917,#1409);
#942=LINE('',#6921,#1410);
#943=LINE('',#6923,#1411);
#944=LINE('',#6927,#1412);
#945=LINE('',#6928,#1413);
#946=LINE('',#6929,#1414);
#947=LINE('',#6932,#1415);
#948=LINE('',#6933,#1416);
#949=LINE('',#6936,#1417);
#950=LINE('',#6937,#1418);
#951=LINE('',#6940,#1419);
#952=LINE('',#6941,#1420);
#953=LINE('',#6944,#1421);
#954=LINE('',#6945,#1422);
#955=LINE('',#6952,#1423);
#956=LINE('',#6953,#1424);
#957=LINE('',#6956,#1425);
#958=LINE('',#6957,#1426);
#959=LINE('',#6961,#1427);
#960=LINE('',#6963,#1428);
#961=LINE('',#6968,#1429);
#962=LINE('',#6969,#1430);
#963=LINE('',#6972,#1431);
#964=LINE('',#6973,#1432);
#965=LINE('',#6977,#1433);
#966=LINE('',#6979,#1434);
#967=LINE('',#6983,#1435);
#968=LINE('',#6984,#1436);
#969=LINE('',#6985,#1437);
#970=LINE('',#6989,#1438);
#971=LINE('',#6992,#1439);
#972=LINE('',#6993,#1440);
#973=LINE('',#6999,#1441);
#974=LINE('',#7000,#1442);
#975=LINE('',#7001,#1443);
#976=LINE('',#7004,#1444);
#977=LINE('',#7005,#1445);
#978=LINE('',#7008,#1446);
#979=LINE('',#7009,#1447);
#980=LINE('',#7013,#1448);
#981=LINE('',#7016,#1449);
#982=LINE('',#7017,#1450);
#983=LINE('',#7024,#1451);
#984=LINE('',#7025,#1452);
#985=LINE('',#7028,#1453);
#986=LINE('',#7029,#1454);
#987=LINE('',#7032,#1455);
#988=LINE('',#7033,#1456);
#989=LINE('',#7036,#1457);
#990=LINE('',#7037,#1458);
#991=LINE('',#7040,#1459);
#992=LINE('',#7041,#1460);
#993=LINE('',#7043,#1461);
#994=LINE('',#7048,#1462);
#995=LINE('',#7049,#1463);
#996=LINE('',#7052,#1464);
#997=LINE('',#7053,#1465);
#998=LINE('',#7056,#1466);
#999=LINE('',#7058,#1467);
#1000=LINE('',#7059,#1468);
#1001=LINE('',#7062,#1469);
#1002=LINE('',#7063,#1470);
#1003=LINE('',#7067,#1471);
#1004=LINE('',#7069,#1472);
#1005=LINE('',#7073,#1473);
#1006=LINE('',#7074,#1474);
#1007=LINE('',#7075,#1475);
#1008=LINE('',#7079,#1476);
#1009=LINE('',#7082,#1477);
#1010=LINE('',#7083,#1478);
#1011=LINE('',#7086,#1479);
#1012=LINE('',#7087,#1480);
#1013=LINE('',#7090,#1481);
#1014=LINE('',#7091,#1482);
#1015=LINE('',#7098,#1483);
#1016=LINE('',#7099,#1484);
#1017=LINE('',#7102,#1485);
#1018=LINE('',#7103,#1486);
#1019=LINE('',#7107,#1487);
#1020=LINE('',#7109,#1488);
#1021=LINE('',#7114,#1489);
#1022=LINE('',#7115,#1490);
#1023=LINE('',#7118,#1491);
#1024=LINE('',#7119,#1492);
#1025=LINE('',#7122,#1493);
#1026=LINE('',#7123,#1494);
#1027=LINE('',#7127,#1495);
#1028=LINE('',#7129,#1496);
#1029=LINE('',#7133,#1497);
#1030=LINE('',#7134,#1498);
#1031=LINE('',#7135,#1499);
#1032=LINE('',#7138,#1500);
#1033=LINE('',#7139,#1501);
#1034=LINE('',#7142,#1502);
#1035=LINE('',#7143,#1503);
#1036=LINE('',#7147,#1504);
#1037=LINE('',#7150,#1505);
#1038=LINE('',#7151,#1506);
#1039=LINE('',#7153,#1507);
#1040=LINE('',#7157,#1508);
#1041=LINE('',#7158,#1509);
#1042=LINE('',#7159,#1510);
#1043=LINE('',#7163,#1511);
#1044=LINE('',#7166,#1512);
#1045=LINE('',#7167,#1513);
#1046=LINE('',#7171,#1514);
#1047=LINE('',#7173,#1515);
#1048=LINE('',#7177,#1516);
#1049=LINE('',#7178,#1517);
#1050=LINE('',#7179,#1518);
#1051=LINE('',#7183,#1519);
#1052=LINE('',#7186,#1520);
#1053=LINE('',#7187,#1521);
#1054=LINE('',#7191,#1522);
#1055=LINE('',#7193,#1523);
#1056=LINE('',#7198,#1524);
#1057=LINE('',#7199,#1525);
#1058=LINE('',#7202,#1526);
#1059=LINE('',#7203,#1527);
#1060=LINE('',#7207,#1528);
#1061=LINE('',#7209,#1529);
#1062=LINE('',#7213,#1530);
#1063=LINE('',#7214,#1531);
#1064=LINE('',#7215,#1532);
#1065=LINE('',#7218,#1533);
#1066=LINE('',#7219,#1534);
#1067=LINE('',#7222,#1535);
#1068=LINE('',#7223,#1536);
#1069=LINE('',#7226,#1537);
#1070=LINE('',#7227,#1538);
#1071=LINE('',#7230,#1539);
#1072=LINE('',#7231,#1540);
#1073=LINE('',#7238,#1541);
#1074=LINE('',#7239,#1542);
#1075=LINE('',#7242,#1543);
#1076=LINE('',#7243,#1544);
#1077=LINE('',#7247,#1545);
#1078=LINE('',#7249,#1546);
#1079=LINE('',#7254,#1547);
#1080=LINE('',#7255,#1548);
#1081=LINE('',#7259,#1549);
#1082=LINE('',#7262,#1550);
#1083=LINE('',#7263,#1551);
#1084=LINE('',#7267,#1552);
#1085=LINE('',#7271,#1553);
#1086=LINE('',#7273,#1554);
#1087=LINE('',#7278,#1555);
#1088=LINE('',#7279,#1556);
#1089=LINE('',#7283,#1557);
#1090=LINE('',#7286,#1558);
#1091=LINE('',#7287,#1559);
#1092=LINE('',#7291,#1560);
#1093=LINE('',#7294,#1561);
#1094=LINE('',#7295,#1562);
#1095=LINE('',#7298,#1563);
#1096=LINE('',#7299,#1564);
#1097=LINE('',#7303,#1565);
#1098=LINE('',#7305,#1566);
#1099=LINE('',#7308,#1567);
#1100=LINE('',#7310,#1568);
#1101=LINE('',#7311,#1569);
#1102=LINE('',#7315,#1570);
#1103=LINE('',#7318,#1571);
#1104=LINE('',#7319,#1572);
#1105=LINE('',#7323,#1573);
#1106=LINE('',#7325,#1574);
#1107=LINE('',#7330,#1575);
#1108=LINE('',#7331,#1576);
#1109=LINE('',#7334,#1577);
#1110=LINE('',#7335,#1578);
#1111=LINE('',#7339,#1579);
#1112=LINE('',#7341,#1580);
#1113=LINE('',#7345,#1581);
#1114=LINE('',#7346,#1582);
#1115=LINE('',#7347,#1583);
#1116=LINE('',#7351,#1584);
#1117=LINE('',#7354,#1585);
#1118=LINE('',#7355,#1586);
#1119=LINE('',#7361,#1587);
#1120=LINE('',#7362,#1588);
#1121=LINE('',#7363,#1589);
#1122=LINE('',#7366,#1590);
#1123=LINE('',#7367,#1591);
#1124=LINE('',#7371,#1592);
#1125=LINE('',#7374,#1593);
#1126=LINE('',#7375,#1594);
#1127=LINE('',#7381,#1595);
#1128=LINE('',#7382,#1596);
#1129=LINE('',#7383,#1597);
#1130=LINE('',#7387,#1598);
#1131=LINE('',#7390,#1599);
#1132=LINE('',#7391,#1600);
#1133=LINE('',#7397,#1601);
#1134=LINE('',#7398,#1602);
#1135=LINE('',#7399,#1603);
#1136=LINE('',#7403,#1604);
#1137=LINE('',#7406,#1605);
#1138=LINE('',#7407,#1606);
#1139=LINE('',#7414,#1607);
#1140=LINE('',#7415,#1608);
#1141=LINE('',#7418,#1609);
#1142=LINE('',#7419,#1610);
#1143=LINE('',#7422,#1611);
#1144=LINE('',#7423,#1612);
#1145=LINE('',#7427,#1613);
#1146=LINE('',#7430,#1614);
#1147=LINE('',#7431,#1615);
#1148=LINE('',#7434,#1616);
#1149=LINE('',#7435,#1617);
#1150=LINE('',#7438,#1618);
#1151=LINE('',#7439,#1619);
#1152=LINE('',#7443,#1620);
#1153=LINE('',#7446,#1621);
#1154=LINE('',#7447,#1622);
#1155=LINE('',#7450,#1623);
#1156=LINE('',#7451,#1624);
#1157=LINE('',#7455,#1625);
#1158=LINE('',#7458,#1626);
#1159=LINE('',#7459,#1627);
#1160=LINE('',#7462,#1628);
#1161=LINE('',#7463,#1629);
#1162=LINE('',#7465,#1630);
#1163=LINE('',#7469,#1631);
#1164=LINE('',#7470,#1632);
#1165=LINE('',#7471,#1633);
#1166=LINE('',#7474,#1634);
#1167=LINE('',#7475,#1635);
#1168=LINE('',#7479,#1636);
#1169=LINE('',#7482,#1637);
#1170=LINE('',#7483,#1638);
#1171=LINE('',#7490,#1639);
#1172=LINE('',#7491,#1640);
#1173=LINE('',#7494,#1641);
#1174=LINE('',#7495,#1642);
#1175=LINE('',#7499,#1643);
#1176=LINE('',#7501,#1644);
#1177=LINE('',#7503,#1645);
#1178=LINE('',#7504,#1646);
#1179=LINE('',#7506,#1647);
#1180=LINE('',#7508,#1648);
#1181=LINE('',#7511,#1649);
#1182=LINE('',#7518,#1650);
#1183=LINE('',#7524,#1651);
#1184=LINE('',#7526,#1652);
#1185=LINE('',#7528,#1653);
#1186=LINE('',#7534,#1654);
#1187=LINE('',#7535,#1655);
#1188=LINE('',#7538,#1656);
#1189=LINE('',#7542,#1657);
#1190=LINE('',#7544,#1658);
#1191=LINE('',#7546,#1659);
#1192=LINE('',#7550,#1660);
#1193=LINE('',#7551,#1661);
#1194=LINE('',#7583,#1662);
#1195=LINE('',#7585,#1663);
#1196=LINE('',#7586,#1664);
#1197=LINE('',#7589,#1665);
#1198=LINE('',#7590,#1666);
#1199=LINE('',#7593,#1667);
#1200=LINE('',#7594,#1668);
#1201=LINE('',#7597,#1669);
#1202=LINE('',#7599,#1670);
#1203=LINE('',#7600,#1671);
#1204=LINE('',#7603,#1672);
#1205=LINE('',#7604,#1673);
#1206=LINE('',#7607,#1674);
#1207=LINE('',#7608,#1675);
#1208=LINE('',#7615,#1676);
#1209=LINE('',#7619,#1677);
#1210=LINE('',#7623,#1678);
#1211=LINE('',#7628,#1679);
#1212=LINE('',#7633,#1680);
#1213=LINE('',#7635,#1681);
#1214=LINE('',#7636,#1682);
#1215=LINE('',#7639,#1683);
#1216=LINE('',#7640,#1684);
#1217=LINE('',#7643,#1685);
#1218=LINE('',#7644,#1686);
#1219=LINE('',#7647,#1687);
#1220=LINE('',#7649,#1688);
#1221=LINE('',#7650,#1689);
#1222=LINE('',#7653,#1690);
#1223=LINE('',#7654,#1691);
#1224=LINE('',#7657,#1692);
#1225=LINE('',#7658,#1693);
#1226=LINE('',#7669,#1694);
#1227=LINE('',#7674,#1695);
#1228=VECTOR('',#5024,10.);
#1229=VECTOR('',#5027,10.);
#1230=VECTOR('',#5030,10.);
#1231=VECTOR('',#5031,10.);
#1232=VECTOR('',#5032,10.);
#1233=VECTOR('',#5037,10.);
#1234=VECTOR('',#5040,10.);
#1235=VECTOR('',#5043,10.);
#1236=VECTOR('',#5044,10.);
#1237=VECTOR('',#5047,10.);
#1238=VECTOR('',#5048,10.);
#1239=VECTOR('',#5049,10.);
#1240=VECTOR('',#5052,10.);
#1241=VECTOR('',#5057,10.);
#1242=VECTOR('',#5058,10.);
#1243=VECTOR('',#5065,10.);
#1244=VECTOR('',#5066,10.);
#1245=VECTOR('',#5071,10.);
#1246=VECTOR('',#5074,10.);
#1247=VECTOR('',#5077,10.);
#1248=VECTOR('',#5082,10.);
#1249=VECTOR('',#5083,10.);
#1250=VECTOR('',#5084,10.);
#1251=VECTOR('',#5087,10.);
#1252=VECTOR('',#5094,10.);
#1253=VECTOR('',#5095,10.);
#1254=VECTOR('',#5096,10.);
#1255=VECTOR('',#5099,10.);
#1256=VECTOR('',#5106,10.);
#1257=VECTOR('',#5107,10.);
#1258=VECTOR('',#5108,10.);
#1259=VECTOR('',#5111,10.);
#1260=VECTOR('',#5118,10.);
#1261=VECTOR('',#5119,10.);
#1262=VECTOR('',#5122,10.);
#1263=VECTOR('',#5123,10.);
#1264=VECTOR('',#5124,10.);
#1265=VECTOR('',#5127,10.);
#1266=VECTOR('',#5132,10.);
#1267=VECTOR('',#5133,10.);
#1268=VECTOR('',#5136,10.);
#1269=VECTOR('',#5143,10.);
#1270=VECTOR('',#5146,10.);
#1271=VECTOR('',#5149,10.);
#1272=VECTOR('',#5150,10.);
#1273=VECTOR('',#5151,10.);
#1274=VECTOR('',#5154,10.);
#1275=VECTOR('',#5155,10.);
#1276=VECTOR('',#5158,10.);
#1277=VECTOR('',#5163,10.);
#1278=VECTOR('',#5164,10.);
#1279=VECTOR('',#5165,10.);
#1280=VECTOR('',#5168,10.);
#1281=VECTOR('',#5169,10.);
#1282=VECTOR('',#5170,10.);
#1283=VECTOR('',#5171,10.);
#1284=VECTOR('',#5180,10.);
#1285=VECTOR('',#5181,10.);
#1286=VECTOR('',#5186,10.);
#1287=VECTOR('',#5189,10.);
#1288=VECTOR('',#5192,10.);
#1289=VECTOR('',#5195,10.);
#1290=VECTOR('',#5196,10.);
#1291=VECTOR('',#5201,10.);
#1292=VECTOR('',#5204,10.);
#1293=VECTOR('',#5207,10.);
#1294=VECTOR('',#5210,10.);
#1295=VECTOR('',#5211,10.);
#1296=VECTOR('',#5214,10.);
#1297=VECTOR('',#5215,10.);
#1298=VECTOR('',#5218,10.);
#1299=VECTOR('',#5223,10.);
#1300=VECTOR('',#5226,10.);
#1301=VECTOR('',#5227,10.);
#1302=VECTOR('',#5230,10.);
#1303=VECTOR('',#5235,10.);
#1304=VECTOR('',#5236,10.);
#1305=VECTOR('',#5237,10.);
#1306=VECTOR('',#5238,10.);
#1307=VECTOR('',#5239,10.);
#1308=VECTOR('',#5240,10.);
#1309=VECTOR('',#5243,10.);
#1310=VECTOR('',#5246,10.);
#1311=VECTOR('',#5249,10.);
#1312=VECTOR('',#5254,10.);
#1313=VECTOR('',#5257,10.);
#1314=VECTOR('',#5260,10.);
#1315=VECTOR('',#5263,10.);
#1316=VECTOR('',#5264,10.);
#1317=VECTOR('',#5265,10.);
#1318=VECTOR('',#5266,10.);
#1319=VECTOR('',#5267,10.);
#1320=VECTOR('',#5268,10.);
#1321=VECTOR('',#5269,10.);
#1322=VECTOR('',#5270,10.);
#1323=VECTOR('',#5275,10.);
#1324=VECTOR('',#5276,10.);
#1325=VECTOR('',#5277,10.);
#1326=VECTOR('',#5280,10.);
#1327=VECTOR('',#5281,10.);
#1328=VECTOR('',#5284,10.);
#1329=VECTOR('',#5287,10.);
#1330=VECTOR('',#5290,10.);
#1331=VECTOR('',#5291,10.);
#1332=VECTOR('',#5294,10.);
#1333=VECTOR('',#5295,10.);
#1334=VECTOR('',#5298,10.);
#1335=VECTOR('',#5299,10.);
#1336=VECTOR('',#5300,10.);
#1337=VECTOR('',#5301,10.);
#1338=VECTOR('',#5304,10.);
#1339=VECTOR('',#5307,10.);
#1340=VECTOR('',#5308,10.);
#1341=VECTOR('',#5311,10.);
#1342=VECTOR('',#5314,10.);
#1343=VECTOR('',#5315,10.);
#1344=VECTOR('',#5318,10.);
#1345=VECTOR('',#5323,10.);
#1346=VECTOR('',#5324,10.);
#1347=VECTOR('',#5325,10.);
#1348=VECTOR('',#5326,10.);
#1349=VECTOR('',#5327,10.);
#1350=VECTOR('',#5328,10.);
#1351=VECTOR('',#5331,10.);
#1352=VECTOR('',#5334,10.);
#1353=VECTOR('',#5339,10.);
#1354=VECTOR('',#5344,10.);
#1355=VECTOR('',#5347,10.);
#1356=VECTOR('',#5348,10.);
#1357=VECTOR('',#5351,10.);
#1358=VECTOR('',#5356,10.);
#1359=VECTOR('',#5359,10.);
#1360=VECTOR('',#5364,10.);
#1361=VECTOR('',#5367,10.);
#1362=VECTOR('',#5370,10.);
#1363=VECTOR('',#5373,10.);
#1364=VECTOR('',#5374,10.);
#1365=VECTOR('',#5377,10.);
#1366=VECTOR('',#5380,10.);
#1367=VECTOR('',#5383,10.);
#1368=VECTOR('',#5386,10.);
#1369=VECTOR('',#5387,10.);
#1370=VECTOR('',#5388,10.);
#1371=VECTOR('',#5389,10.);
#1372=VECTOR('',#5392,10.);
#1373=VECTOR('',#5393,10.);
#1374=VECTOR('',#5396,10.);
#1375=VECTOR('',#5397,10.);
#1376=VECTOR('',#5398,10.);
#1377=VECTOR('',#5401,10.);
#1378=VECTOR('',#5402,10.);
#1379=VECTOR('',#5407,10.);
#1380=VECTOR('',#5410,10.);
#1381=VECTOR('',#5411,10.);
#1382=VECTOR('',#5412,10.);
#1383=VECTOR('',#5415,10.);
#1384=VECTOR('',#5420,10.);
#1385=VECTOR('',#5421,10.);
#1386=VECTOR('',#5424,10.);
#1387=VECTOR('',#5425,10.);
#1388=VECTOR('',#5426,10.);
#1389=VECTOR('',#5431,10.);
#1390=VECTOR('',#5434,10.);
#1391=VECTOR('',#5435,10.);
#1392=VECTOR('',#5438,10.);
#1393=VECTOR('',#5439,10.);
#1394=VECTOR('',#5448,10.);
#1395=VECTOR('',#5449,10.);
#1396=VECTOR('',#5452,10.);
#1397=VECTOR('',#5453,10.);
#1398=VECTOR('',#5458,10.);
#1399=VECTOR('',#5461,10.);
#1400=VECTOR('',#5464,10.);
#1401=VECTOR('',#5465,10.);
#1402=VECTOR('',#5466,10.);
#1403=VECTOR('',#5471,10.);
#1404=VECTOR('',#5474,10.);
#1405=VECTOR('',#5475,10.);
#1406=VECTOR('',#5484,10.);
#1407=VECTOR('',#5485,10.);
#1408=VECTOR('',#5488,10.);
#1409=VECTOR('',#5489,10.);
#1410=VECTOR('',#5494,10.);
#1411=VECTOR('',#5497,10.);
#1412=VECTOR('',#5500,10.);
#1413=VECTOR('',#5501,10.);
#1414=VECTOR('',#5502,10.);
#1415=VECTOR('',#5505,10.);
#1416=VECTOR('',#5506,10.);
#1417=VECTOR('',#5509,10.);
#1418=VECTOR('',#5510,10.);
#1419=VECTOR('',#5513,10.);
#1420=VECTOR('',#5514,10.);
#1421=VECTOR('',#5517,10.);
#1422=VECTOR('',#5518,10.);
#1423=VECTOR('',#5527,10.);
#1424=VECTOR('',#5528,10.);
#1425=VECTOR('',#5531,10.);
#1426=VECTOR('',#5532,10.);
#1427=VECTOR('',#5537,10.);
#1428=VECTOR('',#5540,10.);
#1429=VECTOR('',#5545,10.);
#1430=VECTOR('',#5546,10.);
#1431=VECTOR('',#5549,10.);
#1432=VECTOR('',#5550,10.);
#1433=VECTOR('',#5555,10.);
#1434=VECTOR('',#5558,10.);
#1435=VECTOR('',#5561,10.);
#1436=VECTOR('',#5562,10.);
#1437=VECTOR('',#5563,10.);
#1438=VECTOR('',#5568,10.);
#1439=VECTOR('',#5571,10.);
#1440=VECTOR('',#5572,10.);
#1441=VECTOR('',#5579,10.);
#1442=VECTOR('',#5580,10.);
#1443=VECTOR('',#5581,10.);
#1444=VECTOR('',#5584,10.);
#1445=VECTOR('',#5585,10.);
#1446=VECTOR('',#5588,10.);
#1447=VECTOR('',#5589,10.);
#1448=VECTOR('',#5594,10.);
#1449=VECTOR('',#5597,10.);
#1450=VECTOR('',#5598,10.);
#1451=VECTOR('',#5607,10.);
#1452=VECTOR('',#5608,10.);
#1453=VECTOR('',#5611,10.);
#1454=VECTOR('',#5612,10.);
#1455=VECTOR('',#5615,10.);
#1456=VECTOR('',#5616,10.);
#1457=VECTOR('',#5619,10.);
#1458=VECTOR('',#5620,10.);
#1459=VECTOR('',#5623,10.);
#1460=VECTOR('',#5624,10.);
#1461=VECTOR('',#5627,10.);
#1462=VECTOR('',#5632,10.);
#1463=VECTOR('',#5633,10.);
#1464=VECTOR('',#5636,10.);
#1465=VECTOR('',#5637,10.);
#1466=VECTOR('',#5640,10.);
#1467=VECTOR('',#5641,10.);
#1468=VECTOR('',#5642,10.);
#1469=VECTOR('',#5645,10.);
#1470=VECTOR('',#5646,10.);
#1471=VECTOR('',#5651,10.);
#1472=VECTOR('',#5654,10.);
#1473=VECTOR('',#5657,10.);
#1474=VECTOR('',#5658,10.);
#1475=VECTOR('',#5659,10.);
#1476=VECTOR('',#5664,10.);
#1477=VECTOR('',#5667,10.);
#1478=VECTOR('',#5668,10.);
#1479=VECTOR('',#5671,10.);
#1480=VECTOR('',#5672,10.);
#1481=VECTOR('',#5675,10.);
#1482=VECTOR('',#5676,10.);
#1483=VECTOR('',#5685,10.);
#1484=VECTOR('',#5686,10.);
#1485=VECTOR('',#5689,10.);
#1486=VECTOR('',#5690,10.);
#1487=VECTOR('',#5695,10.);
#1488=VECTOR('',#5698,10.);
#1489=VECTOR('',#5703,10.);
#1490=VECTOR('',#5704,10.);
#1491=VECTOR('',#5707,10.);
#1492=VECTOR('',#5708,10.);
#1493=VECTOR('',#5711,10.);
#1494=VECTOR('',#5712,10.);
#1495=VECTOR('',#5717,10.);
#1496=VECTOR('',#5720,10.);
#1497=VECTOR('',#5723,10.);
#1498=VECTOR('',#5724,10.);
#1499=VECTOR('',#5725,10.);
#1500=VECTOR('',#5728,10.);
#1501=VECTOR('',#5729,10.);
#1502=VECTOR('',#5732,10.);
#1503=VECTOR('',#5733,10.);
#1504=VECTOR('',#5738,10.);
#1505=VECTOR('',#5741,10.);
#1506=VECTOR('',#5742,10.);
#1507=VECTOR('',#5745,10.);
#1508=VECTOR('',#5748,10.);
#1509=VECTOR('',#5749,10.);
#1510=VECTOR('',#5750,10.);
#1511=VECTOR('',#5755,10.);
#1512=VECTOR('',#5758,10.);
#1513=VECTOR('',#5759,10.);
#1514=VECTOR('',#5764,10.);
#1515=VECTOR('',#5767,10.);
#1516=VECTOR('',#5770,10.);
#1517=VECTOR('',#5771,10.);
#1518=VECTOR('',#5772,10.);
#1519=VECTOR('',#5777,10.);
#1520=VECTOR('',#5780,10.);
#1521=VECTOR('',#5781,10.);
#1522=VECTOR('',#5786,10.);
#1523=VECTOR('',#5789,10.);
#1524=VECTOR('',#5794,10.);
#1525=VECTOR('',#5795,10.);
#1526=VECTOR('',#5798,10.);
#1527=VECTOR('',#5799,10.);
#1528=VECTOR('',#5804,10.);
#1529=VECTOR('',#5807,10.);
#1530=VECTOR('',#5810,10.);
#1531=VECTOR('',#5811,10.);
#1532=VECTOR('',#5812,10.);
#1533=VECTOR('',#5815,10.);
#1534=VECTOR('',#5816,10.);
#1535=VECTOR('',#5819,10.);
#1536=VECTOR('',#5820,10.);
#1537=VECTOR('',#5823,10.);
#1538=VECTOR('',#5824,10.);
#1539=VECTOR('',#5827,10.);
#1540=VECTOR('',#5828,10.);
#1541=VECTOR('',#5837,10.);
#1542=VECTOR('',#5838,10.);
#1543=VECTOR('',#5841,10.);
#1544=VECTOR('',#5842,10.);
#1545=VECTOR('',#5847,10.);
#1546=VECTOR('',#5850,10.);
#1547=VECTOR('',#5855,10.);
#1548=VECTOR('',#5856,10.);
#1549=VECTOR('',#5861,10.);
#1550=VECTOR('',#5864,10.);
#1551=VECTOR('',#5865,10.);
#1552=VECTOR('',#5870,10.);
#1553=VECTOR('',#5875,10.);
#1554=VECTOR('',#5878,10.);
#1555=VECTOR('',#5883,10.);
#1556=VECTOR('',#5884,10.);
#1557=VECTOR('',#5889,10.);
#1558=VECTOR('',#5892,10.);
#1559=VECTOR('',#5893,10.);
#1560=VECTOR('',#5898,10.);
#1561=VECTOR('',#5901,10.);
#1562=VECTOR('',#5902,10.);
#1563=VECTOR('',#5905,10.);
#1564=VECTOR('',#5906,10.);
#1565=VECTOR('',#5911,10.);
#1566=VECTOR('',#5914,10.);
#1567=VECTOR('',#5917,10.);
#1568=VECTOR('',#5918,10.);
#1569=VECTOR('',#5919,10.);
#1570=VECTOR('',#5924,10.);
#1571=VECTOR('',#5927,10.);
#1572=VECTOR('',#5928,10.);
#1573=VECTOR('',#5933,10.);
#1574=VECTOR('',#5936,10.);
#1575=VECTOR('',#5941,10.);
#1576=VECTOR('',#5942,10.);
#1577=VECTOR('',#5945,10.);
#1578=VECTOR('',#5946,10.);
#1579=VECTOR('',#5951,10.);
#1580=VECTOR('',#5954,10.);
#1581=VECTOR('',#5957,10.);
#1582=VECTOR('',#5958,10.);
#1583=VECTOR('',#5959,10.);
#1584=VECTOR('',#5964,10.);
#1585=VECTOR('',#5967,10.);
#1586=VECTOR('',#5968,10.);
#1587=VECTOR('',#5975,10.);
#1588=VECTOR('',#5976,10.);
#1589=VECTOR('',#5977,10.);
#1590=VECTOR('',#5980,10.);
#1591=VECTOR('',#5981,10.);
#1592=VECTOR('',#5986,10.);
#1593=VECTOR('',#5989,10.);
#1594=VECTOR('',#5990,10.);
#1595=VECTOR('',#5997,10.);
#1596=VECTOR('',#5998,10.);
#1597=VECTOR('',#5999,10.);
#1598=VECTOR('',#6004,10.);
#1599=VECTOR('',#6007,10.);
#1600=VECTOR('',#6008,10.);
#1601=VECTOR('',#6015,10.);
#1602=VECTOR('',#6016,10.);
#1603=VECTOR('',#6017,10.);
#1604=VECTOR('',#6022,10.);
#1605=VECTOR('',#6025,10.);
#1606=VECTOR('',#6026,10.);
#1607=VECTOR('',#6035,10.);
#1608=VECTOR('',#6036,10.);
#1609=VECTOR('',#6039,10.);
#1610=VECTOR('',#6040,10.);
#1611=VECTOR('',#6043,10.);
#1612=VECTOR('',#6044,10.);
#1613=VECTOR('',#6049,10.);
#1614=VECTOR('',#6052,10.);
#1615=VECTOR('',#6053,10.);
#1616=VECTOR('',#6056,10.);
#1617=VECTOR('',#6057,10.);
#1618=VECTOR('',#6060,10.);
#1619=VECTOR('',#6061,10.);
#1620=VECTOR('',#6066,10.);
#1621=VECTOR('',#6069,10.);
#1622=VECTOR('',#6070,10.);
#1623=VECTOR('',#6073,10.);
#1624=VECTOR('',#6074,10.);
#1625=VECTOR('',#6079,10.);
#1626=VECTOR('',#6082,10.);
#1627=VECTOR('',#6083,10.);
#1628=VECTOR('',#6086,10.);
#1629=VECTOR('',#6087,10.);
#1630=VECTOR('',#6090,10.);
#1631=VECTOR('',#6093,10.);
#1632=VECTOR('',#6094,10.);
#1633=VECTOR('',#6095,10.);
#1634=VECTOR('',#6098,10.);
#1635=VECTOR('',#6099,10.);
#1636=VECTOR('',#6104,10.);
#1637=VECTOR('',#6107,10.);
#1638=VECTOR('',#6108,10.);
#1639=VECTOR('',#6117,10.);
#1640=VECTOR('',#6118,10.);
#1641=VECTOR('',#6121,10.);
#1642=VECTOR('',#6122,10.);
#1643=VECTOR('',#6127,10.);
#1644=VECTOR('',#6130,10.);
#1645=VECTOR('',#6133,10.);
#1646=VECTOR('',#6134,10.);
#1647=VECTOR('',#6137,10.);
#1648=VECTOR('',#6140,10.);
#1649=VECTOR('',#6145,10.);
#1650=VECTOR('',#6154,10.);
#1651=VECTOR('',#6159,10.);
#1652=VECTOR('',#6160,10.);
#1653=VECTOR('',#6161,10.);
#1654=VECTOR('',#6166,10.);
#1655=VECTOR('',#6167,10.);
#1656=VECTOR('',#6168,10.);
#1657=VECTOR('',#6171,10.);
#1658=VECTOR('',#6172,10.);
#1659=VECTOR('',#6173,10.);
#1660=VECTOR('',#6176,10.);
#1661=VECTOR('',#6177,10.);
#1662=VECTOR('',#6238,10.);
#1663=VECTOR('',#6239,10.);
#1664=VECTOR('',#6240,10.);
#1665=VECTOR('',#6243,10.);
#1666=VECTOR('',#6244,10.);
#1667=VECTOR('',#6247,10.);
#1668=VECTOR('',#6248,10.);
#1669=VECTOR('',#6251,10.);
#1670=VECTOR('',#6252,10.);
#1671=VECTOR('',#6253,10.);
#1672=VECTOR('',#6256,10.);
#1673=VECTOR('',#6257,10.);
#1674=VECTOR('',#6260,10.);
#1675=VECTOR('',#6261,10.);
#1676=VECTOR('',#6272,1.25);
#1677=VECTOR('',#6277,0.75);
#1678=VECTOR('',#6284,10.);
#1679=VECTOR('',#6291,1.25);
#1680=VECTOR('',#6298,10.);
#1681=VECTOR('',#6299,10.);
#1682=VECTOR('',#6300,10.);
#1683=VECTOR('',#6303,10.);
#1684=VECTOR('',#6304,10.);
#1685=VECTOR('',#6307,10.);
#1686=VECTOR('',#6308,10.);
#1687=VECTOR('',#6311,10.);
#1688=VECTOR('',#6312,10.);
#1689=VECTOR('',#6313,10.);
#1690=VECTOR('',#6316,10.);
#1691=VECTOR('',#6317,10.);
#1692=VECTOR('',#6320,10.);
#1693=VECTOR('',#6321,10.);
#1694=VECTOR('',#6336,1.25);
#1695=VECTOR('',#6343,1.25);
#1696=CIRCLE('',#4588,2.);
#1697=CIRCLE('',#4589,2.);
#1698=CIRCLE('',#4592,2.);
#1699=CIRCLE('',#4593,2.);
#1700=CIRCLE('',#4595,2.);
#1701=CIRCLE('',#4596,0.75);
#1702=CIRCLE('',#4597,5.85);
#1703=CIRCLE('',#4598,5.85);
#1704=CIRCLE('',#4599,5.85);
#1705=CIRCLE('',#4600,5.85);
#1706=CIRCLE('',#4603,2.);
#1707=CIRCLE('',#4605,8.);
#1708=CIRCLE('',#4606,6.);
#1709=CIRCLE('',#4609,8.);
#1710=CIRCLE('',#4610,6.);
#1711=CIRCLE('',#4613,8.);
#1712=CIRCLE('',#4614,6.);
#1713=CIRCLE('',#4617,8.);
#1714=CIRCLE('',#4618,6.);
#1715=CIRCLE('',#4622,8.);
#1716=CIRCLE('',#4625,8.);
#1717=CIRCLE('',#4628,8.);
#1718=CIRCLE('',#4629,8.);
#1719=CIRCLE('',#4636,0.75);
#1720=CIRCLE('',#4637,5.85);
#1721=CIRCLE('',#4638,5.85);
#1722=CIRCLE('',#4639,5.85);
#1723=CIRCLE('',#4640,5.85);
#1724=CIRCLE('',#4641,0.75);
#1725=CIRCLE('',#4642,5.65);
#1726=CIRCLE('',#4643,4.65);
#1727=CIRCLE('',#4644,0.75);
#1728=CIRCLE('',#4645,0.75);
#1729=CIRCLE('',#4646,4.65);
#1730=CIRCLE('',#4647,5.65);
#1731=CIRCLE('',#4648,4.45);
#1732=CIRCLE('',#4649,3.45);
#1733=CIRCLE('',#4650,4.65);
#1734=CIRCLE('',#4651,5.65);
#1735=CIRCLE('',#4652,5.65);
#1736=CIRCLE('',#4653,4.65);
#1737=CIRCLE('',#4654,4.65);
#1738=CIRCLE('',#4655,5.65);
#1739=CIRCLE('',#4656,4.45);
#1740=CIRCLE('',#4657,4.65);
#1741=CIRCLE('',#4658,5.65);
#1742=CIRCLE('',#4659,3.45);
#1743=CIRCLE('',#4660,4.45);
#1744=CIRCLE('',#4661,5.65);
#1745=CIRCLE('',#4662,4.65);
#1746=CIRCLE('',#4663,5.65);
#1747=CIRCLE('',#4664,4.65);
#1748=CIRCLE('',#4665,4.45);
#1749=CIRCLE('',#4666,5.65);
#1750=CIRCLE('',#4667,4.65);
#1751=CIRCLE('',#4668,4.65);
#1752=CIRCLE('',#4669,5.65);
#1753=CIRCLE('',#4670,3.45);
#1754=CIRCLE('',#4671,4.45);
#1755=CIRCLE('',#4672,4.45);
#1756=CIRCLE('',#4673,3.45);
#1757=CIRCLE('',#4674,4.45);
#1758=CIRCLE('',#4675,3.45);
#1759=CIRCLE('',#4676,4.45);
#1760=CIRCLE('',#4677,3.45);
#1761=CIRCLE('',#4678,4.45);
#1762=CIRCLE('',#4679,4.45);
#1763=CIRCLE('',#4680,4.65);
#1764=CIRCLE('',#4681,5.65);
#1765=CIRCLE('',#4682,4.65);
#1766=CIRCLE('',#4683,4.65);
#1767=CIRCLE('',#4684,5.65);
#1768=CIRCLE('',#4685,5.65);
#1769=CIRCLE('',#4686,3.45);
#1770=CIRCLE('',#4687,3.45);
#1771=CIRCLE('',#4688,4.45);
#1772=CIRCLE('',#4689,4.45);
#1773=CIRCLE('',#4690,4.65);
#1774=CIRCLE('',#4691,5.65);
#1775=CIRCLE('',#4692,5.65);
#1776=CIRCLE('',#4693,4.65);
#1777=CIRCLE('',#4694,4.45);
#1778=CIRCLE('',#4695,3.45);
#1779=CIRCLE('',#4696,5.65);
#1780=CIRCLE('',#4697,4.65);
#1781=CIRCLE('',#4698,4.45);
#1782=CIRCLE('',#4699,3.45);
#1783=CIRCLE('',#4700,3.25000011839872);
#1784=CIRCLE('',#4701,3.24999999928453);
#1785=CIRCLE('',#4702,3.25000000003187);
#1786=CIRCLE('',#4703,3.2499999939076);
#1787=CIRCLE('',#4704,4.45);
#1788=CIRCLE('',#4705,3.45);
#1789=CIRCLE('',#4706,3.45);
#1790=CIRCLE('',#4707,4.45);
#1791=CIRCLE('',#4711,3.45);
#1792=CIRCLE('',#4715,4.45);
#1793=CIRCLE('',#4717,5.65);
#1794=CIRCLE('',#4720,4.65);
#1795=CIRCLE('',#4724,4.65);
#1796=CIRCLE('',#4727,5.65);
#1797=CIRCLE('',#4729,5.65);
#1798=CIRCLE('',#4732,4.65);
#1799=CIRCLE('',#4740,4.45);
#1800=CIRCLE('',#4742,5.65);
#1801=CIRCLE('',#4745,4.65);
#1802=CIRCLE('',#4748,4.45);
#1803=CIRCLE('',#4751,3.45);
#1804=CIRCLE('',#4755,4.65);
#1805=CIRCLE('',#4758,5.65);
#1806=CIRCLE('',#4763,4.65);
#1807=CIRCLE('',#4766,5.65);
#1808=CIRCLE('',#4768,4.45);
#1809=CIRCLE('',#4775,5.65);
#1810=CIRCLE('',#4780,4.65);
#1811=CIRCLE('',#4784,4.65);
#1812=CIRCLE('',#4789,5.65);
#1813=CIRCLE('',#4791,5.65);
#1814=CIRCLE('',#4794,4.65);
#1815=CIRCLE('',#4797,4.45);
#1816=CIRCLE('',#4801,3.45);
#1817=CIRCLE('',#4807,4.45);
#1818=CIRCLE('',#4812,4.45);
#1819=CIRCLE('',#4815,3.45);
#1820=CIRCLE('',#4819,4.45);
#1821=CIRCLE('',#4822,3.45);
#1822=CIRCLE('',#4825,4.45);
#1823=CIRCLE('',#4828,3.45);
#1824=CIRCLE('',#4836,4.45);
#1825=CIRCLE('',#4838,5.65);
#1826=CIRCLE('',#4841,4.65);
#1827=CIRCLE('',#4844,5.65);
#1828=CIRCLE('',#4846,5.65);
#1829=CIRCLE('',#4849,4.65);
#1830=CIRCLE('',#4851,4.65);
#1831=CIRCLE('',#4854,4.45);
#1832=CIRCLE('',#4856,4.45);
#1833=CIRCLE('',#4859,3.45);
#1834=CIRCLE('',#4863,3.45);
#1835=CIRCLE('',#4867,5.65);
#1836=CIRCLE('',#4870,4.65);
#1837=CIRCLE('',#4873,5.65);
#1838=CIRCLE('',#4876,4.65);
#1839=CIRCLE('',#4880,4.65);
#1840=CIRCLE('',#4883,5.65);
#1841=CIRCLE('',#4887,3.45);
#1842=CIRCLE('',#4890,4.45);
#1843=CIRCLE('',#4893,4.65);
#1844=CIRCLE('',#4896,5.65);
#1845=CIRCLE('',#4899,3.45);
#1846=CIRCLE('',#4902,4.45);
#1847=CIRCLE('',#4904,3.2499999939076);
#1848=CIRCLE('',#4908,3.25000000003187);
#1849=CIRCLE('',#4913,3.24999999928453);
#1850=CIRCLE('',#4917,3.25000011839872);
#1851=CIRCLE('',#4924,3.45);
#1852=CIRCLE('',#4927,4.45);
#1853=CIRCLE('',#4929,4.45);
#1854=CIRCLE('',#4932,3.45);
#1855=CIRCLE('',#4943,1.25);
#1856=CIRCLE('',#4944,1.25);
#1857=CIRCLE('',#4945,1.25);
#1858=CIRCLE('',#4946,1.25);
#1859=CIRCLE('',#4947,1.25);
#1860=CIRCLE('',#4948,1.25);
#1861=CIRCLE('',#4975,0.75);
#1862=CIRCLE('',#4977,0.75);
#1863=CIRCLE('',#4985,1.25);
#1864=CIRCLE('',#4986,1.25);
#1865=CIRCLE('',#4988,1.25);
#1866=CIRCLE('',#4990,0.75);
#1867=CIRCLE('',#4996,1.25);
#1868=CIRCLE('',#5006,1.25);
#1869=CIRCLE('',#5007,1.25);
#1870=CIRCLE('',#5008,1.25);
#1871=CIRCLE('',#5009,1.25);
#1872=CIRCLE('',#5011,1.25);
#1873=CIRCLE('',#5014,1.25);
#1874=VERTEX_POINT('',#6352);
#1875=VERTEX_POINT('',#6353);
#1876=VERTEX_POINT('',#6355);
#1877=VERTEX_POINT('',#6357);
#1878=VERTEX_POINT('',#6361);
#1879=VERTEX_POINT('',#6363);
#1880=VERTEX_POINT('',#6367);
#1881=VERTEX_POINT('',#6368);
#1882=VERTEX_POINT('',#6370);
#1883=VERTEX_POINT('',#6372);
#1884=VERTEX_POINT('',#6377);
#1885=VERTEX_POINT('',#6379);
#1886=VERTEX_POINT('',#6381);
#1887=VERTEX_POINT('',#6384);
#1888=VERTEX_POINT('',#6385);
#1889=VERTEX_POINT('',#6387);
#1890=VERTEX_POINT('',#6389);
#1891=VERTEX_POINT('',#6391);
#1892=VERTEX_POINT('',#6393);
#1893=VERTEX_POINT('',#6395);
#1894=VERTEX_POINT('',#6397);
#1895=VERTEX_POINT('',#6399);
#1896=VERTEX_POINT('',#6403);
#1897=VERTEX_POINT('',#6407);
#1898=VERTEX_POINT('',#6411);
#1899=VERTEX_POINT('',#6412);
#1900=VERTEX_POINT('',#6414);
#1901=VERTEX_POINT('',#6416);
#1902=VERTEX_POINT('',#6420);
#1903=VERTEX_POINT('',#6422);
#1904=VERTEX_POINT('',#6426);
#1905=VERTEX_POINT('',#6427);
#1906=VERTEX_POINT('',#6432);
#1907=VERTEX_POINT('',#6434);
#1908=VERTEX_POINT('',#6438);
#1909=VERTEX_POINT('',#6439);
#1910=VERTEX_POINT('',#6444);
#1911=VERTEX_POINT('',#6446);
#1912=VERTEX_POINT('',#6450);
#1913=VERTEX_POINT('',#6451);
#1914=VERTEX_POINT('',#6459);
#1915=VERTEX_POINT('',#6461);
#1916=VERTEX_POINT('',#6465);
#1917=VERTEX_POINT('',#6469);
#1918=VERTEX_POINT('',#6473);
#1919=VERTEX_POINT('',#6478);
#1920=VERTEX_POINT('',#6480);
#1921=VERTEX_POINT('',#6482);
#1922=VERTEX_POINT('',#6485);
#1923=VERTEX_POINT('',#6496);
#1924=VERTEX_POINT('',#6498);
#1925=VERTEX_POINT('',#6502);
#1926=VERTEX_POINT('',#6503);
#1927=VERTEX_POINT('',#6505);
#1928=VERTEX_POINT('',#6507);
#1929=VERTEX_POINT('',#6511);
#1930=VERTEX_POINT('',#6513);
#1931=VERTEX_POINT('',#6515);
#1932=VERTEX_POINT('',#6517);
#1933=VERTEX_POINT('',#6519);
#1934=VERTEX_POINT('',#6521);
#1935=VERTEX_POINT('',#6523);
#1936=VERTEX_POINT('',#6525);
#1937=VERTEX_POINT('',#6527);
#1938=VERTEX_POINT('',#6529);
#1939=VERTEX_POINT('',#6531);
#1940=VERTEX_POINT('',#6533);
#1941=VERTEX_POINT('',#6535);
#1942=VERTEX_POINT('',#6537);
#1943=VERTEX_POINT('',#6539);
#1944=VERTEX_POINT('',#6541);
#1945=VERTEX_POINT('',#6544);
#1946=VERTEX_POINT('',#6546);
#1947=VERTEX_POINT('',#6548);
#1948=VERTEX_POINT('',#6550);
#1949=VERTEX_POINT('',#6553);
#1950=VERTEX_POINT('',#6554);
#1951=VERTEX_POINT('',#6556);
#1952=VERTEX_POINT('',#6558);
#1953=VERTEX_POINT('',#6560);
#1954=VERTEX_POINT('',#6563);
#1955=VERTEX_POINT('',#6564);
#1956=VERTEX_POINT('',#6566);
#1957=VERTEX_POINT('',#6568);
#1958=VERTEX_POINT('',#6571);
#1959=VERTEX_POINT('',#6572);
#1960=VERTEX_POINT('',#6574);
#1961=VERTEX_POINT('',#6576);
#1962=VERTEX_POINT('',#6579);
#1963=VERTEX_POINT('',#6580);
#1964=VERTEX_POINT('',#6582);
#1965=VERTEX_POINT('',#6584);
#1966=VERTEX_POINT('',#6587);
#1967=VERTEX_POINT('',#6588);
#1968=VERTEX_POINT('',#6590);
#1969=VERTEX_POINT('',#6592);
#1970=VERTEX_POINT('',#6594);
#1971=VERTEX_POINT('',#6596);
#1972=VERTEX_POINT('',#6599);
#1973=VERTEX_POINT('',#6600);
#1974=VERTEX_POINT('',#6602);
#1975=VERTEX_POINT('',#6604);
#1976=VERTEX_POINT('',#6607);
#1977=VERTEX_POINT('',#6608);
#1978=VERTEX_POINT('',#6610);
#1979=VERTEX_POINT('',#6612);
#1980=VERTEX_POINT('',#6615);
#1981=VERTEX_POINT('',#6616);
#1982=VERTEX_POINT('',#6618);
#1983=VERTEX_POINT('',#6620);
#1984=VERTEX_POINT('',#6623);
#1985=VERTEX_POINT('',#6624);
#1986=VERTEX_POINT('',#6626);
#1987=VERTEX_POINT('',#6628);
#1988=VERTEX_POINT('',#6630);
#1989=VERTEX_POINT('',#6632);
#1990=VERTEX_POINT('',#6635);
#1991=VERTEX_POINT('',#6636);
#1992=VERTEX_POINT('',#6638);
#1993=VERTEX_POINT('',#6640);
#1994=VERTEX_POINT('',#6642);
#1995=VERTEX_POINT('',#6644);
#1996=VERTEX_POINT('',#6647);
#1997=VERTEX_POINT('',#6648);
#1998=VERTEX_POINT('',#6650);
#1999=VERTEX_POINT('',#6652);
#2000=VERTEX_POINT('',#6654);
#2001=VERTEX_POINT('',#6656);
#2002=VERTEX_POINT('',#6659);
#2003=VERTEX_POINT('',#6660);
#2004=VERTEX_POINT('',#6662);
#2005=VERTEX_POINT('',#6664);
#2006=VERTEX_POINT('',#6667);
#2007=VERTEX_POINT('',#6668);
#2008=VERTEX_POINT('',#6670);
#2009=VERTEX_POINT('',#6672);
#2010=VERTEX_POINT('',#6674);
#2011=VERTEX_POINT('',#6677);
#2012=VERTEX_POINT('',#6678);
#2013=VERTEX_POINT('',#6680);
#2014=VERTEX_POINT('',#6682);
#2015=VERTEX_POINT('',#6684);
#2016=VERTEX_POINT('',#6686);
#2017=VERTEX_POINT('',#6689);
#2018=VERTEX_POINT('',#6690);
#2019=VERTEX_POINT('',#6692);
#2020=VERTEX_POINT('',#6694);
#2021=VERTEX_POINT('',#6696);
#2022=VERTEX_POINT('',#6699);
#2023=VERTEX_POINT('',#6700);
#2024=VERTEX_POINT('',#6702);
#2025=VERTEX_POINT('',#6704);
#2026=VERTEX_POINT('',#6706);
#2027=VERTEX_POINT('',#6709);
#2028=VERTEX_POINT('',#6710);
#2029=VERTEX_POINT('',#6712);
#2030=VERTEX_POINT('',#6714);
#2031=VERTEX_POINT('',#6717);
#2032=VERTEX_POINT('',#6718);
#2033=VERTEX_POINT('',#6720);
#2034=VERTEX_POINT('',#6722);
#2035=VERTEX_POINT('',#6724);
#2036=VERTEX_POINT('',#6726);
#2037=VERTEX_POINT('',#6729);
#2038=VERTEX_POINT('',#6730);
#2039=VERTEX_POINT('',#6732);
#2040=VERTEX_POINT('',#6734);
#2041=VERTEX_POINT('',#6737);
#2042=VERTEX_POINT('',#6738);
#2043=VERTEX_POINT('',#6740);
#2044=VERTEX_POINT('',#6742);
#2045=VERTEX_POINT('',#6744);
#2046=VERTEX_POINT('',#6746);
#2047=VERTEX_POINT('',#6749);
#2048=VERTEX_POINT('',#6750);
#2049=VERTEX_POINT('',#6752);
#2050=VERTEX_POINT('',#6754);
#2051=VERTEX_POINT('',#6756);
#2052=VERTEX_POINT('',#6758);
#2053=VERTEX_POINT('',#6760);
#2054=VERTEX_POINT('',#6762);
#2055=VERTEX_POINT('',#6765);
#2056=VERTEX_POINT('',#6766);
#2057=VERTEX_POINT('',#6768);
#2058=VERTEX_POINT('',#6770);
#2059=VERTEX_POINT('',#6773);
#2060=VERTEX_POINT('',#6774);
#2061=VERTEX_POINT('',#6776);
#2062=VERTEX_POINT('',#6778);
#2063=VERTEX_POINT('',#6781);
#2064=VERTEX_POINT('',#6782);
#2065=VERTEX_POINT('',#6784);
#2066=VERTEX_POINT('',#6786);
#2067=VERTEX_POINT('',#6788);
#2068=VERTEX_POINT('',#6791);
#2069=VERTEX_POINT('',#6792);
#2070=VERTEX_POINT('',#6794);
#2071=VERTEX_POINT('',#6796);
#2072=VERTEX_POINT('',#6799);
#2073=VERTEX_POINT('',#6800);
#2074=VERTEX_POINT('',#6802);
#2075=VERTEX_POINT('',#6804);
#2076=VERTEX_POINT('',#6807);
#2077=VERTEX_POINT('',#6808);
#2078=VERTEX_POINT('',#6810);
#2079=VERTEX_POINT('',#6812);
#2080=VERTEX_POINT('',#6814);
#2081=VERTEX_POINT('',#6816);
#2082=VERTEX_POINT('',#6818);
#2083=VERTEX_POINT('',#6820);
#2084=VERTEX_POINT('',#6822);
#2085=VERTEX_POINT('',#6824);
#2086=VERTEX_POINT('',#6826);
#2087=VERTEX_POINT('',#6828);
#2088=VERTEX_POINT('',#6830);
#2089=VERTEX_POINT('',#6832);
#2090=VERTEX_POINT('',#6835);
#2091=VERTEX_POINT('',#6836);
#2092=VERTEX_POINT('',#6838);
#2093=VERTEX_POINT('',#6840);
#2094=VERTEX_POINT('',#6842);
#2095=VERTEX_POINT('',#6845);
#2096=VERTEX_POINT('',#6846);
#2097=VERTEX_POINT('',#6848);
#2098=VERTEX_POINT('',#6850);
#2099=VERTEX_POINT('',#6857);
#2100=VERTEX_POINT('',#6858);
#2101=VERTEX_POINT('',#6863);
#2102=VERTEX_POINT('',#6867);
#2103=VERTEX_POINT('',#6871);
#2104=VERTEX_POINT('',#6877);
#2105=VERTEX_POINT('',#6878);
#2106=VERTEX_POINT('',#6883);
#2107=VERTEX_POINT('',#6887);
#2108=VERTEX_POINT('',#6893);
#2109=VERTEX_POINT('',#6894);
#2110=VERTEX_POINT('',#6899);
#2111=VERTEX_POINT('',#6903);
#2112=VERTEX_POINT('',#6909);
#2113=VERTEX_POINT('',#6910);
#2114=VERTEX_POINT('',#6915);
#2115=VERTEX_POINT('',#6919);
#2116=VERTEX_POINT('',#6925);
#2117=VERTEX_POINT('',#6926);
#2118=VERTEX_POINT('',#6931);
#2119=VERTEX_POINT('',#6935);
#2120=VERTEX_POINT('',#6939);
#2121=VERTEX_POINT('',#6943);
#2122=VERTEX_POINT('',#6949);
#2123=VERTEX_POINT('',#6950);
#2124=VERTEX_POINT('',#6955);
#2125=VERTEX_POINT('',#6959);
#2126=VERTEX_POINT('',#6965);
#2127=VERTEX_POINT('',#6966);
#2128=VERTEX_POINT('',#6971);
#2129=VERTEX_POINT('',#6975);
#2130=VERTEX_POINT('',#6981);
#2131=VERTEX_POINT('',#6982);
#2132=VERTEX_POINT('',#6987);
#2133=VERTEX_POINT('',#6991);
#2134=VERTEX_POINT('',#6997);
#2135=VERTEX_POINT('',#6998);
#2136=VERTEX_POINT('',#7003);
#2137=VERTEX_POINT('',#7007);
#2138=VERTEX_POINT('',#7011);
#2139=VERTEX_POINT('',#7015);
#2140=VERTEX_POINT('',#7021);
#2141=VERTEX_POINT('',#7022);
#2142=VERTEX_POINT('',#7027);
#2143=VERTEX_POINT('',#7031);
#2144=VERTEX_POINT('',#7035);
#2145=VERTEX_POINT('',#7039);
#2146=VERTEX_POINT('',#7045);
#2147=VERTEX_POINT('',#7046);
#2148=VERTEX_POINT('',#7051);
#2149=VERTEX_POINT('',#7055);
#2150=VERTEX_POINT('',#7057);
#2151=VERTEX_POINT('',#7061);
#2152=VERTEX_POINT('',#7065);
#2153=VERTEX_POINT('',#7071);
#2154=VERTEX_POINT('',#7072);
#2155=VERTEX_POINT('',#7077);
#2156=VERTEX_POINT('',#7081);
#2157=VERTEX_POINT('',#7085);
#2158=VERTEX_POINT('',#7089);
#2159=VERTEX_POINT('',#7095);
#2160=VERTEX_POINT('',#7096);
#2161=VERTEX_POINT('',#7101);
#2162=VERTEX_POINT('',#7105);
#2163=VERTEX_POINT('',#7111);
#2164=VERTEX_POINT('',#7112);
#2165=VERTEX_POINT('',#7117);
#2166=VERTEX_POINT('',#7121);
#2167=VERTEX_POINT('',#7125);
#2168=VERTEX_POINT('',#7131);
#2169=VERTEX_POINT('',#7132);
#2170=VERTEX_POINT('',#7137);
#2171=VERTEX_POINT('',#7141);
#2172=VERTEX_POINT('',#7145);
#2173=VERTEX_POINT('',#7149);
#2174=VERTEX_POINT('',#7155);
#2175=VERTEX_POINT('',#7156);
#2176=VERTEX_POINT('',#7161);
#2177=VERTEX_POINT('',#7165);
#2178=VERTEX_POINT('',#7169);
#2179=VERTEX_POINT('',#7175);
#2180=VERTEX_POINT('',#7176);
#2181=VERTEX_POINT('',#7181);
#2182=VERTEX_POINT('',#7185);
#2183=VERTEX_POINT('',#7189);
#2184=VERTEX_POINT('',#7195);
#2185=VERTEX_POINT('',#7196);
#2186=VERTEX_POINT('',#7201);
#2187=VERTEX_POINT('',#7205);
#2188=VERTEX_POINT('',#7211);
#2189=VERTEX_POINT('',#7212);
#2190=VERTEX_POINT('',#7217);
#2191=VERTEX_POINT('',#7221);
#2192=VERTEX_POINT('',#7225);
#2193=VERTEX_POINT('',#7229);
#2194=VERTEX_POINT('',#7235);
#2195=VERTEX_POINT('',#7236);
#2196=VERTEX_POINT('',#7241);
#2197=VERTEX_POINT('',#7245);
#2198=VERTEX_POINT('',#7251);
#2199=VERTEX_POINT('',#7252);
#2200=VERTEX_POINT('',#7257);
#2201=VERTEX_POINT('',#7261);
#2202=VERTEX_POINT('',#7265);
#2203=VERTEX_POINT('',#7269);
#2204=VERTEX_POINT('',#7275);
#2205=VERTEX_POINT('',#7276);
#2206=VERTEX_POINT('',#7281);
#2207=VERTEX_POINT('',#7285);
#2208=VERTEX_POINT('',#7289);
#2209=VERTEX_POINT('',#7293);
#2210=VERTEX_POINT('',#7297);
#2211=VERTEX_POINT('',#7301);
#2212=VERTEX_POINT('',#7307);
#2213=VERTEX_POINT('',#7309);
#2214=VERTEX_POINT('',#7313);
#2215=VERTEX_POINT('',#7317);
#2216=VERTEX_POINT('',#7321);
#2217=VERTEX_POINT('',#7327);
#2218=VERTEX_POINT('',#7328);
#2219=VERTEX_POINT('',#7333);
#2220=VERTEX_POINT('',#7337);
#2221=VERTEX_POINT('',#7343);
#2222=VERTEX_POINT('',#7344);
#2223=VERTEX_POINT('',#7349);
#2224=VERTEX_POINT('',#7353);
#2225=VERTEX_POINT('',#7359);
#2226=VERTEX_POINT('',#7360);
#2227=VERTEX_POINT('',#7365);
#2228=VERTEX_POINT('',#7369);
#2229=VERTEX_POINT('',#7373);
#2230=VERTEX_POINT('',#7379);
#2231=VERTEX_POINT('',#7380);
#2232=VERTEX_POINT('',#7385);
#2233=VERTEX_POINT('',#7389);
#2234=VERTEX_POINT('',#7395);
#2235=VERTEX_POINT('',#7396);
#2236=VERTEX_POINT('',#7401);
#2237=VERTEX_POINT('',#7405);
#2238=VERTEX_POINT('',#7411);
#2239=VERTEX_POINT('',#7412);
#2240=VERTEX_POINT('',#7417);
#2241=VERTEX_POINT('',#7421);
#2242=VERTEX_POINT('',#7425);
#2243=VERTEX_POINT('',#7429);
#2244=VERTEX_POINT('',#7433);
#2245=VERTEX_POINT('',#7437);
#2246=VERTEX_POINT('',#7441);
#2247=VERTEX_POINT('',#7445);
#2248=VERTEX_POINT('',#7449);
#2249=VERTEX_POINT('',#7453);
#2250=VERTEX_POINT('',#7457);
#2251=VERTEX_POINT('',#7461);
#2252=VERTEX_POINT('',#7467);
#2253=VERTEX_POINT('',#7468);
#2254=VERTEX_POINT('',#7473);
#2255=VERTEX_POINT('',#7477);
#2256=VERTEX_POINT('',#7481);
#2257=VERTEX_POINT('',#7487);
#2258=VERTEX_POINT('',#7488);
#2259=VERTEX_POINT('',#7493);
#2260=VERTEX_POINT('',#7497);
#2261=VERTEX_POINT('',#7516);
#2262=VERTEX_POINT('',#7517);
#2263=VERTEX_POINT('',#7519);
#2264=VERTEX_POINT('',#7521);
#2265=VERTEX_POINT('',#7523);
#2266=VERTEX_POINT('',#7525);
#2267=VERTEX_POINT('',#7527);
#2268=VERTEX_POINT('',#7529);
#2269=VERTEX_POINT('',#7531);
#2270=VERTEX_POINT('',#7533);
#2271=VERTEX_POINT('',#7536);
#2272=VERTEX_POINT('',#7537);
#2273=VERTEX_POINT('',#7539);
#2274=VERTEX_POINT('',#7541);
#2275=VERTEX_POINT('',#7543);
#2276=VERTEX_POINT('',#7545);
#2277=VERTEX_POINT('',#7547);
#2278=VERTEX_POINT('',#7549);
#2279=VERTEX_POINT('',#7582);
#2280=VERTEX_POINT('',#7584);
#2281=VERTEX_POINT('',#7588);
#2282=VERTEX_POINT('',#7592);
#2283=VERTEX_POINT('',#7596);
#2284=VERTEX_POINT('',#7598);
#2285=VERTEX_POINT('',#7602);
#2286=VERTEX_POINT('',#7606);
#2287=VERTEX_POINT('',#7613);
#2288=VERTEX_POINT('',#7617);
#2289=VERTEX_POINT('',#7626);
#2290=VERTEX_POINT('',#7632);
#2291=VERTEX_POINT('',#7634);
#2292=VERTEX_POINT('',#7638);
#2293=VERTEX_POINT('',#7642);
#2294=VERTEX_POINT('',#7646);
#2295=VERTEX_POINT('',#7648);
#2296=VERTEX_POINT('',#7652);
#2297=VERTEX_POINT('',#7656);
#2298=VERTEX_POINT('',#7660);
#2299=VERTEX_POINT('',#7662);
#2300=VERTEX_POINT('',#7667);
#2301=VERTEX_POINT('',#7672);
#2302=EDGE_CURVE('',#1874,#1875,#1696,.T.);
#2303=EDGE_CURVE('',#1874,#1876,#760,.T.);
#2304=EDGE_CURVE('',#1876,#1877,#1697,.T.);
#2305=EDGE_CURVE('',#1877,#1875,#761,.T.);
#2306=EDGE_CURVE('',#1878,#1874,#762,.T.);
#2307=EDGE_CURVE('',#1878,#1879,#763,.T.);
#2308=EDGE_CURVE('',#1876,#1879,#764,.T.);
#2309=EDGE_CURVE('',#1880,#1881,#1698,.T.);
#2310=EDGE_CURVE('',#1880,#1882,#765,.T.);
#2311=EDGE_CURVE('',#1882,#1883,#1699,.T.);
#2312=EDGE_CURVE('',#1883,#1881,#766,.T.);
#2313=EDGE_CURVE('',#1875,#1880,#767,.T.);
#2314=EDGE_CURVE('',#1881,#1884,#768,.T.);
#2315=EDGE_CURVE('',#1884,#1885,#1700,.T.);
#2316=EDGE_CURVE('',#1885,#1886,#769,.T.);
#2317=EDGE_CURVE('',#1886,#1878,#770,.T.);
#2318=EDGE_CURVE('',#1887,#1888,#771,.T.);
#2319=EDGE_CURVE('',#1888,#1889,#1701,.T.);
#2320=EDGE_CURVE('',#1889,#1890,#772,.T.);
#2321=EDGE_CURVE('',#1890,#1891,#1702,.T.);
#2322=EDGE_CURVE('',#1891,#1892,#1703,.T.);
#2323=EDGE_CURVE('',#1892,#1893,#773,.T.);
#2324=EDGE_CURVE('',#1893,#1894,#774,.T.);
#2325=EDGE_CURVE('',#1894,#1895,#1704,.T.);
#2326=EDGE_CURVE('',#1895,#1887,#1705,.T.);
#2327=EDGE_CURVE('',#1896,#1883,#775,.T.);
#2328=EDGE_CURVE('',#1884,#1896,#776,.T.);
#2329=EDGE_CURVE('',#1896,#1897,#1706,.T.);
#2330=EDGE_CURVE('',#1897,#1885,#777,.T.);
#2331=EDGE_CURVE('',#1898,#1899,#778,.T.);
#2332=EDGE_CURVE('',#1899,#1900,#1707,.T.);
#2333=EDGE_CURVE('',#1900,#1901,#779,.T.);
#2334=EDGE_CURVE('',#1901,#1898,#1708,.T.);
#2335=EDGE_CURVE('',#1898,#1902,#780,.T.);
#2336=EDGE_CURVE('',#1902,#1903,#781,.T.);
#2337=EDGE_CURVE('',#1903,#1899,#782,.T.);
#2338=EDGE_CURVE('',#1904,#1905,#783,.T.);
#2339=EDGE_CURVE('',#1905,#1903,#1709,.T.);
#2340=EDGE_CURVE('',#1902,#1904,#1710,.T.);
#2341=EDGE_CURVE('',#1904,#1906,#784,.T.);
#2342=EDGE_CURVE('',#1906,#1907,#785,.T.);
#2343=EDGE_CURVE('',#1907,#1905,#786,.T.);
#2344=EDGE_CURVE('',#1908,#1909,#787,.T.);
#2345=EDGE_CURVE('',#1909,#1907,#1711,.T.);
#2346=EDGE_CURVE('',#1906,#1908,#1712,.T.);
#2347=EDGE_CURVE('',#1908,#1910,#788,.T.);
#2348=EDGE_CURVE('',#1910,#1911,#789,.T.);
#2349=EDGE_CURVE('',#1911,#1909,#790,.T.);
#2350=EDGE_CURVE('',#1912,#1913,#791,.T.);
#2351=EDGE_CURVE('',#1913,#1911,#1713,.T.);
#2352=EDGE_CURVE('',#1910,#1912,#1714,.T.);
#2353=EDGE_CURVE('',#1912,#1901,#792,.T.);
#2354=EDGE_CURVE('',#1900,#1913,#793,.T.);
#2355=EDGE_CURVE('',#1914,#1911,#794,.T.);
#2356=EDGE_CURVE('',#1915,#1914,#795,.T.);
#2357=EDGE_CURVE('',#1909,#1915,#796,.T.);
#2358=EDGE_CURVE('',#1913,#1916,#797,.T.);
#2359=EDGE_CURVE('',#1916,#1914,#1715,.T.);
#2360=EDGE_CURVE('',#1917,#1900,#798,.T.);
#2361=EDGE_CURVE('',#1916,#1917,#799,.T.);
#2362=EDGE_CURVE('',#1899,#1918,#800,.T.);
#2363=EDGE_CURVE('',#1918,#1917,#1716,.T.);
#2364=EDGE_CURVE('',#1918,#1919,#801,.T.);
#2365=EDGE_CURVE('',#1920,#1919,#1717,.T.);
#2366=EDGE_CURVE('',#1920,#1921,#802,.T.);
#2367=EDGE_CURVE('',#1915,#1921,#1718,.T.);
#2368=EDGE_CURVE('',#1879,#1922,#803,.T.);
#2369=EDGE_CURVE('',#1922,#1897,#804,.T.);
#2370=EDGE_CURVE('',#1882,#1877,#805,.T.);
#2371=EDGE_CURVE('',#1905,#1920,#806,.T.);
#2372=EDGE_CURVE('',#1919,#1903,#807,.T.);
#2373=EDGE_CURVE('',#1921,#1907,#808,.T.);
#2374=EDGE_CURVE('',#1888,#1923,#809,.T.);
#2375=EDGE_CURVE('',#1887,#1924,#810,.T.);
#2376=EDGE_CURVE('',#1923,#1924,#811,.T.);
#2377=EDGE_CURVE('',#1925,#1926,#812,.T.);
#2378=EDGE_CURVE('',#1927,#1925,#813,.T.);
#2379=EDGE_CURVE('',#1927,#1928,#814,.T.);
#2380=EDGE_CURVE('',#1926,#1928,#815,.T.);
#2381=EDGE_CURVE('',#1923,#1929,#1719,.T.);
#2382=EDGE_CURVE('',#1924,#1930,#1720,.T.);
#2383=EDGE_CURVE('',#1930,#1931,#1721,.T.);
#2384=EDGE_CURVE('',#1931,#1932,#816,.T.);
#2385=EDGE_CURVE('',#1932,#1933,#817,.T.);
#2386=EDGE_CURVE('',#1933,#1934,#1722,.T.);
#2387=EDGE_CURVE('',#1934,#1935,#1723,.T.);
#2388=EDGE_CURVE('',#1935,#1936,#818,.T.);
#2389=EDGE_CURVE('',#1937,#1936,#1724,.T.);
#2390=EDGE_CURVE('',#1937,#1938,#819,.T.);
#2391=EDGE_CURVE('',#1938,#1939,#1725,.T.);
#2392=EDGE_CURVE('',#1939,#1940,#820,.T.);
#2393=EDGE_CURVE('',#1940,#1941,#1726,.T.);
#2394=EDGE_CURVE('',#1941,#1942,#821,.T.);
#2395=EDGE_CURVE('',#1942,#1943,#822,.T.);
#2396=EDGE_CURVE('',#1944,#1943,#1727,.T.);
#2397=EDGE_CURVE('',#1926,#1944,#1728,.T.);
#2398=EDGE_CURVE('',#1928,#1945,#823,.T.);
#2399=EDGE_CURVE('',#1945,#1946,#1729,.T.);
#2400=EDGE_CURVE('',#1946,#1947,#824,.T.);
#2401=EDGE_CURVE('',#1947,#1948,#1730,.T.);
#2402=EDGE_CURVE('',#1948,#1929,#825,.T.);
#2403=EDGE_CURVE('',#1949,#1950,#1731,.T.);
#2404=EDGE_CURVE('',#1950,#1951,#826,.T.);
#2405=EDGE_CURVE('',#1951,#1952,#827,.T.);
#2406=EDGE_CURVE('',#1952,#1953,#1732,.T.);
#2407=EDGE_CURVE('',#1953,#1949,#828,.T.);
#2408=EDGE_CURVE('',#1954,#1955,#829,.T.);
#2409=EDGE_CURVE('',#1955,#1956,#1733,.T.);
#2410=EDGE_CURVE('',#1956,#1957,#830,.T.);
#2411=EDGE_CURVE('',#1957,#1954,#1734,.T.);
#2412=EDGE_CURVE('',#1958,#1959,#1735,.T.);
#2413=EDGE_CURVE('',#1959,#1960,#831,.T.);
#2414=EDGE_CURVE('',#1960,#1961,#1736,.T.);
#2415=EDGE_CURVE('',#1961,#1958,#832,.T.);
#2416=EDGE_CURVE('',#1962,#1963,#833,.T.);
#2417=EDGE_CURVE('',#1963,#1964,#1737,.T.);
#2418=EDGE_CURVE('',#1964,#1965,#834,.T.);
#2419=EDGE_CURVE('',#1965,#1962,#1738,.T.);
#2420=EDGE_CURVE('',#1966,#1967,#1739,.T.);
#2421=EDGE_CURVE('',#1967,#1968,#835,.T.);
#2422=EDGE_CURVE('',#1968,#1969,#836,.T.);
#2423=EDGE_CURVE('',#1969,#1970,#837,.T.);
#2424=EDGE_CURVE('',#1970,#1971,#838,.T.);
#2425=EDGE_CURVE('',#1971,#1966,#839,.T.);
#2426=EDGE_CURVE('',#1972,#1973,#840,.T.);
#2427=EDGE_CURVE('',#1973,#1974,#1740,.T.);
#2428=EDGE_CURVE('',#1974,#1975,#841,.T.);
#2429=EDGE_CURVE('',#1975,#1972,#1741,.T.);
#2430=EDGE_CURVE('',#1976,#1977,#842,.T.);
#2431=EDGE_CURVE('',#1977,#1978,#1742,.T.);
#2432=EDGE_CURVE('',#1978,#1979,#843,.T.);
#2433=EDGE_CURVE('',#1979,#1976,#1743,.T.);
#2434=EDGE_CURVE('',#1980,#1981,#1744,.T.);
#2435=EDGE_CURVE('',#1981,#1982,#844,.T.);
#2436=EDGE_CURVE('',#1982,#1983,#1745,.T.);
#2437=EDGE_CURVE('',#1983,#1980,#845,.T.);
#2438=EDGE_CURVE('',#1984,#1985,#1746,.T.);
#2439=EDGE_CURVE('',#1985,#1986,#846,.T.);
#2440=EDGE_CURVE('',#1986,#1987,#1747,.T.);
#2441=EDGE_CURVE('',#1987,#1988,#847,.T.);
#2442=EDGE_CURVE('',#1988,#1989,#848,.T.);
#2443=EDGE_CURVE('',#1989,#1984,#849,.T.);
#2444=EDGE_CURVE('',#1990,#1991,#850,.T.);
#2445=EDGE_CURVE('',#1991,#1992,#851,.T.);
#2446=EDGE_CURVE('',#1992,#1993,#852,.T.);
#2447=EDGE_CURVE('',#1993,#1994,#853,.T.);
#2448=EDGE_CURVE('',#1994,#1995,#854,.T.);
#2449=EDGE_CURVE('',#1995,#1990,#1748,.T.);
#2450=EDGE_CURVE('',#1996,#1997,#1749,.T.);
#2451=EDGE_CURVE('',#1997,#1998,#855,.T.);
#2452=EDGE_CURVE('',#1998,#1999,#856,.T.);
#2453=EDGE_CURVE('',#1999,#2000,#857,.T.);
#2454=EDGE_CURVE('',#2000,#2001,#1750,.T.);
#2455=EDGE_CURVE('',#2001,#1996,#858,.T.);
#2456=EDGE_CURVE('',#2002,#2003,#859,.T.);
#2457=EDGE_CURVE('',#2003,#2004,#1751,.T.);
#2458=EDGE_CURVE('',#2004,#2005,#860,.T.);
#2459=EDGE_CURVE('',#2005,#2002,#1752,.T.);
#2460=EDGE_CURVE('',#2006,#2007,#861,.T.);
#2461=EDGE_CURVE('',#2007,#2008,#1753,.T.);
#2462=EDGE_CURVE('',#2008,#2009,#862,.T.);
#2463=EDGE_CURVE('',#2009,#2010,#863,.T.);
#2464=EDGE_CURVE('',#2010,#2006,#1754,.T.);
#2465=EDGE_CURVE('',#2011,#2012,#864,.T.);
#2466=EDGE_CURVE('',#2012,#2013,#865,.T.);
#2467=EDGE_CURVE('',#2013,#2014,#1755,.T.);
#2468=EDGE_CURVE('',#2014,#2015,#866,.T.);
#2469=EDGE_CURVE('',#2015,#2016,#867,.T.);
#2470=EDGE_CURVE('',#2016,#2011,#868,.T.);
#2471=EDGE_CURVE('',#2017,#2018,#869,.T.);
#2472=EDGE_CURVE('',#2018,#2019,#1756,.T.);
#2473=EDGE_CURVE('',#2019,#2020,#870,.T.);
#2474=EDGE_CURVE('',#2020,#2021,#1757,.T.);
#2475=EDGE_CURVE('',#2021,#2017,#871,.T.);
#2476=EDGE_CURVE('',#2022,#2023,#872,.T.);
#2477=EDGE_CURVE('',#2023,#2024,#1758,.T.);
#2478=EDGE_CURVE('',#2024,#2025,#873,.T.);
#2479=EDGE_CURVE('',#2025,#2026,#1759,.T.);
#2480=EDGE_CURVE('',#2026,#2022,#874,.T.);
#2481=EDGE_CURVE('',#2027,#2028,#875,.T.);
#2482=EDGE_CURVE('',#2028,#2029,#1760,.T.);
#2483=EDGE_CURVE('',#2029,#2030,#876,.T.);
#2484=EDGE_CURVE('',#2030,#2027,#1761,.T.);
#2485=EDGE_CURVE('',#2031,#2032,#1762,.T.);
#2486=EDGE_CURVE('',#2032,#2033,#877,.T.);
#2487=EDGE_CURVE('',#2033,#2034,#878,.T.);
#2488=EDGE_CURVE('',#2034,#2035,#879,.T.);
#2489=EDGE_CURVE('',#2035,#2036,#880,.T.);
#2490=EDGE_CURVE('',#2036,#2031,#881,.T.);
#2491=EDGE_CURVE('',#2037,#2038,#882,.T.);
#2492=EDGE_CURVE('',#2038,#2039,#1763,.T.);
#2493=EDGE_CURVE('',#2039,#2040,#883,.T.);
#2494=EDGE_CURVE('',#2040,#2037,#1764,.T.);
#2495=EDGE_CURVE('',#2041,#2042,#884,.T.);
#2496=EDGE_CURVE('',#2042,#2043,#1765,.T.);
#2497=EDGE_CURVE('',#2043,#2044,#1766,.T.);
#2498=EDGE_CURVE('',#2044,#2045,#885,.T.);
#2499=EDGE_CURVE('',#2045,#2046,#1767,.T.);
#2500=EDGE_CURVE('',#2046,#2041,#1768,.T.);
#2501=EDGE_CURVE('',#2047,#2048,#886,.T.);
#2502=EDGE_CURVE('',#2048,#2049,#1769,.T.);
#2503=EDGE_CURVE('',#2049,#2050,#887,.T.);
#2504=EDGE_CURVE('',#2050,#2051,#888,.T.);
#2505=EDGE_CURVE('',#2051,#2052,#1770,.T.);
#2506=EDGE_CURVE('',#2052,#2053,#889,.T.);
#2507=EDGE_CURVE('',#2053,#2054,#1771,.T.);
#2508=EDGE_CURVE('',#2054,#2047,#1772,.T.);
#2509=EDGE_CURVE('',#2055,#2056,#890,.T.);
#2510=EDGE_CURVE('',#2056,#2057,#1773,.T.);
#2511=EDGE_CURVE('',#2057,#2058,#891,.T.);
#2512=EDGE_CURVE('',#2058,#2055,#1774,.T.);
#2513=EDGE_CURVE('',#2059,#2060,#1775,.T.);
#2514=EDGE_CURVE('',#2060,#2061,#892,.T.);
#2515=EDGE_CURVE('',#2061,#2062,#1776,.T.);
#2516=EDGE_CURVE('',#2062,#2059,#893,.T.);
#2517=EDGE_CURVE('',#2063,#2064,#1777,.T.);
#2518=EDGE_CURVE('',#2064,#2065,#894,.T.);
#2519=EDGE_CURVE('',#2065,#2066,#1778,.T.);
#2520=EDGE_CURVE('',#2066,#2067,#895,.T.);
#2521=EDGE_CURVE('',#2067,#2063,#896,.T.);
#2522=EDGE_CURVE('',#2068,#2069,#1779,.T.);
#2523=EDGE_CURVE('',#2069,#2070,#897,.T.);
#2524=EDGE_CURVE('',#2070,#2071,#1780,.T.);
#2525=EDGE_CURVE('',#2071,#2068,#898,.T.);
#2526=EDGE_CURVE('',#2072,#2073,#1781,.T.);
#2527=EDGE_CURVE('',#2073,#2074,#899,.T.);
#2528=EDGE_CURVE('',#2074,#2075,#1782,.T.);
#2529=EDGE_CURVE('',#2075,#2072,#900,.T.);
#2530=EDGE_CURVE('',#2076,#2077,#901,.T.);
#2531=EDGE_CURVE('',#2077,#2078,#902,.T.);
#2532=EDGE_CURVE('',#2078,#2079,#903,.T.);
#2533=EDGE_CURVE('',#2079,#2080,#1783,.T.);
#2534=EDGE_CURVE('',#2080,#2081,#904,.T.);
#2535=EDGE_CURVE('',#2081,#2082,#905,.T.);
#2536=EDGE_CURVE('',#2082,#2083,#1784,.T.);
#2537=EDGE_CURVE('',#2083,#2084,#906,.T.);
#2538=EDGE_CURVE('',#2084,#2085,#907,.T.);
#2539=EDGE_CURVE('',#2085,#2086,#908,.T.);
#2540=EDGE_CURVE('',#2086,#2087,#1785,.T.);
#2541=EDGE_CURVE('',#2087,#2088,#909,.T.);
#2542=EDGE_CURVE('',#2088,#2089,#910,.T.);
#2543=EDGE_CURVE('',#2089,#2076,#1786,.T.);
#2544=EDGE_CURVE('',#2090,#2091,#1787,.T.);
#2545=EDGE_CURVE('',#2091,#2092,#911,.T.);
#2546=EDGE_CURVE('',#2092,#2093,#1788,.T.);
#2547=EDGE_CURVE('',#2093,#2094,#912,.T.);
#2548=EDGE_CURVE('',#2094,#2090,#913,.T.);
#2549=EDGE_CURVE('',#2095,#2096,#914,.T.);
#2550=EDGE_CURVE('',#2096,#2097,#1789,.T.);
#2551=EDGE_CURVE('',#2097,#2098,#915,.T.);
#2552=EDGE_CURVE('',#2098,#2095,#1790,.T.);
#2553=EDGE_CURVE('',#1936,#1889,#916,.T.);
#2554=EDGE_CURVE('',#1890,#1935,#917,.T.);
#2555=EDGE_CURVE('',#2099,#2100,#918,.T.);
#2556=EDGE_CURVE('',#2099,#1949,#919,.T.);
#2557=EDGE_CURVE('',#2100,#1953,#920,.T.);
#2558=EDGE_CURVE('',#2100,#2101,#1791,.T.);
#2559=EDGE_CURVE('',#2101,#1952,#921,.T.);
#2560=EDGE_CURVE('',#2101,#2102,#922,.T.);
#2561=EDGE_CURVE('',#2102,#1951,#923,.T.);
#2562=EDGE_CURVE('',#2102,#2103,#924,.T.);
#2563=EDGE_CURVE('',#2103,#1950,#925,.T.);
#2564=EDGE_CURVE('',#2103,#2099,#1792,.T.);
#2565=EDGE_CURVE('',#2104,#2105,#1793,.T.);
#2566=EDGE_CURVE('',#2104,#1954,#926,.T.);
#2567=EDGE_CURVE('',#2105,#1957,#927,.T.);
#2568=EDGE_CURVE('',#2105,#2106,#928,.T.);
#2569=EDGE_CURVE('',#2106,#1956,#929,.T.);
#2570=EDGE_CURVE('',#2106,#2107,#1794,.T.);
#2571=EDGE_CURVE('',#2107,#1955,#930,.T.);
#2572=EDGE_CURVE('',#2107,#2104,#931,.T.);
#2573=EDGE_CURVE('',#2108,#2109,#932,.T.);
#2574=EDGE_CURVE('',#2108,#1958,#933,.T.);
#2575=EDGE_CURVE('',#2109,#1961,#934,.T.);
#2576=EDGE_CURVE('',#2109,#2110,#1795,.T.);
#2577=EDGE_CURVE('',#2110,#1960,#935,.T.);
#2578=EDGE_CURVE('',#2110,#2111,#936,.T.);
#2579=EDGE_CURVE('',#2111,#1959,#937,.T.);
#2580=EDGE_CURVE('',#2111,#2108,#1796,.T.);
#2581=EDGE_CURVE('',#2112,#2113,#1797,.T.);
#2582=EDGE_CURVE('',#2112,#1962,#938,.T.);
#2583=EDGE_CURVE('',#2113,#1965,#939,.T.);
#2584=EDGE_CURVE('',#2113,#2114,#940,.T.);
#2585=EDGE_CURVE('',#2114,#1964,#941,.T.);
#2586=EDGE_CURVE('',#2114,#2115,#1798,.T.);
#2587=EDGE_CURVE('',#2115,#1963,#942,.T.);
#2588=EDGE_CURVE('',#2115,#2112,#943,.T.);
#2589=EDGE_CURVE('',#2116,#2117,#944,.T.);
#2590=EDGE_CURVE('',#2116,#1966,#945,.T.);
#2591=EDGE_CURVE('',#2117,#1971,#946,.T.);
#2592=EDGE_CURVE('',#2117,#2118,#947,.T.);
#2593=EDGE_CURVE('',#2118,#1970,#948,.T.);
#2594=EDGE_CURVE('',#2118,#2119,#949,.T.);
#2595=EDGE_CURVE('',#2119,#1969,#950,.T.);
#2596=EDGE_CURVE('',#2119,#2120,#951,.T.);
#2597=EDGE_CURVE('',#2120,#1968,#952,.T.);
#2598=EDGE_CURVE('',#2120,#2121,#953,.T.);
#2599=EDGE_CURVE('',#2121,#1967,#954,.T.);
#2600=EDGE_CURVE('',#2121,#2116,#1799,.T.);
#2601=EDGE_CURVE('',#2122,#2123,#1800,.T.);
#2602=EDGE_CURVE('',#2122,#1972,#955,.T.);
#2603=EDGE_CURVE('',#2123,#1975,#956,.T.);
#2604=EDGE_CURVE('',#2123,#2124,#957,.T.);
#2605=EDGE_CURVE('',#2124,#1974,#958,.T.);
#2606=EDGE_CURVE('',#2124,#2125,#1801,.T.);
#2607=EDGE_CURVE('',#2125,#1973,#959,.T.);
#2608=EDGE_CURVE('',#2125,#2122,#960,.T.);
#2609=EDGE_CURVE('',#2126,#2127,#1802,.T.);
#2610=EDGE_CURVE('',#2126,#1976,#961,.T.);
#2611=EDGE_CURVE('',#2127,#1979,#962,.T.);
#2612=EDGE_CURVE('',#2127,#2128,#963,.T.);
#2613=EDGE_CURVE('',#2128,#1978,#964,.T.);
#2614=EDGE_CURVE('',#2128,#2129,#1803,.T.);
#2615=EDGE_CURVE('',#2129,#1977,#965,.T.);
#2616=EDGE_CURVE('',#2129,#2126,#966,.T.);
#2617=EDGE_CURVE('',#2130,#2131,#967,.T.);
#2618=EDGE_CURVE('',#2130,#1980,#968,.T.);
#2619=EDGE_CURVE('',#2131,#1983,#969,.T.);
#2620=EDGE_CURVE('',#2131,#2132,#1804,.T.);
#2621=EDGE_CURVE('',#2132,#1982,#970,.T.);
#2622=EDGE_CURVE('',#2132,#2133,#971,.T.);
#2623=EDGE_CURVE('',#2133,#1981,#972,.T.);
#2624=EDGE_CURVE('',#2133,#2130,#1805,.T.);
#2625=EDGE_CURVE('',#2134,#2135,#973,.T.);
#2626=EDGE_CURVE('',#2134,#1984,#974,.T.);
#2627=EDGE_CURVE('',#2135,#1989,#975,.T.);
#2628=EDGE_CURVE('',#2135,#2136,#976,.T.);
#2629=EDGE_CURVE('',#2136,#1988,#977,.T.);
#2630=EDGE_CURVE('',#2136,#2137,#978,.T.);
#2631=EDGE_CURVE('',#2137,#1987,#979,.T.);
#2632=EDGE_CURVE('',#2137,#2138,#1806,.T.);
#2633=EDGE_CURVE('',#2138,#1986,#980,.T.);
#2634=EDGE_CURVE('',#2138,#2139,#981,.T.);
#2635=EDGE_CURVE('',#2139,#1985,#982,.T.);
#2636=EDGE_CURVE('',#2139,#2134,#1807,.T.);
#2637=EDGE_CURVE('',#2140,#2141,#1808,.T.);
#2638=EDGE_CURVE('',#2140,#1990,#983,.T.);
#2639=EDGE_CURVE('',#2141,#1995,#984,.T.);
#2640=EDGE_CURVE('',#2141,#2142,#985,.T.);
#2641=EDGE_CURVE('',#2142,#1994,#986,.T.);
#2642=EDGE_CURVE('',#2142,#2143,#987,.T.);
#2643=EDGE_CURVE('',#2143,#1993,#988,.T.);
#2644=EDGE_CURVE('',#2143,#2144,#989,.T.);
#2645=EDGE_CURVE('',#2144,#1992,#990,.T.);
#2646=EDGE_CURVE('',#2144,#2145,#991,.T.);
#2647=EDGE_CURVE('',#2145,#1991,#992,.T.);
#2648=EDGE_CURVE('',#2145,#2140,#993,.T.);
#2649=EDGE_CURVE('',#2146,#2147,#1809,.T.);
#2650=EDGE_CURVE('',#2146,#1939,#994,.T.);
#2651=EDGE_CURVE('',#2147,#1938,#995,.T.);
#2652=EDGE_CURVE('',#2148,#1937,#996,.T.);
#2653=EDGE_CURVE('',#2147,#2148,#997,.T.);
#2654=EDGE_CURVE('',#1943,#2149,#998,.T.);
#2655=EDGE_CURVE('',#2150,#1942,#999,.T.);
#2656=EDGE_CURVE('',#2149,#2150,#1000,.T.);
#2657=EDGE_CURVE('',#2150,#2151,#1001,.T.);
#2658=EDGE_CURVE('',#2151,#1941,#1002,.T.);
#2659=EDGE_CURVE('',#2151,#2152,#1810,.T.);
#2660=EDGE_CURVE('',#2152,#1940,#1003,.T.);
#2661=EDGE_CURVE('',#2152,#2146,#1004,.T.);
#2662=EDGE_CURVE('',#2153,#2154,#1005,.T.);
#2663=EDGE_CURVE('',#2153,#1996,#1006,.T.);
#2664=EDGE_CURVE('',#2154,#2001,#1007,.T.);
#2665=EDGE_CURVE('',#2154,#2155,#1811,.T.);
#2666=EDGE_CURVE('',#2155,#2000,#1008,.T.);
#2667=EDGE_CURVE('',#2155,#2156,#1009,.T.);
#2668=EDGE_CURVE('',#2156,#1999,#1010,.T.);
#2669=EDGE_CURVE('',#2156,#2157,#1011,.T.);
#2670=EDGE_CURVE('',#2157,#1998,#1012,.T.);
#2671=EDGE_CURVE('',#2157,#2158,#1013,.T.);
#2672=EDGE_CURVE('',#2158,#1997,#1014,.T.);
#2673=EDGE_CURVE('',#2158,#2153,#1812,.T.);
#2674=EDGE_CURVE('',#2159,#2160,#1813,.T.);
#2675=EDGE_CURVE('',#2159,#2002,#1015,.T.);
#2676=EDGE_CURVE('',#2160,#2005,#1016,.T.);
#2677=EDGE_CURVE('',#2160,#2161,#1017,.T.);
#2678=EDGE_CURVE('',#2161,#2004,#1018,.T.);
#2679=EDGE_CURVE('',#2161,#2162,#1814,.T.);
#2680=EDGE_CURVE('',#2162,#2003,#1019,.T.);
#2681=EDGE_CURVE('',#2162,#2159,#1020,.T.);
#2682=EDGE_CURVE('',#2163,#2164,#1815,.T.);
#2683=EDGE_CURVE('',#2163,#2006,#1021,.T.);
#2684=EDGE_CURVE('',#2164,#2010,#1022,.T.);
#2685=EDGE_CURVE('',#2164,#2165,#1023,.T.);
#2686=EDGE_CURVE('',#2165,#2009,#1024,.T.);
#2687=EDGE_CURVE('',#2165,#2166,#1025,.T.);
#2688=EDGE_CURVE('',#2166,#2008,#1026,.T.);
#2689=EDGE_CURVE('',#2166,#2167,#1816,.T.);
#2690=EDGE_CURVE('',#2167,#2007,#1027,.T.);
#2691=EDGE_CURVE('',#2167,#2163,#1028,.T.);
#2692=EDGE_CURVE('',#2168,#2169,#1029,.T.);
#2693=EDGE_CURVE('',#2168,#2011,#1030,.T.);
#2694=EDGE_CURVE('',#2169,#2016,#1031,.T.);
#2695=EDGE_CURVE('',#2169,#2170,#1032,.T.);
#2696=EDGE_CURVE('',#2170,#2015,#1033,.T.);
#2697=EDGE_CURVE('',#2170,#2171,#1034,.T.);
#2698=EDGE_CURVE('',#2171,#2014,#1035,.T.);
#2699=EDGE_CURVE('',#2171,#2172,#1817,.T.);
#2700=EDGE_CURVE('',#2172,#2013,#1036,.T.);
#2701=EDGE_CURVE('',#2172,#2173,#1037,.T.);
#2702=EDGE_CURVE('',#2173,#2012,#1038,.T.);
#2703=EDGE_CURVE('',#2173,#2168,#1039,.T.);
#2704=EDGE_CURVE('',#2174,#2175,#1040,.T.);
#2705=EDGE_CURVE('',#2174,#2017,#1041,.T.);
#2706=EDGE_CURVE('',#2175,#2021,#1042,.T.);
#2707=EDGE_CURVE('',#2175,#2176,#1818,.T.);
#2708=EDGE_CURVE('',#2176,#2020,#1043,.T.);
#2709=EDGE_CURVE('',#2176,#2177,#1044,.T.);
#2710=EDGE_CURVE('',#2177,#2019,#1045,.T.);
#2711=EDGE_CURVE('',#2177,#2178,#1819,.T.);
#2712=EDGE_CURVE('',#2178,#2018,#1046,.T.);
#2713=EDGE_CURVE('',#2178,#2174,#1047,.T.);
#2714=EDGE_CURVE('',#2179,#2180,#1048,.T.);
#2715=EDGE_CURVE('',#2179,#2022,#1049,.T.);
#2716=EDGE_CURVE('',#2180,#2026,#1050,.T.);
#2717=EDGE_CURVE('',#2180,#2181,#1820,.T.);
#2718=EDGE_CURVE('',#2181,#2025,#1051,.T.);
#2719=EDGE_CURVE('',#2181,#2182,#1052,.T.);
#2720=EDGE_CURVE('',#2182,#2024,#1053,.T.);
#2721=EDGE_CURVE('',#2182,#2183,#1821,.T.);
#2722=EDGE_CURVE('',#2183,#2023,#1054,.T.);
#2723=EDGE_CURVE('',#2183,#2179,#1055,.T.);
#2724=EDGE_CURVE('',#2184,#2185,#1822,.T.);
#2725=EDGE_CURVE('',#2184,#2027,#1056,.T.);
#2726=EDGE_CURVE('',#2185,#2030,#1057,.T.);
#2727=EDGE_CURVE('',#2185,#2186,#1058,.T.);
#2728=EDGE_CURVE('',#2186,#2029,#1059,.T.);
#2729=EDGE_CURVE('',#2186,#2187,#1823,.T.);
#2730=EDGE_CURVE('',#2187,#2028,#1060,.T.);
#2731=EDGE_CURVE('',#2187,#2184,#1061,.T.);
#2732=EDGE_CURVE('',#2188,#2189,#1062,.T.);
#2733=EDGE_CURVE('',#2188,#2031,#1063,.T.);
#2734=EDGE_CURVE('',#2189,#2036,#1064,.T.);
#2735=EDGE_CURVE('',#2189,#2190,#1065,.T.);
#2736=EDGE_CURVE('',#2190,#2035,#1066,.T.);
#2737=EDGE_CURVE('',#2190,#2191,#1067,.T.);
#2738=EDGE_CURVE('',#2191,#2034,#1068,.T.);
#2739=EDGE_CURVE('',#2191,#2192,#1069,.T.);
#2740=EDGE_CURVE('',#2192,#2033,#1070,.T.);
#2741=EDGE_CURVE('',#2192,#2193,#1071,.T.);
#2742=EDGE_CURVE('',#2193,#2032,#1072,.T.);
#2743=EDGE_CURVE('',#2193,#2188,#1824,.T.);
#2744=EDGE_CURVE('',#2194,#2195,#1825,.T.);
#2745=EDGE_CURVE('',#2194,#2037,#1073,.T.);
#2746=EDGE_CURVE('',#2195,#2040,#1074,.T.);
#2747=EDGE_CURVE('',#2195,#2196,#1075,.T.);
#2748=EDGE_CURVE('',#2196,#2039,#1076,.T.);
#2749=EDGE_CURVE('',#2196,#2197,#1826,.T.);
#2750=EDGE_CURVE('',#2197,#2038,#1077,.T.);
#2751=EDGE_CURVE('',#2197,#2194,#1078,.T.);
#2752=EDGE_CURVE('',#2198,#2199,#1827,.T.);
#2753=EDGE_CURVE('',#2198,#2041,#1079,.T.);
#2754=EDGE_CURVE('',#2199,#2046,#1080,.T.);
#2755=EDGE_CURVE('',#2199,#2200,#1828,.T.);
#2756=EDGE_CURVE('',#2200,#2045,#1081,.T.);
#2757=EDGE_CURVE('',#2200,#2201,#1082,.T.);
#2758=EDGE_CURVE('',#2201,#2044,#1083,.T.);
#2759=EDGE_CURVE('',#2201,#2202,#1829,.T.);
#2760=EDGE_CURVE('',#2202,#2043,#1084,.T.);
#2761=EDGE_CURVE('',#2202,#2203,#1830,.T.);
#2762=EDGE_CURVE('',#2203,#2042,#1085,.T.);
#2763=EDGE_CURVE('',#2203,#2198,#1086,.T.);
#2764=EDGE_CURVE('',#2204,#2205,#1831,.T.);
#2765=EDGE_CURVE('',#2204,#2047,#1087,.T.);
#2766=EDGE_CURVE('',#2205,#2054,#1088,.T.);
#2767=EDGE_CURVE('',#2205,#2206,#1832,.T.);
#2768=EDGE_CURVE('',#2206,#2053,#1089,.T.);
#2769=EDGE_CURVE('',#2206,#2207,#1090,.T.);
#2770=EDGE_CURVE('',#2207,#2052,#1091,.T.);
#2771=EDGE_CURVE('',#2207,#2208,#1833,.T.);
#2772=EDGE_CURVE('',#2208,#2051,#1092,.T.);
#2773=EDGE_CURVE('',#2208,#2209,#1093,.T.);
#2774=EDGE_CURVE('',#2209,#2050,#1094,.T.);
#2775=EDGE_CURVE('',#2209,#2210,#1095,.T.);
#2776=EDGE_CURVE('',#2210,#2049,#1096,.T.);
#2777=EDGE_CURVE('',#2210,#2211,#1834,.T.);
#2778=EDGE_CURVE('',#2211,#2048,#1097,.T.);
#2779=EDGE_CURVE('',#2211,#2204,#1098,.T.);
#2780=EDGE_CURVE('',#1929,#2212,#1099,.T.);
#2781=EDGE_CURVE('',#2213,#1948,#1100,.T.);
#2782=EDGE_CURVE('',#2212,#2213,#1101,.T.);
#2783=EDGE_CURVE('',#2213,#2214,#1835,.T.);
#2784=EDGE_CURVE('',#2214,#1947,#1102,.T.);
#2785=EDGE_CURVE('',#2214,#2215,#1103,.T.);
#2786=EDGE_CURVE('',#2215,#1946,#1104,.T.);
#2787=EDGE_CURVE('',#2215,#2216,#1836,.T.);
#2788=EDGE_CURVE('',#2216,#1945,#1105,.T.);
#2789=EDGE_CURVE('',#2216,#1927,#1106,.T.);
#2790=EDGE_CURVE('',#2217,#2218,#1837,.T.);
#2791=EDGE_CURVE('',#2217,#2055,#1107,.T.);
#2792=EDGE_CURVE('',#2218,#2058,#1108,.T.);
#2793=EDGE_CURVE('',#2218,#2219,#1109,.T.);
#2794=EDGE_CURVE('',#2219,#2057,#1110,.T.);
#2795=EDGE_CURVE('',#2219,#2220,#1838,.T.);
#2796=EDGE_CURVE('',#2220,#2056,#1111,.T.);
#2797=EDGE_CURVE('',#2220,#2217,#1112,.T.);
#2798=EDGE_CURVE('',#2221,#2222,#1113,.T.);
#2799=EDGE_CURVE('',#2221,#2059,#1114,.T.);
#2800=EDGE_CURVE('',#2222,#2062,#1115,.T.);
#2801=EDGE_CURVE('',#2222,#2223,#1839,.T.);
#2802=EDGE_CURVE('',#2223,#2061,#1116,.T.);
#2803=EDGE_CURVE('',#2223,#2224,#1117,.T.);
#2804=EDGE_CURVE('',#2224,#2060,#1118,.T.);
#2805=EDGE_CURVE('',#2224,#2221,#1840,.T.);
#2806=EDGE_CURVE('',#2225,#2226,#1119,.T.);
#2807=EDGE_CURVE('',#2225,#2063,#1120,.T.);
#2808=EDGE_CURVE('',#2226,#2067,#1121,.T.);
#2809=EDGE_CURVE('',#2226,#2227,#1122,.T.);
#2810=EDGE_CURVE('',#2227,#2066,#1123,.T.);
#2811=EDGE_CURVE('',#2227,#2228,#1841,.T.);
#2812=EDGE_CURVE('',#2228,#2065,#1124,.T.);
#2813=EDGE_CURVE('',#2228,#2229,#1125,.T.);
#2814=EDGE_CURVE('',#2229,#2064,#1126,.T.);
#2815=EDGE_CURVE('',#2229,#2225,#1842,.T.);
#2816=EDGE_CURVE('',#2230,#2231,#1127,.T.);
#2817=EDGE_CURVE('',#2230,#2068,#1128,.T.);
#2818=EDGE_CURVE('',#2231,#2071,#1129,.T.);
#2819=EDGE_CURVE('',#2231,#2232,#1843,.T.);
#2820=EDGE_CURVE('',#2232,#2070,#1130,.T.);
#2821=EDGE_CURVE('',#2232,#2233,#1131,.T.);
#2822=EDGE_CURVE('',#2233,#2069,#1132,.T.);
#2823=EDGE_CURVE('',#2233,#2230,#1844,.T.);
#2824=EDGE_CURVE('',#2234,#2235,#1133,.T.);
#2825=EDGE_CURVE('',#2234,#2072,#1134,.T.);
#2826=EDGE_CURVE('',#2235,#2075,#1135,.T.);
#2827=EDGE_CURVE('',#2235,#2236,#1845,.T.);
#2828=EDGE_CURVE('',#2236,#2074,#1136,.T.);
#2829=EDGE_CURVE('',#2236,#2237,#1137,.T.);
#2830=EDGE_CURVE('',#2237,#2073,#1138,.T.);
#2831=EDGE_CURVE('',#2237,#2234,#1846,.T.);
#2832=EDGE_CURVE('',#2238,#2239,#1847,.T.);
#2833=EDGE_CURVE('',#2238,#2076,#1139,.T.);
#2834=EDGE_CURVE('',#2239,#2089,#1140,.T.);
#2835=EDGE_CURVE('',#2239,#2240,#1141,.T.);
#2836=EDGE_CURVE('',#2240,#2088,#1142,.T.);
#2837=EDGE_CURVE('',#2240,#2241,#1143,.T.);
#2838=EDGE_CURVE('',#2241,#2087,#1144,.T.);
#2839=EDGE_CURVE('',#2241,#2242,#1848,.T.);
#2840=EDGE_CURVE('',#2242,#2086,#1145,.T.);
#2841=EDGE_CURVE('',#2242,#2243,#1146,.T.);
#2842=EDGE_CURVE('',#2243,#2085,#1147,.T.);
#2843=EDGE_CURVE('',#2243,#2244,#1148,.T.);
#2844=EDGE_CURVE('',#2244,#2084,#1149,.T.);
#2845=EDGE_CURVE('',#2244,#2245,#1150,.T.);
#2846=EDGE_CURVE('',#2245,#2083,#1151,.T.);
#2847=EDGE_CURVE('',#2245,#2246,#1849,.T.);
#2848=EDGE_CURVE('',#2246,#2082,#1152,.T.);
#2849=EDGE_CURVE('',#2246,#2247,#1153,.T.);
#2850=EDGE_CURVE('',#2247,#2081,#1154,.T.);
#2851=EDGE_CURVE('',#2247,#2248,#1155,.T.);
#2852=EDGE_CURVE('',#2248,#2080,#1156,.T.);
#2853=EDGE_CURVE('',#2248,#2249,#1850,.T.);
#2854=EDGE_CURVE('',#2249,#2079,#1157,.T.);
#2855=EDGE_CURVE('',#2249,#2250,#1158,.T.);
#2856=EDGE_CURVE('',#2250,#2078,#1159,.T.);
#2857=EDGE_CURVE('',#2250,#2251,#1160,.T.);
#2858=EDGE_CURVE('',#2251,#2077,#1161,.T.);
#2859=EDGE_CURVE('',#2251,#2238,#1162,.T.);
#2860=EDGE_CURVE('',#2252,#2253,#1163,.T.);
#2861=EDGE_CURVE('',#2252,#2090,#1164,.T.);
#2862=EDGE_CURVE('',#2253,#2094,#1165,.T.);
#2863=EDGE_CURVE('',#2253,#2254,#1166,.T.);
#2864=EDGE_CURVE('',#2254,#2093,#1167,.T.);
#2865=EDGE_CURVE('',#2254,#2255,#1851,.T.);
#2866=EDGE_CURVE('',#2255,#2092,#1168,.T.);
#2867=EDGE_CURVE('',#2255,#2256,#1169,.T.);
#2868=EDGE_CURVE('',#2256,#2091,#1170,.T.);
#2869=EDGE_CURVE('',#2256,#2252,#1852,.T.);
#2870=EDGE_CURVE('',#2257,#2258,#1853,.T.);
#2871=EDGE_CURVE('',#2257,#2095,#1171,.T.);
#2872=EDGE_CURVE('',#2258,#2098,#1172,.T.);
#2873=EDGE_CURVE('',#2258,#2259,#1173,.T.);
#2874=EDGE_CURVE('',#2259,#2097,#1174,.T.);
#2875=EDGE_CURVE('',#2259,#2260,#1854,.T.);
#2876=EDGE_CURVE('',#2260,#2096,#1175,.T.);
#2877=EDGE_CURVE('',#2260,#2257,#1176,.T.);
#2878=EDGE_CURVE('',#1892,#1933,#1177,.T.);
#2879=EDGE_CURVE('',#1893,#1932,#1178,.T.);
#2880=EDGE_CURVE('',#1894,#1931,#1179,.T.);
#2881=EDGE_CURVE('',#1895,#1930,#1180,.T.);
#2882=EDGE_CURVE('',#1891,#1934,#1181,.T.);
#2883=EDGE_CURVE('',#2261,#2262,#1182,.T.);
#2884=EDGE_CURVE('',#2262,#2263,#1855,.T.);
#2885=EDGE_CURVE('',#2263,#2264,#1856,.T.);
#2886=EDGE_CURVE('',#2264,#2265,#1183,.T.);
#2887=EDGE_CURVE('',#2265,#2266,#1184,.T.);
#2888=EDGE_CURVE('',#2266,#2267,#1185,.T.);
#2889=EDGE_CURVE('',#2267,#2268,#1857,.T.);
#2890=EDGE_CURVE('',#2268,#2269,#1858,.T.);
#2891=EDGE_CURVE('',#2269,#2270,#1186,.T.);
#2892=EDGE_CURVE('',#2270,#2261,#1187,.T.);
#2893=EDGE_CURVE('',#2271,#2272,#1188,.T.);
#2894=EDGE_CURVE('',#2272,#2273,#1859,.T.);
#2895=EDGE_CURVE('',#2273,#2274,#1189,.T.);
#2896=EDGE_CURVE('',#2274,#2275,#1190,.T.);
#2897=EDGE_CURVE('',#2275,#2276,#1191,.T.);
#2898=EDGE_CURVE('',#2276,#2277,#1860,.T.);
#2899=EDGE_CURVE('',#2277,#2278,#1192,.T.);
#2900=EDGE_CURVE('',#2278,#2271,#1193,.T.);
#2901=EDGE_CURVE('',#2148,#2149,#1861,.T.);
#2902=EDGE_CURVE('',#1925,#2212,#1862,.T.);
#2903=EDGE_CURVE('',#2264,#2279,#1194,.T.);
#2904=EDGE_CURVE('',#2280,#2279,#1195,.T.);
#2905=EDGE_CURVE('',#2265,#2280,#1196,.T.);
#2906=EDGE_CURVE('',#2281,#2280,#1197,.T.);
#2907=EDGE_CURVE('',#2266,#2281,#1198,.T.);
#2908=EDGE_CURVE('',#2282,#2281,#1199,.T.);
#2909=EDGE_CURVE('',#2267,#2282,#1200,.T.);
#2910=EDGE_CURVE('',#2269,#2283,#1201,.T.);
#2911=EDGE_CURVE('',#2284,#2283,#1202,.T.);
#2912=EDGE_CURVE('',#2270,#2284,#1203,.T.);
#2913=EDGE_CURVE('',#2285,#2284,#1204,.T.);
#2914=EDGE_CURVE('',#2261,#2285,#1205,.T.);
#2915=EDGE_CURVE('',#2286,#2285,#1206,.T.);
#2916=EDGE_CURVE('',#2262,#2286,#1207,.T.);
#2917=EDGE_CURVE('',#2282,#2283,#1863,.T.);
#2918=EDGE_CURVE('',#2286,#2279,#1864,.T.);
#2919=EDGE_CURVE('',#2287,#2287,#1865,.T.);
#2920=EDGE_CURVE('',#2287,#2263,#1208,.T.);
#2921=EDGE_CURVE('',#2288,#2288,#1866,.T.);
#2922=EDGE_CURVE('',#2288,#1944,#1209,.T.);
#2923=EDGE_CURVE('',#1886,#1922,#1210,.T.);
#2924=EDGE_CURVE('',#2289,#2289,#1867,.T.);
#2925=EDGE_CURVE('',#2289,#2268,#1211,.T.);
#2926=EDGE_CURVE('',#2277,#2290,#1212,.T.);
#2927=EDGE_CURVE('',#2291,#2290,#1213,.T.);
#2928=EDGE_CURVE('',#2278,#2291,#1214,.T.);
#2929=EDGE_CURVE('',#2292,#2291,#1215,.T.);
#2930=EDGE_CURVE('',#2271,#2292,#1216,.T.);
#2931=EDGE_CURVE('',#2293,#2292,#1217,.T.);
#2932=EDGE_CURVE('',#2272,#2293,#1218,.T.);
#2933=EDGE_CURVE('',#2273,#2294,#1219,.T.);
#2934=EDGE_CURVE('',#2295,#2294,#1220,.T.);
#2935=EDGE_CURVE('',#2274,#2295,#1221,.T.);
#2936=EDGE_CURVE('',#2296,#2295,#1222,.T.);
#2937=EDGE_CURVE('',#2275,#2296,#1223,.T.);
#2938=EDGE_CURVE('',#2297,#2296,#1224,.T.);
#2939=EDGE_CURVE('',#2276,#2297,#1225,.T.);
#2940=EDGE_CURVE('',#2297,#2298,#1868,.T.);
#2941=EDGE_CURVE('',#2299,#2294,#1869,.T.);
#2942=EDGE_CURVE('',#2293,#2299,#1870,.T.);
#2943=EDGE_CURVE('',#2298,#2290,#1871,.T.);
#2944=EDGE_CURVE('',#2300,#2300,#1872,.T.);
#2945=EDGE_CURVE('',#2300,#2299,#1226,.T.);
#2946=EDGE_CURVE('',#2301,#2301,#1873,.T.);
#2947=EDGE_CURVE('',#2301,#2298,#1227,.T.);
#2948=ORIENTED_EDGE('',*,*,#2302,.F.);
#2949=ORIENTED_EDGE('',*,*,#2303,.T.);
#2950=ORIENTED_EDGE('',*,*,#2304,.T.);
#2951=ORIENTED_EDGE('',*,*,#2305,.T.);
#2952=ORIENTED_EDGE('',*,*,#2303,.F.);
#2953=ORIENTED_EDGE('',*,*,#2306,.F.);
#2954=ORIENTED_EDGE('',*,*,#2307,.T.);
#2955=ORIENTED_EDGE('',*,*,#2308,.F.);
#2956=ORIENTED_EDGE('',*,*,#2309,.F.);
#2957=ORIENTED_EDGE('',*,*,#2310,.T.);
#2958=ORIENTED_EDGE('',*,*,#2311,.T.);
#2959=ORIENTED_EDGE('',*,*,#2312,.T.);
#2960=ORIENTED_EDGE('',*,*,#2302,.T.);
#2961=ORIENTED_EDGE('',*,*,#2313,.T.);
#2962=ORIENTED_EDGE('',*,*,#2309,.T.);
#2963=ORIENTED_EDGE('',*,*,#2314,.T.);
#2964=ORIENTED_EDGE('',*,*,#2315,.T.);
#2965=ORIENTED_EDGE('',*,*,#2316,.T.);
#2966=ORIENTED_EDGE('',*,*,#2317,.T.);
#2967=ORIENTED_EDGE('',*,*,#2306,.T.);
#2968=ORIENTED_EDGE('',*,*,#2318,.T.);
#2969=ORIENTED_EDGE('',*,*,#2319,.T.);
#2970=ORIENTED_EDGE('',*,*,#2320,.T.);
#2971=ORIENTED_EDGE('',*,*,#2321,.T.);
#2972=ORIENTED_EDGE('',*,*,#2322,.T.);
#2973=ORIENTED_EDGE('',*,*,#2323,.T.);
#2974=ORIENTED_EDGE('',*,*,#2324,.T.);
#2975=ORIENTED_EDGE('',*,*,#2325,.T.);
#2976=ORIENTED_EDGE('',*,*,#2326,.T.);
#2977=ORIENTED_EDGE('',*,*,#2312,.F.);
#2978=ORIENTED_EDGE('',*,*,#2327,.F.);
#2979=ORIENTED_EDGE('',*,*,#2328,.F.);
#2980=ORIENTED_EDGE('',*,*,#2314,.F.);
#2981=ORIENTED_EDGE('',*,*,#2315,.F.);
#2982=ORIENTED_EDGE('',*,*,#2328,.T.);
#2983=ORIENTED_EDGE('',*,*,#2329,.T.);
#2984=ORIENTED_EDGE('',*,*,#2330,.T.);
#2985=ORIENTED_EDGE('',*,*,#2331,.T.);
#2986=ORIENTED_EDGE('',*,*,#2332,.T.);
#2987=ORIENTED_EDGE('',*,*,#2333,.T.);
#2988=ORIENTED_EDGE('',*,*,#2334,.T.);
#2989=ORIENTED_EDGE('',*,*,#2331,.F.);
#2990=ORIENTED_EDGE('',*,*,#2335,.T.);
#2991=ORIENTED_EDGE('',*,*,#2336,.T.);
#2992=ORIENTED_EDGE('',*,*,#2337,.T.);
#2993=ORIENTED_EDGE('',*,*,#2338,.T.);
#2994=ORIENTED_EDGE('',*,*,#2339,.T.);
#2995=ORIENTED_EDGE('',*,*,#2336,.F.);
#2996=ORIENTED_EDGE('',*,*,#2340,.T.);
#2997=ORIENTED_EDGE('',*,*,#2338,.F.);
#2998=ORIENTED_EDGE('',*,*,#2341,.T.);
#2999=ORIENTED_EDGE('',*,*,#2342,.T.);
#3000=ORIENTED_EDGE('',*,*,#2343,.T.);
#3001=ORIENTED_EDGE('',*,*,#2344,.T.);
#3002=ORIENTED_EDGE('',*,*,#2345,.T.);
#3003=ORIENTED_EDGE('',*,*,#2342,.F.);
#3004=ORIENTED_EDGE('',*,*,#2346,.T.);
#3005=ORIENTED_EDGE('',*,*,#2344,.F.);
#3006=ORIENTED_EDGE('',*,*,#2347,.T.);
#3007=ORIENTED_EDGE('',*,*,#2348,.T.);
#3008=ORIENTED_EDGE('',*,*,#2349,.T.);
#3009=ORIENTED_EDGE('',*,*,#2350,.T.);
#3010=ORIENTED_EDGE('',*,*,#2351,.T.);
#3011=ORIENTED_EDGE('',*,*,#2348,.F.);
#3012=ORIENTED_EDGE('',*,*,#2352,.T.);
#3013=ORIENTED_EDGE('',*,*,#2350,.F.);
#3014=ORIENTED_EDGE('',*,*,#2353,.T.);
#3015=ORIENTED_EDGE('',*,*,#2333,.F.);
#3016=ORIENTED_EDGE('',*,*,#2354,.T.);
#3017=ORIENTED_EDGE('',*,*,#2349,.F.);
#3018=ORIENTED_EDGE('',*,*,#2355,.F.);
#3019=ORIENTED_EDGE('',*,*,#2356,.F.);
#3020=ORIENTED_EDGE('',*,*,#2357,.F.);
#3021=ORIENTED_EDGE('',*,*,#2351,.F.);
#3022=ORIENTED_EDGE('',*,*,#2358,.T.);
#3023=ORIENTED_EDGE('',*,*,#2359,.T.);
#3024=ORIENTED_EDGE('',*,*,#2355,.T.);
#3025=ORIENTED_EDGE('',*,*,#2354,.F.);
#3026=ORIENTED_EDGE('',*,*,#2360,.F.);
#3027=ORIENTED_EDGE('',*,*,#2361,.F.);
#3028=ORIENTED_EDGE('',*,*,#2358,.F.);
#3029=ORIENTED_EDGE('',*,*,#2332,.F.);
#3030=ORIENTED_EDGE('',*,*,#2362,.T.);
#3031=ORIENTED_EDGE('',*,*,#2363,.T.);
#3032=ORIENTED_EDGE('',*,*,#2360,.T.);
#3033=ORIENTED_EDGE('',*,*,#2334,.F.);
#3034=ORIENTED_EDGE('',*,*,#2353,.F.);
#3035=ORIENTED_EDGE('',*,*,#2352,.F.);
#3036=ORIENTED_EDGE('',*,*,#2347,.F.);
#3037=ORIENTED_EDGE('',*,*,#2346,.F.);
#3038=ORIENTED_EDGE('',*,*,#2341,.F.);
#3039=ORIENTED_EDGE('',*,*,#2340,.F.);
#3040=ORIENTED_EDGE('',*,*,#2335,.F.);
#3041=ORIENTED_EDGE('',*,*,#2359,.F.);
#3042=ORIENTED_EDGE('',*,*,#2361,.T.);
#3043=ORIENTED_EDGE('',*,*,#2363,.F.);
#3044=ORIENTED_EDGE('',*,*,#2364,.T.);
#3045=ORIENTED_EDGE('',*,*,#2365,.F.);
#3046=ORIENTED_EDGE('',*,*,#2366,.T.);
#3047=ORIENTED_EDGE('',*,*,#2367,.F.);
#3048=ORIENTED_EDGE('',*,*,#2356,.T.);
#3049=ORIENTED_EDGE('',*,*,#2368,.T.);
#3050=ORIENTED_EDGE('',*,*,#2369,.T.);
#3051=ORIENTED_EDGE('',*,*,#2329,.F.);
#3052=ORIENTED_EDGE('',*,*,#2327,.T.);
#3053=ORIENTED_EDGE('',*,*,#2311,.F.);
#3054=ORIENTED_EDGE('',*,*,#2370,.T.);
#3055=ORIENTED_EDGE('',*,*,#2304,.F.);
#3056=ORIENTED_EDGE('',*,*,#2308,.T.);
#3057=ORIENTED_EDGE('',*,*,#2339,.F.);
#3058=ORIENTED_EDGE('',*,*,#2371,.T.);
#3059=ORIENTED_EDGE('',*,*,#2365,.T.);
#3060=ORIENTED_EDGE('',*,*,#2372,.T.);
#3061=ORIENTED_EDGE('',*,*,#2343,.F.);
#3062=ORIENTED_EDGE('',*,*,#2373,.F.);
#3063=ORIENTED_EDGE('',*,*,#2366,.F.);
#3064=ORIENTED_EDGE('',*,*,#2371,.F.);
#3065=ORIENTED_EDGE('',*,*,#2345,.F.);
#3066=ORIENTED_EDGE('',*,*,#2357,.T.);
#3067=ORIENTED_EDGE('',*,*,#2367,.T.);
#3068=ORIENTED_EDGE('',*,*,#2373,.T.);
#3069=ORIENTED_EDGE('',*,*,#2374,.F.);
#3070=ORIENTED_EDGE('',*,*,#2318,.F.);
#3071=ORIENTED_EDGE('',*,*,#2375,.T.);
#3072=ORIENTED_EDGE('',*,*,#2376,.F.);
#3073=ORIENTED_EDGE('',*,*,#2377,.F.);
#3074=ORIENTED_EDGE('',*,*,#2378,.F.);
#3075=ORIENTED_EDGE('',*,*,#2379,.T.);
#3076=ORIENTED_EDGE('',*,*,#2380,.F.);
#3077=ORIENTED_EDGE('',*,*,#2381,.F.);
#3078=ORIENTED_EDGE('',*,*,#2376,.T.);
#3079=ORIENTED_EDGE('',*,*,#2382,.T.);
#3080=ORIENTED_EDGE('',*,*,#2383,.T.);
#3081=ORIENTED_EDGE('',*,*,#2384,.T.);
#3082=ORIENTED_EDGE('',*,*,#2385,.T.);
#3083=ORIENTED_EDGE('',*,*,#2386,.T.);
#3084=ORIENTED_EDGE('',*,*,#2387,.T.);
#3085=ORIENTED_EDGE('',*,*,#2388,.T.);
#3086=ORIENTED_EDGE('',*,*,#2389,.F.);
#3087=ORIENTED_EDGE('',*,*,#2390,.T.);
#3088=ORIENTED_EDGE('',*,*,#2391,.T.);
#3089=ORIENTED_EDGE('',*,*,#2392,.T.);
#3090=ORIENTED_EDGE('',*,*,#2393,.T.);
#3091=ORIENTED_EDGE('',*,*,#2394,.T.);
#3092=ORIENTED_EDGE('',*,*,#2395,.T.);
#3093=ORIENTED_EDGE('',*,*,#2396,.F.);
#3094=ORIENTED_EDGE('',*,*,#2397,.F.);
#3095=ORIENTED_EDGE('',*,*,#2380,.T.);
#3096=ORIENTED_EDGE('',*,*,#2398,.T.);
#3097=ORIENTED_EDGE('',*,*,#2399,.T.);
#3098=ORIENTED_EDGE('',*,*,#2400,.T.);
#3099=ORIENTED_EDGE('',*,*,#2401,.T.);
#3100=ORIENTED_EDGE('',*,*,#2402,.T.);
#3101=ORIENTED_EDGE('',*,*,#2403,.T.);
#3102=ORIENTED_EDGE('',*,*,#2404,.T.);
#3103=ORIENTED_EDGE('',*,*,#2405,.T.);
#3104=ORIENTED_EDGE('',*,*,#2406,.T.);
#3105=ORIENTED_EDGE('',*,*,#2407,.T.);
#3106=ORIENTED_EDGE('',*,*,#2408,.T.);
#3107=ORIENTED_EDGE('',*,*,#2409,.T.);
#3108=ORIENTED_EDGE('',*,*,#2410,.T.);
#3109=ORIENTED_EDGE('',*,*,#2411,.T.);
#3110=ORIENTED_EDGE('',*,*,#2412,.T.);
#3111=ORIENTED_EDGE('',*,*,#2413,.T.);
#3112=ORIENTED_EDGE('',*,*,#2414,.T.);
#3113=ORIENTED_EDGE('',*,*,#2415,.T.);
#3114=ORIENTED_EDGE('',*,*,#2416,.T.);
#3115=ORIENTED_EDGE('',*,*,#2417,.T.);
#3116=ORIENTED_EDGE('',*,*,#2418,.T.);
#3117=ORIENTED_EDGE('',*,*,#2419,.T.);
#3118=ORIENTED_EDGE('',*,*,#2420,.T.);
#3119=ORIENTED_EDGE('',*,*,#2421,.T.);
#3120=ORIENTED_EDGE('',*,*,#2422,.T.);
#3121=ORIENTED_EDGE('',*,*,#2423,.T.);
#3122=ORIENTED_EDGE('',*,*,#2424,.T.);
#3123=ORIENTED_EDGE('',*,*,#2425,.T.);
#3124=ORIENTED_EDGE('',*,*,#2426,.T.);
#3125=ORIENTED_EDGE('',*,*,#2427,.T.);
#3126=ORIENTED_EDGE('',*,*,#2428,.T.);
#3127=ORIENTED_EDGE('',*,*,#2429,.T.);
#3128=ORIENTED_EDGE('',*,*,#2430,.T.);
#3129=ORIENTED_EDGE('',*,*,#2431,.T.);
#3130=ORIENTED_EDGE('',*,*,#2432,.T.);
#3131=ORIENTED_EDGE('',*,*,#2433,.T.);
#3132=ORIENTED_EDGE('',*,*,#2434,.T.);
#3133=ORIENTED_EDGE('',*,*,#2435,.T.);
#3134=ORIENTED_EDGE('',*,*,#2436,.T.);
#3135=ORIENTED_EDGE('',*,*,#2437,.T.);
#3136=ORIENTED_EDGE('',*,*,#2438,.T.);
#3137=ORIENTED_EDGE('',*,*,#2439,.T.);
#3138=ORIENTED_EDGE('',*,*,#2440,.T.);
#3139=ORIENTED_EDGE('',*,*,#2441,.T.);
#3140=ORIENTED_EDGE('',*,*,#2442,.T.);
#3141=ORIENTED_EDGE('',*,*,#2443,.T.);
#3142=ORIENTED_EDGE('',*,*,#2444,.T.);
#3143=ORIENTED_EDGE('',*,*,#2445,.T.);
#3144=ORIENTED_EDGE('',*,*,#2446,.T.);
#3145=ORIENTED_EDGE('',*,*,#2447,.T.);
#3146=ORIENTED_EDGE('',*,*,#2448,.T.);
#3147=ORIENTED_EDGE('',*,*,#2449,.T.);
#3148=ORIENTED_EDGE('',*,*,#2450,.T.);
#3149=ORIENTED_EDGE('',*,*,#2451,.T.);
#3150=ORIENTED_EDGE('',*,*,#2452,.T.);
#3151=ORIENTED_EDGE('',*,*,#2453,.T.);
#3152=ORIENTED_EDGE('',*,*,#2454,.T.);
#3153=ORIENTED_EDGE('',*,*,#2455,.T.);
#3154=ORIENTED_EDGE('',*,*,#2456,.T.);
#3155=ORIENTED_EDGE('',*,*,#2457,.T.);
#3156=ORIENTED_EDGE('',*,*,#2458,.T.);
#3157=ORIENTED_EDGE('',*,*,#2459,.T.);
#3158=ORIENTED_EDGE('',*,*,#2460,.T.);
#3159=ORIENTED_EDGE('',*,*,#2461,.T.);
#3160=ORIENTED_EDGE('',*,*,#2462,.T.);
#3161=ORIENTED_EDGE('',*,*,#2463,.T.);
#3162=ORIENTED_EDGE('',*,*,#2464,.T.);
#3163=ORIENTED_EDGE('',*,*,#2465,.T.);
#3164=ORIENTED_EDGE('',*,*,#2466,.T.);
#3165=ORIENTED_EDGE('',*,*,#2467,.T.);
#3166=ORIENTED_EDGE('',*,*,#2468,.T.);
#3167=ORIENTED_EDGE('',*,*,#2469,.T.);
#3168=ORIENTED_EDGE('',*,*,#2470,.T.);
#3169=ORIENTED_EDGE('',*,*,#2471,.T.);
#3170=ORIENTED_EDGE('',*,*,#2472,.T.);
#3171=ORIENTED_EDGE('',*,*,#2473,.T.);
#3172=ORIENTED_EDGE('',*,*,#2474,.T.);
#3173=ORIENTED_EDGE('',*,*,#2475,.T.);
#3174=ORIENTED_EDGE('',*,*,#2476,.T.);
#3175=ORIENTED_EDGE('',*,*,#2477,.T.);
#3176=ORIENTED_EDGE('',*,*,#2478,.T.);
#3177=ORIENTED_EDGE('',*,*,#2479,.T.);
#3178=ORIENTED_EDGE('',*,*,#2480,.T.);
#3179=ORIENTED_EDGE('',*,*,#2481,.T.);
#3180=ORIENTED_EDGE('',*,*,#2482,.T.);
#3181=ORIENTED_EDGE('',*,*,#2483,.T.);
#3182=ORIENTED_EDGE('',*,*,#2484,.T.);
#3183=ORIENTED_EDGE('',*,*,#2485,.T.);
#3184=ORIENTED_EDGE('',*,*,#2486,.T.);
#3185=ORIENTED_EDGE('',*,*,#2487,.T.);
#3186=ORIENTED_EDGE('',*,*,#2488,.T.);
#3187=ORIENTED_EDGE('',*,*,#2489,.T.);
#3188=ORIENTED_EDGE('',*,*,#2490,.T.);
#3189=ORIENTED_EDGE('',*,*,#2491,.T.);
#3190=ORIENTED_EDGE('',*,*,#2492,.T.);
#3191=ORIENTED_EDGE('',*,*,#2493,.T.);
#3192=ORIENTED_EDGE('',*,*,#2494,.T.);
#3193=ORIENTED_EDGE('',*,*,#2495,.T.);
#3194=ORIENTED_EDGE('',*,*,#2496,.T.);
#3195=ORIENTED_EDGE('',*,*,#2497,.T.);
#3196=ORIENTED_EDGE('',*,*,#2498,.T.);
#3197=ORIENTED_EDGE('',*,*,#2499,.T.);
#3198=ORIENTED_EDGE('',*,*,#2500,.T.);
#3199=ORIENTED_EDGE('',*,*,#2501,.T.);
#3200=ORIENTED_EDGE('',*,*,#2502,.T.);
#3201=ORIENTED_EDGE('',*,*,#2503,.T.);
#3202=ORIENTED_EDGE('',*,*,#2504,.T.);
#3203=ORIENTED_EDGE('',*,*,#2505,.T.);
#3204=ORIENTED_EDGE('',*,*,#2506,.T.);
#3205=ORIENTED_EDGE('',*,*,#2507,.T.);
#3206=ORIENTED_EDGE('',*,*,#2508,.T.);
#3207=ORIENTED_EDGE('',*,*,#2509,.T.);
#3208=ORIENTED_EDGE('',*,*,#2510,.T.);
#3209=ORIENTED_EDGE('',*,*,#2511,.T.);
#3210=ORIENTED_EDGE('',*,*,#2512,.T.);
#3211=ORIENTED_EDGE('',*,*,#2513,.T.);
#3212=ORIENTED_EDGE('',*,*,#2514,.T.);
#3213=ORIENTED_EDGE('',*,*,#2515,.T.);
#3214=ORIENTED_EDGE('',*,*,#2516,.T.);
#3215=ORIENTED_EDGE('',*,*,#2517,.T.);
#3216=ORIENTED_EDGE('',*,*,#2518,.T.);
#3217=ORIENTED_EDGE('',*,*,#2519,.T.);
#3218=ORIENTED_EDGE('',*,*,#2520,.T.);
#3219=ORIENTED_EDGE('',*,*,#2521,.T.);
#3220=ORIENTED_EDGE('',*,*,#2522,.T.);
#3221=ORIENTED_EDGE('',*,*,#2523,.T.);
#3222=ORIENTED_EDGE('',*,*,#2524,.T.);
#3223=ORIENTED_EDGE('',*,*,#2525,.T.);
#3224=ORIENTED_EDGE('',*,*,#2526,.T.);
#3225=ORIENTED_EDGE('',*,*,#2527,.T.);
#3226=ORIENTED_EDGE('',*,*,#2528,.T.);
#3227=ORIENTED_EDGE('',*,*,#2529,.T.);
#3228=ORIENTED_EDGE('',*,*,#2530,.T.);
#3229=ORIENTED_EDGE('',*,*,#2531,.T.);
#3230=ORIENTED_EDGE('',*,*,#2532,.T.);
#3231=ORIENTED_EDGE('',*,*,#2533,.T.);
#3232=ORIENTED_EDGE('',*,*,#2534,.T.);
#3233=ORIENTED_EDGE('',*,*,#2535,.T.);
#3234=ORIENTED_EDGE('',*,*,#2536,.T.);
#3235=ORIENTED_EDGE('',*,*,#2537,.T.);
#3236=ORIENTED_EDGE('',*,*,#2538,.T.);
#3237=ORIENTED_EDGE('',*,*,#2539,.T.);
#3238=ORIENTED_EDGE('',*,*,#2540,.T.);
#3239=ORIENTED_EDGE('',*,*,#2541,.T.);
#3240=ORIENTED_EDGE('',*,*,#2542,.T.);
#3241=ORIENTED_EDGE('',*,*,#2543,.T.);
#3242=ORIENTED_EDGE('',*,*,#2544,.T.);
#3243=ORIENTED_EDGE('',*,*,#2545,.T.);
#3244=ORIENTED_EDGE('',*,*,#2546,.T.);
#3245=ORIENTED_EDGE('',*,*,#2547,.T.);
#3246=ORIENTED_EDGE('',*,*,#2548,.T.);
#3247=ORIENTED_EDGE('',*,*,#2549,.T.);
#3248=ORIENTED_EDGE('',*,*,#2550,.T.);
#3249=ORIENTED_EDGE('',*,*,#2551,.T.);
#3250=ORIENTED_EDGE('',*,*,#2552,.T.);
#3251=ORIENTED_EDGE('',*,*,#2553,.F.);
#3252=ORIENTED_EDGE('',*,*,#2388,.F.);
#3253=ORIENTED_EDGE('',*,*,#2554,.F.);
#3254=ORIENTED_EDGE('',*,*,#2320,.F.);
#3255=ORIENTED_EDGE('',*,*,#2555,.F.);
#3256=ORIENTED_EDGE('',*,*,#2556,.T.);
#3257=ORIENTED_EDGE('',*,*,#2407,.F.);
#3258=ORIENTED_EDGE('',*,*,#2557,.F.);
#3259=ORIENTED_EDGE('',*,*,#2558,.F.);
#3260=ORIENTED_EDGE('',*,*,#2557,.T.);
#3261=ORIENTED_EDGE('',*,*,#2406,.F.);
#3262=ORIENTED_EDGE('',*,*,#2559,.F.);
#3263=ORIENTED_EDGE('',*,*,#2560,.F.);
#3264=ORIENTED_EDGE('',*,*,#2559,.T.);
#3265=ORIENTED_EDGE('',*,*,#2405,.F.);
#3266=ORIENTED_EDGE('',*,*,#2561,.F.);
#3267=ORIENTED_EDGE('',*,*,#2562,.F.);
#3268=ORIENTED_EDGE('',*,*,#2561,.T.);
#3269=ORIENTED_EDGE('',*,*,#2404,.F.);
#3270=ORIENTED_EDGE('',*,*,#2563,.F.);
#3271=ORIENTED_EDGE('',*,*,#2564,.F.);
#3272=ORIENTED_EDGE('',*,*,#2563,.T.);
#3273=ORIENTED_EDGE('',*,*,#2403,.F.);
#3274=ORIENTED_EDGE('',*,*,#2556,.F.);
#3275=ORIENTED_EDGE('',*,*,#2565,.F.);
#3276=ORIENTED_EDGE('',*,*,#2566,.T.);
#3277=ORIENTED_EDGE('',*,*,#2411,.F.);
#3278=ORIENTED_EDGE('',*,*,#2567,.F.);
#3279=ORIENTED_EDGE('',*,*,#2568,.F.);
#3280=ORIENTED_EDGE('',*,*,#2567,.T.);
#3281=ORIENTED_EDGE('',*,*,#2410,.F.);
#3282=ORIENTED_EDGE('',*,*,#2569,.F.);
#3283=ORIENTED_EDGE('',*,*,#2570,.F.);
#3284=ORIENTED_EDGE('',*,*,#2569,.T.);
#3285=ORIENTED_EDGE('',*,*,#2409,.F.);
#3286=ORIENTED_EDGE('',*,*,#2571,.F.);
#3287=ORIENTED_EDGE('',*,*,#2572,.F.);
#3288=ORIENTED_EDGE('',*,*,#2571,.T.);
#3289=ORIENTED_EDGE('',*,*,#2408,.F.);
#3290=ORIENTED_EDGE('',*,*,#2566,.F.);
#3291=ORIENTED_EDGE('',*,*,#2573,.F.);
#3292=ORIENTED_EDGE('',*,*,#2574,.T.);
#3293=ORIENTED_EDGE('',*,*,#2415,.F.);
#3294=ORIENTED_EDGE('',*,*,#2575,.F.);
#3295=ORIENTED_EDGE('',*,*,#2576,.F.);
#3296=ORIENTED_EDGE('',*,*,#2575,.T.);
#3297=ORIENTED_EDGE('',*,*,#2414,.F.);
#3298=ORIENTED_EDGE('',*,*,#2577,.F.);
#3299=ORIENTED_EDGE('',*,*,#2578,.F.);
#3300=ORIENTED_EDGE('',*,*,#2577,.T.);
#3301=ORIENTED_EDGE('',*,*,#2413,.F.);
#3302=ORIENTED_EDGE('',*,*,#2579,.F.);
#3303=ORIENTED_EDGE('',*,*,#2580,.F.);
#3304=ORIENTED_EDGE('',*,*,#2579,.T.);
#3305=ORIENTED_EDGE('',*,*,#2412,.F.);
#3306=ORIENTED_EDGE('',*,*,#2574,.F.);
#3307=ORIENTED_EDGE('',*,*,#2581,.F.);
#3308=ORIENTED_EDGE('',*,*,#2582,.T.);
#3309=ORIENTED_EDGE('',*,*,#2419,.F.);
#3310=ORIENTED_EDGE('',*,*,#2583,.F.);
#3311=ORIENTED_EDGE('',*,*,#2584,.F.);
#3312=ORIENTED_EDGE('',*,*,#2583,.T.);
#3313=ORIENTED_EDGE('',*,*,#2418,.F.);
#3314=ORIENTED_EDGE('',*,*,#2585,.F.);
#3315=ORIENTED_EDGE('',*,*,#2586,.F.);
#3316=ORIENTED_EDGE('',*,*,#2585,.T.);
#3317=ORIENTED_EDGE('',*,*,#2417,.F.);
#3318=ORIENTED_EDGE('',*,*,#2587,.F.);
#3319=ORIENTED_EDGE('',*,*,#2588,.F.);
#3320=ORIENTED_EDGE('',*,*,#2587,.T.);
#3321=ORIENTED_EDGE('',*,*,#2416,.F.);
#3322=ORIENTED_EDGE('',*,*,#2582,.F.);
#3323=ORIENTED_EDGE('',*,*,#2589,.F.);
#3324=ORIENTED_EDGE('',*,*,#2590,.T.);
#3325=ORIENTED_EDGE('',*,*,#2425,.F.);
#3326=ORIENTED_EDGE('',*,*,#2591,.F.);
#3327=ORIENTED_EDGE('',*,*,#2592,.F.);
#3328=ORIENTED_EDGE('',*,*,#2591,.T.);
#3329=ORIENTED_EDGE('',*,*,#2424,.F.);
#3330=ORIENTED_EDGE('',*,*,#2593,.F.);
#3331=ORIENTED_EDGE('',*,*,#2594,.F.);
#3332=ORIENTED_EDGE('',*,*,#2593,.T.);
#3333=ORIENTED_EDGE('',*,*,#2423,.F.);
#3334=ORIENTED_EDGE('',*,*,#2595,.F.);
#3335=ORIENTED_EDGE('',*,*,#2596,.F.);
#3336=ORIENTED_EDGE('',*,*,#2595,.T.);
#3337=ORIENTED_EDGE('',*,*,#2422,.F.);
#3338=ORIENTED_EDGE('',*,*,#2597,.F.);
#3339=ORIENTED_EDGE('',*,*,#2598,.F.);
#3340=ORIENTED_EDGE('',*,*,#2597,.T.);
#3341=ORIENTED_EDGE('',*,*,#2421,.F.);
#3342=ORIENTED_EDGE('',*,*,#2599,.F.);
#3343=ORIENTED_EDGE('',*,*,#2600,.F.);
#3344=ORIENTED_EDGE('',*,*,#2599,.T.);
#3345=ORIENTED_EDGE('',*,*,#2420,.F.);
#3346=ORIENTED_EDGE('',*,*,#2590,.F.);
#3347=ORIENTED_EDGE('',*,*,#2601,.F.);
#3348=ORIENTED_EDGE('',*,*,#2602,.T.);
#3349=ORIENTED_EDGE('',*,*,#2429,.F.);
#3350=ORIENTED_EDGE('',*,*,#2603,.F.);
#3351=ORIENTED_EDGE('',*,*,#2604,.F.);
#3352=ORIENTED_EDGE('',*,*,#2603,.T.);
#3353=ORIENTED_EDGE('',*,*,#2428,.F.);
#3354=ORIENTED_EDGE('',*,*,#2605,.F.);
#3355=ORIENTED_EDGE('',*,*,#2606,.F.);
#3356=ORIENTED_EDGE('',*,*,#2605,.T.);
#3357=ORIENTED_EDGE('',*,*,#2427,.F.);
#3358=ORIENTED_EDGE('',*,*,#2607,.F.);
#3359=ORIENTED_EDGE('',*,*,#2608,.F.);
#3360=ORIENTED_EDGE('',*,*,#2607,.T.);
#3361=ORIENTED_EDGE('',*,*,#2426,.F.);
#3362=ORIENTED_EDGE('',*,*,#2602,.F.);
#3363=ORIENTED_EDGE('',*,*,#2609,.F.);
#3364=ORIENTED_EDGE('',*,*,#2610,.T.);
#3365=ORIENTED_EDGE('',*,*,#2433,.F.);
#3366=ORIENTED_EDGE('',*,*,#2611,.F.);
#3367=ORIENTED_EDGE('',*,*,#2612,.F.);
#3368=ORIENTED_EDGE('',*,*,#2611,.T.);
#3369=ORIENTED_EDGE('',*,*,#2432,.F.);
#3370=ORIENTED_EDGE('',*,*,#2613,.F.);
#3371=ORIENTED_EDGE('',*,*,#2614,.F.);
#3372=ORIENTED_EDGE('',*,*,#2613,.T.);
#3373=ORIENTED_EDGE('',*,*,#2431,.F.);
#3374=ORIENTED_EDGE('',*,*,#2615,.F.);
#3375=ORIENTED_EDGE('',*,*,#2616,.F.);
#3376=ORIENTED_EDGE('',*,*,#2615,.T.);
#3377=ORIENTED_EDGE('',*,*,#2430,.F.);
#3378=ORIENTED_EDGE('',*,*,#2610,.F.);
#3379=ORIENTED_EDGE('',*,*,#2617,.F.);
#3380=ORIENTED_EDGE('',*,*,#2618,.T.);
#3381=ORIENTED_EDGE('',*,*,#2437,.F.);
#3382=ORIENTED_EDGE('',*,*,#2619,.F.);
#3383=ORIENTED_EDGE('',*,*,#2620,.F.);
#3384=ORIENTED_EDGE('',*,*,#2619,.T.);
#3385=ORIENTED_EDGE('',*,*,#2436,.F.);
#3386=ORIENTED_EDGE('',*,*,#2621,.F.);
#3387=ORIENTED_EDGE('',*,*,#2622,.F.);
#3388=ORIENTED_EDGE('',*,*,#2621,.T.);
#3389=ORIENTED_EDGE('',*,*,#2435,.F.);
#3390=ORIENTED_EDGE('',*,*,#2623,.F.);
#3391=ORIENTED_EDGE('',*,*,#2624,.F.);
#3392=ORIENTED_EDGE('',*,*,#2623,.T.);
#3393=ORIENTED_EDGE('',*,*,#2434,.F.);
#3394=ORIENTED_EDGE('',*,*,#2618,.F.);
#3395=ORIENTED_EDGE('',*,*,#2625,.F.);
#3396=ORIENTED_EDGE('',*,*,#2626,.T.);
#3397=ORIENTED_EDGE('',*,*,#2443,.F.);
#3398=ORIENTED_EDGE('',*,*,#2627,.F.);
#3399=ORIENTED_EDGE('',*,*,#2628,.F.);
#3400=ORIENTED_EDGE('',*,*,#2627,.T.);
#3401=ORIENTED_EDGE('',*,*,#2442,.F.);
#3402=ORIENTED_EDGE('',*,*,#2629,.F.);
#3403=ORIENTED_EDGE('',*,*,#2630,.F.);
#3404=ORIENTED_EDGE('',*,*,#2629,.T.);
#3405=ORIENTED_EDGE('',*,*,#2441,.F.);
#3406=ORIENTED_EDGE('',*,*,#2631,.F.);
#3407=ORIENTED_EDGE('',*,*,#2632,.F.);
#3408=ORIENTED_EDGE('',*,*,#2631,.T.);
#3409=ORIENTED_EDGE('',*,*,#2440,.F.);
#3410=ORIENTED_EDGE('',*,*,#2633,.F.);
#3411=ORIENTED_EDGE('',*,*,#2634,.F.);
#3412=ORIENTED_EDGE('',*,*,#2633,.T.);
#3413=ORIENTED_EDGE('',*,*,#2439,.F.);
#3414=ORIENTED_EDGE('',*,*,#2635,.F.);
#3415=ORIENTED_EDGE('',*,*,#2636,.F.);
#3416=ORIENTED_EDGE('',*,*,#2635,.T.);
#3417=ORIENTED_EDGE('',*,*,#2438,.F.);
#3418=ORIENTED_EDGE('',*,*,#2626,.F.);
#3419=ORIENTED_EDGE('',*,*,#2637,.F.);
#3420=ORIENTED_EDGE('',*,*,#2638,.T.);
#3421=ORIENTED_EDGE('',*,*,#2449,.F.);
#3422=ORIENTED_EDGE('',*,*,#2639,.F.);
#3423=ORIENTED_EDGE('',*,*,#2640,.F.);
#3424=ORIENTED_EDGE('',*,*,#2639,.T.);
#3425=ORIENTED_EDGE('',*,*,#2448,.F.);
#3426=ORIENTED_EDGE('',*,*,#2641,.F.);
#3427=ORIENTED_EDGE('',*,*,#2642,.F.);
#3428=ORIENTED_EDGE('',*,*,#2641,.T.);
#3429=ORIENTED_EDGE('',*,*,#2447,.F.);
#3430=ORIENTED_EDGE('',*,*,#2643,.F.);
#3431=ORIENTED_EDGE('',*,*,#2644,.F.);
#3432=ORIENTED_EDGE('',*,*,#2643,.T.);
#3433=ORIENTED_EDGE('',*,*,#2446,.F.);
#3434=ORIENTED_EDGE('',*,*,#2645,.F.);
#3435=ORIENTED_EDGE('',*,*,#2646,.F.);
#3436=ORIENTED_EDGE('',*,*,#2645,.T.);
#3437=ORIENTED_EDGE('',*,*,#2445,.F.);
#3438=ORIENTED_EDGE('',*,*,#2647,.F.);
#3439=ORIENTED_EDGE('',*,*,#2648,.F.);
#3440=ORIENTED_EDGE('',*,*,#2647,.T.);
#3441=ORIENTED_EDGE('',*,*,#2444,.F.);
#3442=ORIENTED_EDGE('',*,*,#2638,.F.);
#3443=ORIENTED_EDGE('',*,*,#2649,.F.);
#3444=ORIENTED_EDGE('',*,*,#2650,.T.);
#3445=ORIENTED_EDGE('',*,*,#2391,.F.);
#3446=ORIENTED_EDGE('',*,*,#2651,.F.);
#3447=ORIENTED_EDGE('',*,*,#2652,.F.);
#3448=ORIENTED_EDGE('',*,*,#2653,.F.);
#3449=ORIENTED_EDGE('',*,*,#2651,.T.);
#3450=ORIENTED_EDGE('',*,*,#2390,.F.);
#3451=ORIENTED_EDGE('',*,*,#2654,.F.);
#3452=ORIENTED_EDGE('',*,*,#2395,.F.);
#3453=ORIENTED_EDGE('',*,*,#2655,.F.);
#3454=ORIENTED_EDGE('',*,*,#2656,.F.);
#3455=ORIENTED_EDGE('',*,*,#2657,.F.);
#3456=ORIENTED_EDGE('',*,*,#2655,.T.);
#3457=ORIENTED_EDGE('',*,*,#2394,.F.);
#3458=ORIENTED_EDGE('',*,*,#2658,.F.);
#3459=ORIENTED_EDGE('',*,*,#2659,.F.);
#3460=ORIENTED_EDGE('',*,*,#2658,.T.);
#3461=ORIENTED_EDGE('',*,*,#2393,.F.);
#3462=ORIENTED_EDGE('',*,*,#2660,.F.);
#3463=ORIENTED_EDGE('',*,*,#2661,.F.);
#3464=ORIENTED_EDGE('',*,*,#2660,.T.);
#3465=ORIENTED_EDGE('',*,*,#2392,.F.);
#3466=ORIENTED_EDGE('',*,*,#2650,.F.);
#3467=ORIENTED_EDGE('',*,*,#2662,.F.);
#3468=ORIENTED_EDGE('',*,*,#2663,.T.);
#3469=ORIENTED_EDGE('',*,*,#2455,.F.);
#3470=ORIENTED_EDGE('',*,*,#2664,.F.);
#3471=ORIENTED_EDGE('',*,*,#2665,.F.);
#3472=ORIENTED_EDGE('',*,*,#2664,.T.);
#3473=ORIENTED_EDGE('',*,*,#2454,.F.);
#3474=ORIENTED_EDGE('',*,*,#2666,.F.);
#3475=ORIENTED_EDGE('',*,*,#2667,.F.);
#3476=ORIENTED_EDGE('',*,*,#2666,.T.);
#3477=ORIENTED_EDGE('',*,*,#2453,.F.);
#3478=ORIENTED_EDGE('',*,*,#2668,.F.);
#3479=ORIENTED_EDGE('',*,*,#2669,.F.);
#3480=ORIENTED_EDGE('',*,*,#2668,.T.);
#3481=ORIENTED_EDGE('',*,*,#2452,.F.);
#3482=ORIENTED_EDGE('',*,*,#2670,.F.);
#3483=ORIENTED_EDGE('',*,*,#2671,.F.);
#3484=ORIENTED_EDGE('',*,*,#2670,.T.);
#3485=ORIENTED_EDGE('',*,*,#2451,.F.);
#3486=ORIENTED_EDGE('',*,*,#2672,.F.);
#3487=ORIENTED_EDGE('',*,*,#2673,.F.);
#3488=ORIENTED_EDGE('',*,*,#2672,.T.);
#3489=ORIENTED_EDGE('',*,*,#2450,.F.);
#3490=ORIENTED_EDGE('',*,*,#2663,.F.);
#3491=ORIENTED_EDGE('',*,*,#2674,.F.);
#3492=ORIENTED_EDGE('',*,*,#2675,.T.);
#3493=ORIENTED_EDGE('',*,*,#2459,.F.);
#3494=ORIENTED_EDGE('',*,*,#2676,.F.);
#3495=ORIENTED_EDGE('',*,*,#2677,.F.);
#3496=ORIENTED_EDGE('',*,*,#2676,.T.);
#3497=ORIENTED_EDGE('',*,*,#2458,.F.);
#3498=ORIENTED_EDGE('',*,*,#2678,.F.);
#3499=ORIENTED_EDGE('',*,*,#2679,.F.);
#3500=ORIENTED_EDGE('',*,*,#2678,.T.);
#3501=ORIENTED_EDGE('',*,*,#2457,.F.);
#3502=ORIENTED_EDGE('',*,*,#2680,.F.);
#3503=ORIENTED_EDGE('',*,*,#2681,.F.);
#3504=ORIENTED_EDGE('',*,*,#2680,.T.);
#3505=ORIENTED_EDGE('',*,*,#2456,.F.);
#3506=ORIENTED_EDGE('',*,*,#2675,.F.);
#3507=ORIENTED_EDGE('',*,*,#2682,.F.);
#3508=ORIENTED_EDGE('',*,*,#2683,.T.);
#3509=ORIENTED_EDGE('',*,*,#2464,.F.);
#3510=ORIENTED_EDGE('',*,*,#2684,.F.);
#3511=ORIENTED_EDGE('',*,*,#2685,.F.);
#3512=ORIENTED_EDGE('',*,*,#2684,.T.);
#3513=ORIENTED_EDGE('',*,*,#2463,.F.);
#3514=ORIENTED_EDGE('',*,*,#2686,.F.);
#3515=ORIENTED_EDGE('',*,*,#2687,.F.);
#3516=ORIENTED_EDGE('',*,*,#2686,.T.);
#3517=ORIENTED_EDGE('',*,*,#2462,.F.);
#3518=ORIENTED_EDGE('',*,*,#2688,.F.);
#3519=ORIENTED_EDGE('',*,*,#2689,.F.);
#3520=ORIENTED_EDGE('',*,*,#2688,.T.);
#3521=ORIENTED_EDGE('',*,*,#2461,.F.);
#3522=ORIENTED_EDGE('',*,*,#2690,.F.);
#3523=ORIENTED_EDGE('',*,*,#2691,.F.);
#3524=ORIENTED_EDGE('',*,*,#2690,.T.);
#3525=ORIENTED_EDGE('',*,*,#2460,.F.);
#3526=ORIENTED_EDGE('',*,*,#2683,.F.);
#3527=ORIENTED_EDGE('',*,*,#2692,.F.);
#3528=ORIENTED_EDGE('',*,*,#2693,.T.);
#3529=ORIENTED_EDGE('',*,*,#2470,.F.);
#3530=ORIENTED_EDGE('',*,*,#2694,.F.);
#3531=ORIENTED_EDGE('',*,*,#2695,.F.);
#3532=ORIENTED_EDGE('',*,*,#2694,.T.);
#3533=ORIENTED_EDGE('',*,*,#2469,.F.);
#3534=ORIENTED_EDGE('',*,*,#2696,.F.);
#3535=ORIENTED_EDGE('',*,*,#2697,.F.);
#3536=ORIENTED_EDGE('',*,*,#2696,.T.);
#3537=ORIENTED_EDGE('',*,*,#2468,.F.);
#3538=ORIENTED_EDGE('',*,*,#2698,.F.);
#3539=ORIENTED_EDGE('',*,*,#2699,.F.);
#3540=ORIENTED_EDGE('',*,*,#2698,.T.);
#3541=ORIENTED_EDGE('',*,*,#2467,.F.);
#3542=ORIENTED_EDGE('',*,*,#2700,.F.);
#3543=ORIENTED_EDGE('',*,*,#2701,.F.);
#3544=ORIENTED_EDGE('',*,*,#2700,.T.);
#3545=ORIENTED_EDGE('',*,*,#2466,.F.);
#3546=ORIENTED_EDGE('',*,*,#2702,.F.);
#3547=ORIENTED_EDGE('',*,*,#2703,.F.);
#3548=ORIENTED_EDGE('',*,*,#2702,.T.);
#3549=ORIENTED_EDGE('',*,*,#2465,.F.);
#3550=ORIENTED_EDGE('',*,*,#2693,.F.);
#3551=ORIENTED_EDGE('',*,*,#2704,.F.);
#3552=ORIENTED_EDGE('',*,*,#2705,.T.);
#3553=ORIENTED_EDGE('',*,*,#2475,.F.);
#3554=ORIENTED_EDGE('',*,*,#2706,.F.);
#3555=ORIENTED_EDGE('',*,*,#2707,.F.);
#3556=ORIENTED_EDGE('',*,*,#2706,.T.);
#3557=ORIENTED_EDGE('',*,*,#2474,.F.);
#3558=ORIENTED_EDGE('',*,*,#2708,.F.);
#3559=ORIENTED_EDGE('',*,*,#2709,.F.);
#3560=ORIENTED_EDGE('',*,*,#2708,.T.);
#3561=ORIENTED_EDGE('',*,*,#2473,.F.);
#3562=ORIENTED_EDGE('',*,*,#2710,.F.);
#3563=ORIENTED_EDGE('',*,*,#2711,.F.);
#3564=ORIENTED_EDGE('',*,*,#2710,.T.);
#3565=ORIENTED_EDGE('',*,*,#2472,.F.);
#3566=ORIENTED_EDGE('',*,*,#2712,.F.);
#3567=ORIENTED_EDGE('',*,*,#2713,.F.);
#3568=ORIENTED_EDGE('',*,*,#2712,.T.);
#3569=ORIENTED_EDGE('',*,*,#2471,.F.);
#3570=ORIENTED_EDGE('',*,*,#2705,.F.);
#3571=ORIENTED_EDGE('',*,*,#2714,.F.);
#3572=ORIENTED_EDGE('',*,*,#2715,.T.);
#3573=ORIENTED_EDGE('',*,*,#2480,.F.);
#3574=ORIENTED_EDGE('',*,*,#2716,.F.);
#3575=ORIENTED_EDGE('',*,*,#2717,.F.);
#3576=ORIENTED_EDGE('',*,*,#2716,.T.);
#3577=ORIENTED_EDGE('',*,*,#2479,.F.);
#3578=ORIENTED_EDGE('',*,*,#2718,.F.);
#3579=ORIENTED_EDGE('',*,*,#2719,.F.);
#3580=ORIENTED_EDGE('',*,*,#2718,.T.);
#3581=ORIENTED_EDGE('',*,*,#2478,.F.);
#3582=ORIENTED_EDGE('',*,*,#2720,.F.);
#3583=ORIENTED_EDGE('',*,*,#2721,.F.);
#3584=ORIENTED_EDGE('',*,*,#2720,.T.);
#3585=ORIENTED_EDGE('',*,*,#2477,.F.);
#3586=ORIENTED_EDGE('',*,*,#2722,.F.);
#3587=ORIENTED_EDGE('',*,*,#2723,.F.);
#3588=ORIENTED_EDGE('',*,*,#2722,.T.);
#3589=ORIENTED_EDGE('',*,*,#2476,.F.);
#3590=ORIENTED_EDGE('',*,*,#2715,.F.);
#3591=ORIENTED_EDGE('',*,*,#2724,.F.);
#3592=ORIENTED_EDGE('',*,*,#2725,.T.);
#3593=ORIENTED_EDGE('',*,*,#2484,.F.);
#3594=ORIENTED_EDGE('',*,*,#2726,.F.);
#3595=ORIENTED_EDGE('',*,*,#2727,.F.);
#3596=ORIENTED_EDGE('',*,*,#2726,.T.);
#3597=ORIENTED_EDGE('',*,*,#2483,.F.);
#3598=ORIENTED_EDGE('',*,*,#2728,.F.);
#3599=ORIENTED_EDGE('',*,*,#2729,.F.);
#3600=ORIENTED_EDGE('',*,*,#2728,.T.);
#3601=ORIENTED_EDGE('',*,*,#2482,.F.);
#3602=ORIENTED_EDGE('',*,*,#2730,.F.);
#3603=ORIENTED_EDGE('',*,*,#2731,.F.);
#3604=ORIENTED_EDGE('',*,*,#2730,.T.);
#3605=ORIENTED_EDGE('',*,*,#2481,.F.);
#3606=ORIENTED_EDGE('',*,*,#2725,.F.);
#3607=ORIENTED_EDGE('',*,*,#2732,.F.);
#3608=ORIENTED_EDGE('',*,*,#2733,.T.);
#3609=ORIENTED_EDGE('',*,*,#2490,.F.);
#3610=ORIENTED_EDGE('',*,*,#2734,.F.);
#3611=ORIENTED_EDGE('',*,*,#2735,.F.);
#3612=ORIENTED_EDGE('',*,*,#2734,.T.);
#3613=ORIENTED_EDGE('',*,*,#2489,.F.);
#3614=ORIENTED_EDGE('',*,*,#2736,.F.);
#3615=ORIENTED_EDGE('',*,*,#2737,.F.);
#3616=ORIENTED_EDGE('',*,*,#2736,.T.);
#3617=ORIENTED_EDGE('',*,*,#2488,.F.);
#3618=ORIENTED_EDGE('',*,*,#2738,.F.);
#3619=ORIENTED_EDGE('',*,*,#2739,.F.);
#3620=ORIENTED_EDGE('',*,*,#2738,.T.);
#3621=ORIENTED_EDGE('',*,*,#2487,.F.);
#3622=ORIENTED_EDGE('',*,*,#2740,.F.);
#3623=ORIENTED_EDGE('',*,*,#2741,.F.);
#3624=ORIENTED_EDGE('',*,*,#2740,.T.);
#3625=ORIENTED_EDGE('',*,*,#2486,.F.);
#3626=ORIENTED_EDGE('',*,*,#2742,.F.);
#3627=ORIENTED_EDGE('',*,*,#2743,.F.);
#3628=ORIENTED_EDGE('',*,*,#2742,.T.);
#3629=ORIENTED_EDGE('',*,*,#2485,.F.);
#3630=ORIENTED_EDGE('',*,*,#2733,.F.);
#3631=ORIENTED_EDGE('',*,*,#2744,.F.);
#3632=ORIENTED_EDGE('',*,*,#2745,.T.);
#3633=ORIENTED_EDGE('',*,*,#2494,.F.);
#3634=ORIENTED_EDGE('',*,*,#2746,.F.);
#3635=ORIENTED_EDGE('',*,*,#2747,.F.);
#3636=ORIENTED_EDGE('',*,*,#2746,.T.);
#3637=ORIENTED_EDGE('',*,*,#2493,.F.);
#3638=ORIENTED_EDGE('',*,*,#2748,.F.);
#3639=ORIENTED_EDGE('',*,*,#2749,.F.);
#3640=ORIENTED_EDGE('',*,*,#2748,.T.);
#3641=ORIENTED_EDGE('',*,*,#2492,.F.);
#3642=ORIENTED_EDGE('',*,*,#2750,.F.);
#3643=ORIENTED_EDGE('',*,*,#2751,.F.);
#3644=ORIENTED_EDGE('',*,*,#2750,.T.);
#3645=ORIENTED_EDGE('',*,*,#2491,.F.);
#3646=ORIENTED_EDGE('',*,*,#2745,.F.);
#3647=ORIENTED_EDGE('',*,*,#2752,.F.);
#3648=ORIENTED_EDGE('',*,*,#2753,.T.);
#3649=ORIENTED_EDGE('',*,*,#2500,.F.);
#3650=ORIENTED_EDGE('',*,*,#2754,.F.);
#3651=ORIENTED_EDGE('',*,*,#2755,.F.);
#3652=ORIENTED_EDGE('',*,*,#2754,.T.);
#3653=ORIENTED_EDGE('',*,*,#2499,.F.);
#3654=ORIENTED_EDGE('',*,*,#2756,.F.);
#3655=ORIENTED_EDGE('',*,*,#2757,.F.);
#3656=ORIENTED_EDGE('',*,*,#2756,.T.);
#3657=ORIENTED_EDGE('',*,*,#2498,.F.);
#3658=ORIENTED_EDGE('',*,*,#2758,.F.);
#3659=ORIENTED_EDGE('',*,*,#2759,.F.);
#3660=ORIENTED_EDGE('',*,*,#2758,.T.);
#3661=ORIENTED_EDGE('',*,*,#2497,.F.);
#3662=ORIENTED_EDGE('',*,*,#2760,.F.);
#3663=ORIENTED_EDGE('',*,*,#2761,.F.);
#3664=ORIENTED_EDGE('',*,*,#2760,.T.);
#3665=ORIENTED_EDGE('',*,*,#2496,.F.);
#3666=ORIENTED_EDGE('',*,*,#2762,.F.);
#3667=ORIENTED_EDGE('',*,*,#2763,.F.);
#3668=ORIENTED_EDGE('',*,*,#2762,.T.);
#3669=ORIENTED_EDGE('',*,*,#2495,.F.);
#3670=ORIENTED_EDGE('',*,*,#2753,.F.);
#3671=ORIENTED_EDGE('',*,*,#2764,.F.);
#3672=ORIENTED_EDGE('',*,*,#2765,.T.);
#3673=ORIENTED_EDGE('',*,*,#2508,.F.);
#3674=ORIENTED_EDGE('',*,*,#2766,.F.);
#3675=ORIENTED_EDGE('',*,*,#2767,.F.);
#3676=ORIENTED_EDGE('',*,*,#2766,.T.);
#3677=ORIENTED_EDGE('',*,*,#2507,.F.);
#3678=ORIENTED_EDGE('',*,*,#2768,.F.);
#3679=ORIENTED_EDGE('',*,*,#2769,.F.);
#3680=ORIENTED_EDGE('',*,*,#2768,.T.);
#3681=ORIENTED_EDGE('',*,*,#2506,.F.);
#3682=ORIENTED_EDGE('',*,*,#2770,.F.);
#3683=ORIENTED_EDGE('',*,*,#2771,.F.);
#3684=ORIENTED_EDGE('',*,*,#2770,.T.);
#3685=ORIENTED_EDGE('',*,*,#2505,.F.);
#3686=ORIENTED_EDGE('',*,*,#2772,.F.);
#3687=ORIENTED_EDGE('',*,*,#2773,.F.);
#3688=ORIENTED_EDGE('',*,*,#2772,.T.);
#3689=ORIENTED_EDGE('',*,*,#2504,.F.);
#3690=ORIENTED_EDGE('',*,*,#2774,.F.);
#3691=ORIENTED_EDGE('',*,*,#2775,.F.);
#3692=ORIENTED_EDGE('',*,*,#2774,.T.);
#3693=ORIENTED_EDGE('',*,*,#2503,.F.);
#3694=ORIENTED_EDGE('',*,*,#2776,.F.);
#3695=ORIENTED_EDGE('',*,*,#2777,.F.);
#3696=ORIENTED_EDGE('',*,*,#2776,.T.);
#3697=ORIENTED_EDGE('',*,*,#2502,.F.);
#3698=ORIENTED_EDGE('',*,*,#2778,.F.);
#3699=ORIENTED_EDGE('',*,*,#2779,.F.);
#3700=ORIENTED_EDGE('',*,*,#2778,.T.);
#3701=ORIENTED_EDGE('',*,*,#2501,.F.);
#3702=ORIENTED_EDGE('',*,*,#2765,.F.);
#3703=ORIENTED_EDGE('',*,*,#2780,.F.);
#3704=ORIENTED_EDGE('',*,*,#2402,.F.);
#3705=ORIENTED_EDGE('',*,*,#2781,.F.);
#3706=ORIENTED_EDGE('',*,*,#2782,.F.);
#3707=ORIENTED_EDGE('',*,*,#2783,.F.);
#3708=ORIENTED_EDGE('',*,*,#2781,.T.);
#3709=ORIENTED_EDGE('',*,*,#2401,.F.);
#3710=ORIENTED_EDGE('',*,*,#2784,.F.);
#3711=ORIENTED_EDGE('',*,*,#2785,.F.);
#3712=ORIENTED_EDGE('',*,*,#2784,.T.);
#3713=ORIENTED_EDGE('',*,*,#2400,.F.);
#3714=ORIENTED_EDGE('',*,*,#2786,.F.);
#3715=ORIENTED_EDGE('',*,*,#2787,.F.);
#3716=ORIENTED_EDGE('',*,*,#2786,.T.);
#3717=ORIENTED_EDGE('',*,*,#2399,.F.);
#3718=ORIENTED_EDGE('',*,*,#2788,.F.);
#3719=ORIENTED_EDGE('',*,*,#2789,.F.);
#3720=ORIENTED_EDGE('',*,*,#2788,.T.);
#3721=ORIENTED_EDGE('',*,*,#2398,.F.);
#3722=ORIENTED_EDGE('',*,*,#2379,.F.);
#3723=ORIENTED_EDGE('',*,*,#2790,.F.);
#3724=ORIENTED_EDGE('',*,*,#2791,.T.);
#3725=ORIENTED_EDGE('',*,*,#2512,.F.);
#3726=ORIENTED_EDGE('',*,*,#2792,.F.);
#3727=ORIENTED_EDGE('',*,*,#2793,.F.);
#3728=ORIENTED_EDGE('',*,*,#2792,.T.);
#3729=ORIENTED_EDGE('',*,*,#2511,.F.);
#3730=ORIENTED_EDGE('',*,*,#2794,.F.);
#3731=ORIENTED_EDGE('',*,*,#2795,.F.);
#3732=ORIENTED_EDGE('',*,*,#2794,.T.);
#3733=ORIENTED_EDGE('',*,*,#2510,.F.);
#3734=ORIENTED_EDGE('',*,*,#2796,.F.);
#3735=ORIENTED_EDGE('',*,*,#2797,.F.);
#3736=ORIENTED_EDGE('',*,*,#2796,.T.);
#3737=ORIENTED_EDGE('',*,*,#2509,.F.);
#3738=ORIENTED_EDGE('',*,*,#2791,.F.);
#3739=ORIENTED_EDGE('',*,*,#2798,.F.);
#3740=ORIENTED_EDGE('',*,*,#2799,.T.);
#3741=ORIENTED_EDGE('',*,*,#2516,.F.);
#3742=ORIENTED_EDGE('',*,*,#2800,.F.);
#3743=ORIENTED_EDGE('',*,*,#2801,.F.);
#3744=ORIENTED_EDGE('',*,*,#2800,.T.);
#3745=ORIENTED_EDGE('',*,*,#2515,.F.);
#3746=ORIENTED_EDGE('',*,*,#2802,.F.);
#3747=ORIENTED_EDGE('',*,*,#2803,.F.);
#3748=ORIENTED_EDGE('',*,*,#2802,.T.);
#3749=ORIENTED_EDGE('',*,*,#2514,.F.);
#3750=ORIENTED_EDGE('',*,*,#2804,.F.);
#3751=ORIENTED_EDGE('',*,*,#2805,.F.);
#3752=ORIENTED_EDGE('',*,*,#2804,.T.);
#3753=ORIENTED_EDGE('',*,*,#2513,.F.);
#3754=ORIENTED_EDGE('',*,*,#2799,.F.);
#3755=ORIENTED_EDGE('',*,*,#2806,.F.);
#3756=ORIENTED_EDGE('',*,*,#2807,.T.);
#3757=ORIENTED_EDGE('',*,*,#2521,.F.);
#3758=ORIENTED_EDGE('',*,*,#2808,.F.);
#3759=ORIENTED_EDGE('',*,*,#2809,.F.);
#3760=ORIENTED_EDGE('',*,*,#2808,.T.);
#3761=ORIENTED_EDGE('',*,*,#2520,.F.);
#3762=ORIENTED_EDGE('',*,*,#2810,.F.);
#3763=ORIENTED_EDGE('',*,*,#2811,.F.);
#3764=ORIENTED_EDGE('',*,*,#2810,.T.);
#3765=ORIENTED_EDGE('',*,*,#2519,.F.);
#3766=ORIENTED_EDGE('',*,*,#2812,.F.);
#3767=ORIENTED_EDGE('',*,*,#2813,.F.);
#3768=ORIENTED_EDGE('',*,*,#2812,.T.);
#3769=ORIENTED_EDGE('',*,*,#2518,.F.);
#3770=ORIENTED_EDGE('',*,*,#2814,.F.);
#3771=ORIENTED_EDGE('',*,*,#2815,.F.);
#3772=ORIENTED_EDGE('',*,*,#2814,.T.);
#3773=ORIENTED_EDGE('',*,*,#2517,.F.);
#3774=ORIENTED_EDGE('',*,*,#2807,.F.);
#3775=ORIENTED_EDGE('',*,*,#2816,.F.);
#3776=ORIENTED_EDGE('',*,*,#2817,.T.);
#3777=ORIENTED_EDGE('',*,*,#2525,.F.);
#3778=ORIENTED_EDGE('',*,*,#2818,.F.);
#3779=ORIENTED_EDGE('',*,*,#2819,.F.);
#3780=ORIENTED_EDGE('',*,*,#2818,.T.);
#3781=ORIENTED_EDGE('',*,*,#2524,.F.);
#3782=ORIENTED_EDGE('',*,*,#2820,.F.);
#3783=ORIENTED_EDGE('',*,*,#2821,.F.);
#3784=ORIENTED_EDGE('',*,*,#2820,.T.);
#3785=ORIENTED_EDGE('',*,*,#2523,.F.);
#3786=ORIENTED_EDGE('',*,*,#2822,.F.);
#3787=ORIENTED_EDGE('',*,*,#2823,.F.);
#3788=ORIENTED_EDGE('',*,*,#2822,.T.);
#3789=ORIENTED_EDGE('',*,*,#2522,.F.);
#3790=ORIENTED_EDGE('',*,*,#2817,.F.);
#3791=ORIENTED_EDGE('',*,*,#2824,.F.);
#3792=ORIENTED_EDGE('',*,*,#2825,.T.);
#3793=ORIENTED_EDGE('',*,*,#2529,.F.);
#3794=ORIENTED_EDGE('',*,*,#2826,.F.);
#3795=ORIENTED_EDGE('',*,*,#2827,.F.);
#3796=ORIENTED_EDGE('',*,*,#2826,.T.);
#3797=ORIENTED_EDGE('',*,*,#2528,.F.);
#3798=ORIENTED_EDGE('',*,*,#2828,.F.);
#3799=ORIENTED_EDGE('',*,*,#2829,.F.);
#3800=ORIENTED_EDGE('',*,*,#2828,.T.);
#3801=ORIENTED_EDGE('',*,*,#2527,.F.);
#3802=ORIENTED_EDGE('',*,*,#2830,.F.);
#3803=ORIENTED_EDGE('',*,*,#2831,.F.);
#3804=ORIENTED_EDGE('',*,*,#2830,.T.);
#3805=ORIENTED_EDGE('',*,*,#2526,.F.);
#3806=ORIENTED_EDGE('',*,*,#2825,.F.);
#3807=ORIENTED_EDGE('',*,*,#2832,.F.);
#3808=ORIENTED_EDGE('',*,*,#2833,.T.);
#3809=ORIENTED_EDGE('',*,*,#2543,.F.);
#3810=ORIENTED_EDGE('',*,*,#2834,.F.);
#3811=ORIENTED_EDGE('',*,*,#2835,.F.);
#3812=ORIENTED_EDGE('',*,*,#2834,.T.);
#3813=ORIENTED_EDGE('',*,*,#2542,.F.);
#3814=ORIENTED_EDGE('',*,*,#2836,.F.);
#3815=ORIENTED_EDGE('',*,*,#2837,.F.);
#3816=ORIENTED_EDGE('',*,*,#2836,.T.);
#3817=ORIENTED_EDGE('',*,*,#2541,.F.);
#3818=ORIENTED_EDGE('',*,*,#2838,.F.);
#3819=ORIENTED_EDGE('',*,*,#2839,.F.);
#3820=ORIENTED_EDGE('',*,*,#2838,.T.);
#3821=ORIENTED_EDGE('',*,*,#2540,.F.);
#3822=ORIENTED_EDGE('',*,*,#2840,.F.);
#3823=ORIENTED_EDGE('',*,*,#2841,.F.);
#3824=ORIENTED_EDGE('',*,*,#2840,.T.);
#3825=ORIENTED_EDGE('',*,*,#2539,.F.);
#3826=ORIENTED_EDGE('',*,*,#2842,.F.);
#3827=ORIENTED_EDGE('',*,*,#2843,.F.);
#3828=ORIENTED_EDGE('',*,*,#2842,.T.);
#3829=ORIENTED_EDGE('',*,*,#2538,.F.);
#3830=ORIENTED_EDGE('',*,*,#2844,.F.);
#3831=ORIENTED_EDGE('',*,*,#2845,.F.);
#3832=ORIENTED_EDGE('',*,*,#2844,.T.);
#3833=ORIENTED_EDGE('',*,*,#2537,.F.);
#3834=ORIENTED_EDGE('',*,*,#2846,.F.);
#3835=ORIENTED_EDGE('',*,*,#2847,.F.);
#3836=ORIENTED_EDGE('',*,*,#2846,.T.);
#3837=ORIENTED_EDGE('',*,*,#2536,.F.);
#3838=ORIENTED_EDGE('',*,*,#2848,.F.);
#3839=ORIENTED_EDGE('',*,*,#2849,.F.);
#3840=ORIENTED_EDGE('',*,*,#2848,.T.);
#3841=ORIENTED_EDGE('',*,*,#2535,.F.);
#3842=ORIENTED_EDGE('',*,*,#2850,.F.);
#3843=ORIENTED_EDGE('',*,*,#2851,.F.);
#3844=ORIENTED_EDGE('',*,*,#2850,.T.);
#3845=ORIENTED_EDGE('',*,*,#2534,.F.);
#3846=ORIENTED_EDGE('',*,*,#2852,.F.);
#3847=ORIENTED_EDGE('',*,*,#2853,.F.);
#3848=ORIENTED_EDGE('',*,*,#2852,.T.);
#3849=ORIENTED_EDGE('',*,*,#2533,.F.);
#3850=ORIENTED_EDGE('',*,*,#2854,.F.);
#3851=ORIENTED_EDGE('',*,*,#2855,.F.);
#3852=ORIENTED_EDGE('',*,*,#2854,.T.);
#3853=ORIENTED_EDGE('',*,*,#2532,.F.);
#3854=ORIENTED_EDGE('',*,*,#2856,.F.);
#3855=ORIENTED_EDGE('',*,*,#2857,.F.);
#3856=ORIENTED_EDGE('',*,*,#2856,.T.);
#3857=ORIENTED_EDGE('',*,*,#2531,.F.);
#3858=ORIENTED_EDGE('',*,*,#2858,.F.);
#3859=ORIENTED_EDGE('',*,*,#2859,.F.);
#3860=ORIENTED_EDGE('',*,*,#2858,.T.);
#3861=ORIENTED_EDGE('',*,*,#2530,.F.);
#3862=ORIENTED_EDGE('',*,*,#2833,.F.);
#3863=ORIENTED_EDGE('',*,*,#2860,.F.);
#3864=ORIENTED_EDGE('',*,*,#2861,.T.);
#3865=ORIENTED_EDGE('',*,*,#2548,.F.);
#3866=ORIENTED_EDGE('',*,*,#2862,.F.);
#3867=ORIENTED_EDGE('',*,*,#2863,.F.);
#3868=ORIENTED_EDGE('',*,*,#2862,.T.);
#3869=ORIENTED_EDGE('',*,*,#2547,.F.);
#3870=ORIENTED_EDGE('',*,*,#2864,.F.);
#3871=ORIENTED_EDGE('',*,*,#2865,.F.);
#3872=ORIENTED_EDGE('',*,*,#2864,.T.);
#3873=ORIENTED_EDGE('',*,*,#2546,.F.);
#3874=ORIENTED_EDGE('',*,*,#2866,.F.);
#3875=ORIENTED_EDGE('',*,*,#2867,.F.);
#3876=ORIENTED_EDGE('',*,*,#2866,.T.);
#3877=ORIENTED_EDGE('',*,*,#2545,.F.);
#3878=ORIENTED_EDGE('',*,*,#2868,.F.);
#3879=ORIENTED_EDGE('',*,*,#2869,.F.);
#3880=ORIENTED_EDGE('',*,*,#2868,.T.);
#3881=ORIENTED_EDGE('',*,*,#2544,.F.);
#3882=ORIENTED_EDGE('',*,*,#2861,.F.);
#3883=ORIENTED_EDGE('',*,*,#2870,.F.);
#3884=ORIENTED_EDGE('',*,*,#2871,.T.);
#3885=ORIENTED_EDGE('',*,*,#2552,.F.);
#3886=ORIENTED_EDGE('',*,*,#2872,.F.);
#3887=ORIENTED_EDGE('',*,*,#2873,.F.);
#3888=ORIENTED_EDGE('',*,*,#2872,.T.);
#3889=ORIENTED_EDGE('',*,*,#2551,.F.);
#3890=ORIENTED_EDGE('',*,*,#2874,.F.);
#3891=ORIENTED_EDGE('',*,*,#2875,.F.);
#3892=ORIENTED_EDGE('',*,*,#2874,.T.);
#3893=ORIENTED_EDGE('',*,*,#2550,.F.);
#3894=ORIENTED_EDGE('',*,*,#2876,.F.);
#3895=ORIENTED_EDGE('',*,*,#2877,.F.);
#3896=ORIENTED_EDGE('',*,*,#2876,.T.);
#3897=ORIENTED_EDGE('',*,*,#2549,.F.);
#3898=ORIENTED_EDGE('',*,*,#2871,.F.);
#3899=ORIENTED_EDGE('',*,*,#2323,.F.);
#3900=ORIENTED_EDGE('',*,*,#2878,.T.);
#3901=ORIENTED_EDGE('',*,*,#2385,.F.);
#3902=ORIENTED_EDGE('',*,*,#2879,.F.);
#3903=ORIENTED_EDGE('',*,*,#2324,.F.);
#3904=ORIENTED_EDGE('',*,*,#2879,.T.);
#3905=ORIENTED_EDGE('',*,*,#2384,.F.);
#3906=ORIENTED_EDGE('',*,*,#2880,.F.);
#3907=ORIENTED_EDGE('',*,*,#2325,.F.);
#3908=ORIENTED_EDGE('',*,*,#2880,.T.);
#3909=ORIENTED_EDGE('',*,*,#2383,.F.);
#3910=ORIENTED_EDGE('',*,*,#2881,.F.);
#3911=ORIENTED_EDGE('',*,*,#2326,.F.);
#3912=ORIENTED_EDGE('',*,*,#2881,.T.);
#3913=ORIENTED_EDGE('',*,*,#2382,.F.);
#3914=ORIENTED_EDGE('',*,*,#2375,.F.);
#3915=ORIENTED_EDGE('',*,*,#2321,.F.);
#3916=ORIENTED_EDGE('',*,*,#2554,.T.);
#3917=ORIENTED_EDGE('',*,*,#2387,.F.);
#3918=ORIENTED_EDGE('',*,*,#2882,.F.);
#3919=ORIENTED_EDGE('',*,*,#2322,.F.);
#3920=ORIENTED_EDGE('',*,*,#2882,.T.);
#3921=ORIENTED_EDGE('',*,*,#2386,.F.);
#3922=ORIENTED_EDGE('',*,*,#2878,.F.);
#3923=ORIENTED_EDGE('',*,*,#2870,.T.);
#3924=ORIENTED_EDGE('',*,*,#2873,.T.);
#3925=ORIENTED_EDGE('',*,*,#2875,.T.);
#3926=ORIENTED_EDGE('',*,*,#2877,.T.);
#3927=ORIENTED_EDGE('',*,*,#2860,.T.);
#3928=ORIENTED_EDGE('',*,*,#2863,.T.);
#3929=ORIENTED_EDGE('',*,*,#2865,.T.);
#3930=ORIENTED_EDGE('',*,*,#2867,.T.);
#3931=ORIENTED_EDGE('',*,*,#2869,.T.);
#3932=ORIENTED_EDGE('',*,*,#2832,.T.);
#3933=ORIENTED_EDGE('',*,*,#2835,.T.);
#3934=ORIENTED_EDGE('',*,*,#2837,.T.);
#3935=ORIENTED_EDGE('',*,*,#2839,.T.);
#3936=ORIENTED_EDGE('',*,*,#2841,.T.);
#3937=ORIENTED_EDGE('',*,*,#2843,.T.);
#3938=ORIENTED_EDGE('',*,*,#2845,.T.);
#3939=ORIENTED_EDGE('',*,*,#2847,.T.);
#3940=ORIENTED_EDGE('',*,*,#2849,.T.);
#3941=ORIENTED_EDGE('',*,*,#2851,.T.);
#3942=ORIENTED_EDGE('',*,*,#2853,.T.);
#3943=ORIENTED_EDGE('',*,*,#2855,.T.);
#3944=ORIENTED_EDGE('',*,*,#2857,.T.);
#3945=ORIENTED_EDGE('',*,*,#2859,.T.);
#3946=ORIENTED_EDGE('',*,*,#2883,.T.);
#3947=ORIENTED_EDGE('',*,*,#2884,.T.);
#3948=ORIENTED_EDGE('',*,*,#2885,.T.);
#3949=ORIENTED_EDGE('',*,*,#2886,.T.);
#3950=ORIENTED_EDGE('',*,*,#2887,.T.);
#3951=ORIENTED_EDGE('',*,*,#2888,.T.);
#3952=ORIENTED_EDGE('',*,*,#2889,.T.);
#3953=ORIENTED_EDGE('',*,*,#2890,.T.);
#3954=ORIENTED_EDGE('',*,*,#2891,.T.);
#3955=ORIENTED_EDGE('',*,*,#2892,.T.);
#3956=ORIENTED_EDGE('',*,*,#2893,.T.);
#3957=ORIENTED_EDGE('',*,*,#2894,.T.);
#3958=ORIENTED_EDGE('',*,*,#2895,.T.);
#3959=ORIENTED_EDGE('',*,*,#2896,.T.);
#3960=ORIENTED_EDGE('',*,*,#2897,.T.);
#3961=ORIENTED_EDGE('',*,*,#2898,.T.);
#3962=ORIENTED_EDGE('',*,*,#2899,.T.);
#3963=ORIENTED_EDGE('',*,*,#2900,.T.);
#3964=ORIENTED_EDGE('',*,*,#2824,.T.);
#3965=ORIENTED_EDGE('',*,*,#2827,.T.);
#3966=ORIENTED_EDGE('',*,*,#2829,.T.);
#3967=ORIENTED_EDGE('',*,*,#2831,.T.);
#3968=ORIENTED_EDGE('',*,*,#2816,.T.);
#3969=ORIENTED_EDGE('',*,*,#2819,.T.);
#3970=ORIENTED_EDGE('',*,*,#2821,.T.);
#3971=ORIENTED_EDGE('',*,*,#2823,.T.);
#3972=ORIENTED_EDGE('',*,*,#2806,.T.);
#3973=ORIENTED_EDGE('',*,*,#2809,.T.);
#3974=ORIENTED_EDGE('',*,*,#2811,.T.);
#3975=ORIENTED_EDGE('',*,*,#2813,.T.);
#3976=ORIENTED_EDGE('',*,*,#2815,.T.);
#3977=ORIENTED_EDGE('',*,*,#2798,.T.);
#3978=ORIENTED_EDGE('',*,*,#2801,.T.);
#3979=ORIENTED_EDGE('',*,*,#2803,.T.);
#3980=ORIENTED_EDGE('',*,*,#2805,.T.);
#3981=ORIENTED_EDGE('',*,*,#2790,.T.);
#3982=ORIENTED_EDGE('',*,*,#2793,.T.);
#3983=ORIENTED_EDGE('',*,*,#2795,.T.);
#3984=ORIENTED_EDGE('',*,*,#2797,.T.);
#3985=ORIENTED_EDGE('',*,*,#2764,.T.);
#3986=ORIENTED_EDGE('',*,*,#2767,.T.);
#3987=ORIENTED_EDGE('',*,*,#2769,.T.);
#3988=ORIENTED_EDGE('',*,*,#2771,.T.);
#3989=ORIENTED_EDGE('',*,*,#2773,.T.);
#3990=ORIENTED_EDGE('',*,*,#2775,.T.);
#3991=ORIENTED_EDGE('',*,*,#2777,.T.);
#3992=ORIENTED_EDGE('',*,*,#2779,.T.);
#3993=ORIENTED_EDGE('',*,*,#2752,.T.);
#3994=ORIENTED_EDGE('',*,*,#2755,.T.);
#3995=ORIENTED_EDGE('',*,*,#2757,.T.);
#3996=ORIENTED_EDGE('',*,*,#2759,.T.);
#3997=ORIENTED_EDGE('',*,*,#2761,.T.);
#3998=ORIENTED_EDGE('',*,*,#2763,.T.);
#3999=ORIENTED_EDGE('',*,*,#2744,.T.);
#4000=ORIENTED_EDGE('',*,*,#2747,.T.);
#4001=ORIENTED_EDGE('',*,*,#2749,.T.);
#4002=ORIENTED_EDGE('',*,*,#2751,.T.);
#4003=ORIENTED_EDGE('',*,*,#2732,.T.);
#4004=ORIENTED_EDGE('',*,*,#2735,.T.);
#4005=ORIENTED_EDGE('',*,*,#2737,.T.);
#4006=ORIENTED_EDGE('',*,*,#2739,.T.);
#4007=ORIENTED_EDGE('',*,*,#2741,.T.);
#4008=ORIENTED_EDGE('',*,*,#2743,.T.);
#4009=ORIENTED_EDGE('',*,*,#2724,.T.);
#4010=ORIENTED_EDGE('',*,*,#2727,.T.);
#4011=ORIENTED_EDGE('',*,*,#2729,.T.);
#4012=ORIENTED_EDGE('',*,*,#2731,.T.);
#4013=ORIENTED_EDGE('',*,*,#2714,.T.);
#4014=ORIENTED_EDGE('',*,*,#2717,.T.);
#4015=ORIENTED_EDGE('',*,*,#2719,.T.);
#4016=ORIENTED_EDGE('',*,*,#2721,.T.);
#4017=ORIENTED_EDGE('',*,*,#2723,.T.);
#4018=ORIENTED_EDGE('',*,*,#2704,.T.);
#4019=ORIENTED_EDGE('',*,*,#2707,.T.);
#4020=ORIENTED_EDGE('',*,*,#2709,.T.);
#4021=ORIENTED_EDGE('',*,*,#2711,.T.);
#4022=ORIENTED_EDGE('',*,*,#2713,.T.);
#4023=ORIENTED_EDGE('',*,*,#2692,.T.);
#4024=ORIENTED_EDGE('',*,*,#2695,.T.);
#4025=ORIENTED_EDGE('',*,*,#2697,.T.);
#4026=ORIENTED_EDGE('',*,*,#2699,.T.);
#4027=ORIENTED_EDGE('',*,*,#2701,.T.);
#4028=ORIENTED_EDGE('',*,*,#2703,.T.);
#4029=ORIENTED_EDGE('',*,*,#2682,.T.);
#4030=ORIENTED_EDGE('',*,*,#2685,.T.);
#4031=ORIENTED_EDGE('',*,*,#2687,.T.);
#4032=ORIENTED_EDGE('',*,*,#2689,.T.);
#4033=ORIENTED_EDGE('',*,*,#2691,.T.);
#4034=ORIENTED_EDGE('',*,*,#2674,.T.);
#4035=ORIENTED_EDGE('',*,*,#2677,.T.);
#4036=ORIENTED_EDGE('',*,*,#2679,.T.);
#4037=ORIENTED_EDGE('',*,*,#2681,.T.);
#4038=ORIENTED_EDGE('',*,*,#2662,.T.);
#4039=ORIENTED_EDGE('',*,*,#2665,.T.);
#4040=ORIENTED_EDGE('',*,*,#2667,.T.);
#4041=ORIENTED_EDGE('',*,*,#2669,.T.);
#4042=ORIENTED_EDGE('',*,*,#2671,.T.);
#4043=ORIENTED_EDGE('',*,*,#2673,.T.);
#4044=ORIENTED_EDGE('',*,*,#2637,.T.);
#4045=ORIENTED_EDGE('',*,*,#2640,.T.);
#4046=ORIENTED_EDGE('',*,*,#2642,.T.);
#4047=ORIENTED_EDGE('',*,*,#2644,.T.);
#4048=ORIENTED_EDGE('',*,*,#2646,.T.);
#4049=ORIENTED_EDGE('',*,*,#2648,.T.);
#4050=ORIENTED_EDGE('',*,*,#2625,.T.);
#4051=ORIENTED_EDGE('',*,*,#2628,.T.);
#4052=ORIENTED_EDGE('',*,*,#2630,.T.);
#4053=ORIENTED_EDGE('',*,*,#2632,.T.);
#4054=ORIENTED_EDGE('',*,*,#2634,.T.);
#4055=ORIENTED_EDGE('',*,*,#2636,.T.);
#4056=ORIENTED_EDGE('',*,*,#2617,.T.);
#4057=ORIENTED_EDGE('',*,*,#2620,.T.);
#4058=ORIENTED_EDGE('',*,*,#2622,.T.);
#4059=ORIENTED_EDGE('',*,*,#2624,.T.);
#4060=ORIENTED_EDGE('',*,*,#2609,.T.);
#4061=ORIENTED_EDGE('',*,*,#2612,.T.);
#4062=ORIENTED_EDGE('',*,*,#2614,.T.);
#4063=ORIENTED_EDGE('',*,*,#2616,.T.);
#4064=ORIENTED_EDGE('',*,*,#2601,.T.);
#4065=ORIENTED_EDGE('',*,*,#2604,.T.);
#4066=ORIENTED_EDGE('',*,*,#2606,.T.);
#4067=ORIENTED_EDGE('',*,*,#2608,.T.);
#4068=ORIENTED_EDGE('',*,*,#2589,.T.);
#4069=ORIENTED_EDGE('',*,*,#2592,.T.);
#4070=ORIENTED_EDGE('',*,*,#2594,.T.);
#4071=ORIENTED_EDGE('',*,*,#2596,.T.);
#4072=ORIENTED_EDGE('',*,*,#2598,.T.);
#4073=ORIENTED_EDGE('',*,*,#2600,.T.);
#4074=ORIENTED_EDGE('',*,*,#2581,.T.);
#4075=ORIENTED_EDGE('',*,*,#2584,.T.);
#4076=ORIENTED_EDGE('',*,*,#2586,.T.);
#4077=ORIENTED_EDGE('',*,*,#2588,.T.);
#4078=ORIENTED_EDGE('',*,*,#2573,.T.);
#4079=ORIENTED_EDGE('',*,*,#2576,.T.);
#4080=ORIENTED_EDGE('',*,*,#2578,.T.);
#4081=ORIENTED_EDGE('',*,*,#2580,.T.);
#4082=ORIENTED_EDGE('',*,*,#2565,.T.);
#4083=ORIENTED_EDGE('',*,*,#2568,.T.);
#4084=ORIENTED_EDGE('',*,*,#2570,.T.);
#4085=ORIENTED_EDGE('',*,*,#2572,.T.);
#4086=ORIENTED_EDGE('',*,*,#2656,.T.);
#4087=ORIENTED_EDGE('',*,*,#2657,.T.);
#4088=ORIENTED_EDGE('',*,*,#2659,.T.);
#4089=ORIENTED_EDGE('',*,*,#2661,.T.);
#4090=ORIENTED_EDGE('',*,*,#2649,.T.);
#4091=ORIENTED_EDGE('',*,*,#2653,.T.);
#4092=ORIENTED_EDGE('',*,*,#2901,.T.);
#4093=ORIENTED_EDGE('',*,*,#2782,.T.);
#4094=ORIENTED_EDGE('',*,*,#2783,.T.);
#4095=ORIENTED_EDGE('',*,*,#2785,.T.);
#4096=ORIENTED_EDGE('',*,*,#2787,.T.);
#4097=ORIENTED_EDGE('',*,*,#2789,.T.);
#4098=ORIENTED_EDGE('',*,*,#2378,.T.);
#4099=ORIENTED_EDGE('',*,*,#2902,.T.);
#4100=ORIENTED_EDGE('',*,*,#2886,.F.);
#4101=ORIENTED_EDGE('',*,*,#2903,.T.);
#4102=ORIENTED_EDGE('',*,*,#2904,.F.);
#4103=ORIENTED_EDGE('',*,*,#2905,.F.);
#4104=ORIENTED_EDGE('',*,*,#2887,.F.);
#4105=ORIENTED_EDGE('',*,*,#2905,.T.);
#4106=ORIENTED_EDGE('',*,*,#2906,.F.);
#4107=ORIENTED_EDGE('',*,*,#2907,.F.);
#4108=ORIENTED_EDGE('',*,*,#2888,.F.);
#4109=ORIENTED_EDGE('',*,*,#2907,.T.);
#4110=ORIENTED_EDGE('',*,*,#2908,.F.);
#4111=ORIENTED_EDGE('',*,*,#2909,.F.);
#4112=ORIENTED_EDGE('',*,*,#2891,.F.);
#4113=ORIENTED_EDGE('',*,*,#2910,.T.);
#4114=ORIENTED_EDGE('',*,*,#2911,.F.);
#4115=ORIENTED_EDGE('',*,*,#2912,.F.);
#4116=ORIENTED_EDGE('',*,*,#2892,.F.);
#4117=ORIENTED_EDGE('',*,*,#2912,.T.);
#4118=ORIENTED_EDGE('',*,*,#2913,.F.);
#4119=ORIENTED_EDGE('',*,*,#2914,.F.);
#4120=ORIENTED_EDGE('',*,*,#2883,.F.);
#4121=ORIENTED_EDGE('',*,*,#2914,.T.);
#4122=ORIENTED_EDGE('',*,*,#2915,.F.);
#4123=ORIENTED_EDGE('',*,*,#2916,.F.);
#4124=ORIENTED_EDGE('',*,*,#2915,.T.);
#4125=ORIENTED_EDGE('',*,*,#2913,.T.);
#4126=ORIENTED_EDGE('',*,*,#2911,.T.);
#4127=ORIENTED_EDGE('',*,*,#2917,.F.);
#4128=ORIENTED_EDGE('',*,*,#2908,.T.);
#4129=ORIENTED_EDGE('',*,*,#2906,.T.);
#4130=ORIENTED_EDGE('',*,*,#2904,.T.);
#4131=ORIENTED_EDGE('',*,*,#2918,.F.);
#4132=ORIENTED_EDGE('',*,*,#2919,.F.);
#4133=ORIENTED_EDGE('',*,*,#2920,.T.);
#4134=ORIENTED_EDGE('',*,*,#2884,.F.);
#4135=ORIENTED_EDGE('',*,*,#2916,.T.);
#4136=ORIENTED_EDGE('',*,*,#2918,.T.);
#4137=ORIENTED_EDGE('',*,*,#2903,.F.);
#4138=ORIENTED_EDGE('',*,*,#2885,.F.);
#4139=ORIENTED_EDGE('',*,*,#2920,.F.);
#4140=ORIENTED_EDGE('',*,*,#2921,.F.);
#4141=ORIENTED_EDGE('',*,*,#2922,.T.);
#4142=ORIENTED_EDGE('',*,*,#2396,.T.);
#4143=ORIENTED_EDGE('',*,*,#2654,.T.);
#4144=ORIENTED_EDGE('',*,*,#2901,.F.);
#4145=ORIENTED_EDGE('',*,*,#2652,.T.);
#4146=ORIENTED_EDGE('',*,*,#2389,.T.);
#4147=ORIENTED_EDGE('',*,*,#2553,.T.);
#4148=ORIENTED_EDGE('',*,*,#2319,.F.);
#4149=ORIENTED_EDGE('',*,*,#2374,.T.);
#4150=ORIENTED_EDGE('',*,*,#2381,.T.);
#4151=ORIENTED_EDGE('',*,*,#2780,.T.);
#4152=ORIENTED_EDGE('',*,*,#2902,.F.);
#4153=ORIENTED_EDGE('',*,*,#2377,.T.);
#4154=ORIENTED_EDGE('',*,*,#2397,.T.);
#4155=ORIENTED_EDGE('',*,*,#2922,.F.);
#4156=ORIENTED_EDGE('',*,*,#2921,.T.);
#4157=ORIENTED_EDGE('',*,*,#2305,.F.);
#4158=ORIENTED_EDGE('',*,*,#2370,.F.);
#4159=ORIENTED_EDGE('',*,*,#2310,.F.);
#4160=ORIENTED_EDGE('',*,*,#2313,.F.);
#4161=ORIENTED_EDGE('',*,*,#2330,.F.);
#4162=ORIENTED_EDGE('',*,*,#2369,.F.);
#4163=ORIENTED_EDGE('',*,*,#2923,.F.);
#4164=ORIENTED_EDGE('',*,*,#2316,.F.);
#4165=ORIENTED_EDGE('',*,*,#2317,.F.);
#4166=ORIENTED_EDGE('',*,*,#2923,.T.);
#4167=ORIENTED_EDGE('',*,*,#2368,.F.);
#4168=ORIENTED_EDGE('',*,*,#2307,.F.);
#4169=ORIENTED_EDGE('',*,*,#2924,.F.);
#4170=ORIENTED_EDGE('',*,*,#2925,.T.);
#4171=ORIENTED_EDGE('',*,*,#2889,.F.);
#4172=ORIENTED_EDGE('',*,*,#2909,.T.);
#4173=ORIENTED_EDGE('',*,*,#2917,.T.);
#4174=ORIENTED_EDGE('',*,*,#2910,.F.);
#4175=ORIENTED_EDGE('',*,*,#2890,.F.);
#4176=ORIENTED_EDGE('',*,*,#2925,.F.);
#4177=ORIENTED_EDGE('',*,*,#2924,.T.);
#4178=ORIENTED_EDGE('',*,*,#2919,.T.);
#4179=ORIENTED_EDGE('',*,*,#2899,.F.);
#4180=ORIENTED_EDGE('',*,*,#2926,.T.);
#4181=ORIENTED_EDGE('',*,*,#2927,.F.);
#4182=ORIENTED_EDGE('',*,*,#2928,.F.);
#4183=ORIENTED_EDGE('',*,*,#2900,.F.);
#4184=ORIENTED_EDGE('',*,*,#2928,.T.);
#4185=ORIENTED_EDGE('',*,*,#2929,.F.);
#4186=ORIENTED_EDGE('',*,*,#2930,.F.);
#4187=ORIENTED_EDGE('',*,*,#2893,.F.);
#4188=ORIENTED_EDGE('',*,*,#2930,.T.);
#4189=ORIENTED_EDGE('',*,*,#2931,.F.);
#4190=ORIENTED_EDGE('',*,*,#2932,.F.);
#4191=ORIENTED_EDGE('',*,*,#2895,.F.);
#4192=ORIENTED_EDGE('',*,*,#2933,.T.);
#4193=ORIENTED_EDGE('',*,*,#2934,.F.);
#4194=ORIENTED_EDGE('',*,*,#2935,.F.);
#4195=ORIENTED_EDGE('',*,*,#2896,.F.);
#4196=ORIENTED_EDGE('',*,*,#2935,.T.);
#4197=ORIENTED_EDGE('',*,*,#2936,.F.);
#4198=ORIENTED_EDGE('',*,*,#2937,.F.);
#4199=ORIENTED_EDGE('',*,*,#2897,.F.);
#4200=ORIENTED_EDGE('',*,*,#2937,.T.);
#4201=ORIENTED_EDGE('',*,*,#2938,.F.);
#4202=ORIENTED_EDGE('',*,*,#2939,.F.);
#4203=ORIENTED_EDGE('',*,*,#2940,.F.);
#4204=ORIENTED_EDGE('',*,*,#2938,.T.);
#4205=ORIENTED_EDGE('',*,*,#2936,.T.);
#4206=ORIENTED_EDGE('',*,*,#2934,.T.);
#4207=ORIENTED_EDGE('',*,*,#2941,.F.);
#4208=ORIENTED_EDGE('',*,*,#2942,.F.);
#4209=ORIENTED_EDGE('',*,*,#2931,.T.);
#4210=ORIENTED_EDGE('',*,*,#2929,.T.);
#4211=ORIENTED_EDGE('',*,*,#2927,.T.);
#4212=ORIENTED_EDGE('',*,*,#2943,.F.);
#4213=ORIENTED_EDGE('',*,*,#2944,.F.);
#4214=ORIENTED_EDGE('',*,*,#2945,.T.);
#4215=ORIENTED_EDGE('',*,*,#2941,.T.);
#4216=ORIENTED_EDGE('',*,*,#2933,.F.);
#4217=ORIENTED_EDGE('',*,*,#2894,.F.);
#4218=ORIENTED_EDGE('',*,*,#2932,.T.);
#4219=ORIENTED_EDGE('',*,*,#2942,.T.);
#4220=ORIENTED_EDGE('',*,*,#2945,.F.);
#4221=ORIENTED_EDGE('',*,*,#2944,.T.);
#4222=ORIENTED_EDGE('',*,*,#2946,.F.);
#4223=ORIENTED_EDGE('',*,*,#2947,.T.);
#4224=ORIENTED_EDGE('',*,*,#2943,.T.);
#4225=ORIENTED_EDGE('',*,*,#2926,.F.);
#4226=ORIENTED_EDGE('',*,*,#2898,.F.);
#4227=ORIENTED_EDGE('',*,*,#2939,.T.);
#4228=ORIENTED_EDGE('',*,*,#2940,.T.);
#4229=ORIENTED_EDGE('',*,*,#2947,.F.);
#4230=ORIENTED_EDGE('',*,*,#2946,.T.);
#4231=ORIENTED_EDGE('',*,*,#2337,.F.);
#4232=ORIENTED_EDGE('',*,*,#2372,.F.);
#4233=ORIENTED_EDGE('',*,*,#2364,.F.);
#4234=ORIENTED_EDGE('',*,*,#2362,.F.);
#4235=ORIENTED_EDGE('',*,*,#2555,.T.);
#4236=ORIENTED_EDGE('',*,*,#2558,.T.);
#4237=ORIENTED_EDGE('',*,*,#2560,.T.);
#4238=ORIENTED_EDGE('',*,*,#2562,.T.);
#4239=ORIENTED_EDGE('',*,*,#2564,.T.);
#4240=CYLINDRICAL_SURFACE('',#4587,2.);
#4241=CYLINDRICAL_SURFACE('',#4591,2.);
#4242=CYLINDRICAL_SURFACE('',#4602,2.);
#4243=CYLINDRICAL_SURFACE('',#4621,8.);
#4244=CYLINDRICAL_SURFACE('',#4624,8.);
#4245=CYLINDRICAL_SURFACE('',#4630,8.);
#4246=CYLINDRICAL_SURFACE('',#4632,8.);
#4247=CYLINDRICAL_SURFACE('',#4710,3.45);
#4248=CYLINDRICAL_SURFACE('',#4714,4.45);
#4249=CYLINDRICAL_SURFACE('',#4716,5.65);
#4250=CYLINDRICAL_SURFACE('',#4719,4.65);
#4251=CYLINDRICAL_SURFACE('',#4723,4.65);
#4252=CYLINDRICAL_SURFACE('',#4726,5.65);
#4253=CYLINDRICAL_SURFACE('',#4728,5.65);
#4254=CYLINDRICAL_SURFACE('',#4731,4.65);
#4255=CYLINDRICAL_SURFACE('',#4739,4.45);
#4256=CYLINDRICAL_SURFACE('',#4741,5.65);
#4257=CYLINDRICAL_SURFACE('',#4744,4.65);
#4258=CYLINDRICAL_SURFACE('',#4747,4.45);
#4259=CYLINDRICAL_SURFACE('',#4750,3.45);
#4260=CYLINDRICAL_SURFACE('',#4754,4.65);
#4261=CYLINDRICAL_SURFACE('',#4757,5.65);
#4262=CYLINDRICAL_SURFACE('',#4762,4.65);
#4263=CYLINDRICAL_SURFACE('',#4765,5.65);
#4264=CYLINDRICAL_SURFACE('',#4767,4.45);
#4265=CYLINDRICAL_SURFACE('',#4774,5.65);
#4266=CYLINDRICAL_SURFACE('',#4779,4.65);
#4267=CYLINDRICAL_SURFACE('',#4783,4.65);
#4268=CYLINDRICAL_SURFACE('',#4788,5.65);
#4269=CYLINDRICAL_SURFACE('',#4790,5.65);
#4270=CYLINDRICAL_SURFACE('',#4793,4.65);
#4271=CYLINDRICAL_SURFACE('',#4796,4.45);
#4272=CYLINDRICAL_SURFACE('',#4800,3.45);
#4273=CYLINDRICAL_SURFACE('',#4806,4.45);
#4274=CYLINDRICAL_SURFACE('',#4811,4.45);
#4275=CYLINDRICAL_SURFACE('',#4814,3.45);
#4276=CYLINDRICAL_SURFACE('',#4818,4.45);
#4277=CYLINDRICAL_SURFACE('',#4821,3.45);
#4278=CYLINDRICAL_SURFACE('',#4824,4.45);
#4279=CYLINDRICAL_SURFACE('',#4827,3.45);
#4280=CYLINDRICAL_SURFACE('',#4835,4.45);
#4281=CYLINDRICAL_SURFACE('',#4837,5.65);
#4282=CYLINDRICAL_SURFACE('',#4840,4.65);
#4283=CYLINDRICAL_SURFACE('',#4843,5.65);
#4284=CYLINDRICAL_SURFACE('',#4845,5.65);
#4285=CYLINDRICAL_SURFACE('',#4848,4.65);
#4286=CYLINDRICAL_SURFACE('',#4850,4.65);
#4287=CYLINDRICAL_SURFACE('',#4853,4.45);
#4288=CYLINDRICAL_SURFACE('',#4855,4.45);
#4289=CYLINDRICAL_SURFACE('',#4858,3.45);
#4290=CYLINDRICAL_SURFACE('',#4862,3.45);
#4291=CYLINDRICAL_SURFACE('',#4866,5.65);
#4292=CYLINDRICAL_SURFACE('',#4869,4.65);
#4293=CYLINDRICAL_SURFACE('',#4872,5.65);
#4294=CYLINDRICAL_SURFACE('',#4875,4.65);
#4295=CYLINDRICAL_SURFACE('',#4879,4.65);
#4296=CYLINDRICAL_SURFACE('',#4882,5.65);
#4297=CYLINDRICAL_SURFACE('',#4886,3.45);
#4298=CYLINDRICAL_SURFACE('',#4889,4.45);
#4299=CYLINDRICAL_SURFACE('',#4892,4.65);
#4300=CYLINDRICAL_SURFACE('',#4895,5.65);
#4301=CYLINDRICAL_SURFACE('',#4898,3.45);
#4302=CYLINDRICAL_SURFACE('',#4901,4.45);
#4303=CYLINDRICAL_SURFACE('',#4903,3.2499999939076);
#4304=CYLINDRICAL_SURFACE('',#4907,3.25000000003187);
#4305=CYLINDRICAL_SURFACE('',#4912,3.24999999928453);
#4306=CYLINDRICAL_SURFACE('',#4916,3.25000011839872);
#4307=CYLINDRICAL_SURFACE('',#4923,3.45);
#4308=CYLINDRICAL_SURFACE('',#4926,4.45);
#4309=CYLINDRICAL_SURFACE('',#4928,4.45);
#4310=CYLINDRICAL_SURFACE('',#4931,3.45);
#4311=CYLINDRICAL_SURFACE('',#4936,5.85);
#4312=CYLINDRICAL_SURFACE('',#4937,5.85);
#4313=CYLINDRICAL_SURFACE('',#4938,5.85);
#4314=CYLINDRICAL_SURFACE('',#4939,5.85);
#4315=CYLINDRICAL_SURFACE('',#4987,1.25);
#4316=CYLINDRICAL_SURFACE('',#4989,0.75);
#4317=CYLINDRICAL_SURFACE('',#4995,1.25);
#4318=CYLINDRICAL_SURFACE('',#5010,1.25);
#4319=CYLINDRICAL_SURFACE('',#5013,1.25);
#4320=ADVANCED_FACE('',(#221),#4240,.F.);
#4321=ADVANCED_FACE('',(#222),#52,.T.);
#4322=ADVANCED_FACE('',(#223),#4241,.F.);
#4323=ADVANCED_FACE('',(#224,#19),#53,.T.);
#4324=ADVANCED_FACE('',(#225),#54,.T.);
#4325=ADVANCED_FACE('',(#226),#4242,.F.);
#4326=ADVANCED_FACE('',(#227),#15,.T.);
#4327=ADVANCED_FACE('',(#228),#55,.T.);
#4328=ADVANCED_FACE('',(#229),#16,.T.);
#4329=ADVANCED_FACE('',(#230),#56,.T.);
#4330=ADVANCED_FACE('',(#231),#17,.T.);
#4331=ADVANCED_FACE('',(#232),#57,.T.);
#4332=ADVANCED_FACE('',(#233),#18,.T.);
#4333=ADVANCED_FACE('',(#234),#58,.T.);
#4334=ADVANCED_FACE('',(#235),#59,.T.);
#4335=ADVANCED_FACE('',(#236),#4243,.T.);
#4336=ADVANCED_FACE('',(#237),#60,.T.);
#4337=ADVANCED_FACE('',(#238),#4244,.T.);
#4338=ADVANCED_FACE('',(#239),#61,.T.);
#4339=ADVANCED_FACE('',(#240,#20),#62,.T.);
#4340=ADVANCED_FACE('',(#241),#4245,.T.);
#4341=ADVANCED_FACE('',(#242),#63,.T.);
#4342=ADVANCED_FACE('',(#243),#4246,.T.);
#4343=ADVANCED_FACE('',(#244),#64,.T.);
#4344=ADVANCED_FACE('',(#245),#65,.T.);
#4345=ADVANCED_FACE('',(#246,#21,#22,#23,#24,#25,#26,#27,#28,#29,#30,#31,
#32,#33,#34,#35,#36,#37,#38,#39,#40,#41,#42,#43,#44,#45,#46,#47,#48,#49),
#66,.T.);
#4346=ADVANCED_FACE('',(#247),#67,.T.);
#4347=ADVANCED_FACE('',(#248),#68,.T.);
#4348=ADVANCED_FACE('',(#249),#4247,.T.);
#4349=ADVANCED_FACE('',(#250),#69,.T.);
#4350=ADVANCED_FACE('',(#251),#70,.T.);
#4351=ADVANCED_FACE('',(#252),#4248,.F.);
#4352=ADVANCED_FACE('',(#253),#4249,.F.);
#4353=ADVANCED_FACE('',(#254),#71,.T.);
#4354=ADVANCED_FACE('',(#255),#4250,.T.);
#4355=ADVANCED_FACE('',(#256),#72,.T.);
#4356=ADVANCED_FACE('',(#257),#73,.T.);
#4357=ADVANCED_FACE('',(#258),#4251,.T.);
#4358=ADVANCED_FACE('',(#259),#74,.T.);
#4359=ADVANCED_FACE('',(#260),#4252,.F.);
#4360=ADVANCED_FACE('',(#261),#4253,.F.);
#4361=ADVANCED_FACE('',(#262),#75,.T.);
#4362=ADVANCED_FACE('',(#263),#4254,.T.);
#4363=ADVANCED_FACE('',(#264),#76,.T.);
#4364=ADVANCED_FACE('',(#265),#77,.T.);
#4365=ADVANCED_FACE('',(#266),#78,.T.);
#4366=ADVANCED_FACE('',(#267),#79,.T.);
#4367=ADVANCED_FACE('',(#268),#80,.T.);
#4368=ADVANCED_FACE('',(#269),#81,.T.);
#4369=ADVANCED_FACE('',(#270),#4255,.F.);
#4370=ADVANCED_FACE('',(#271),#4256,.F.);
#4371=ADVANCED_FACE('',(#272),#82,.T.);
#4372=ADVANCED_FACE('',(#273),#4257,.T.);
#4373=ADVANCED_FACE('',(#274),#83,.T.);
#4374=ADVANCED_FACE('',(#275),#4258,.F.);
#4375=ADVANCED_FACE('',(#276),#84,.T.);
#4376=ADVANCED_FACE('',(#277),#4259,.T.);
#4377=ADVANCED_FACE('',(#278),#85,.T.);
#4378=ADVANCED_FACE('',(#279),#86,.T.);
#4379=ADVANCED_FACE('',(#280),#4260,.T.);
#4380=ADVANCED_FACE('',(#281),#87,.T.);
#4381=ADVANCED_FACE('',(#282),#4261,.F.);
#4382=ADVANCED_FACE('',(#283),#88,.T.);
#4383=ADVANCED_FACE('',(#284),#89,.T.);
#4384=ADVANCED_FACE('',(#285),#90,.T.);
#4385=ADVANCED_FACE('',(#286),#4262,.T.);
#4386=ADVANCED_FACE('',(#287),#91,.T.);
#4387=ADVANCED_FACE('',(#288),#4263,.F.);
#4388=ADVANCED_FACE('',(#289),#4264,.F.);
#4389=ADVANCED_FACE('',(#290),#92,.T.);
#4390=ADVANCED_FACE('',(#291),#93,.T.);
#4391=ADVANCED_FACE('',(#292),#94,.T.);
#4392=ADVANCED_FACE('',(#293),#95,.T.);
#4393=ADVANCED_FACE('',(#294),#96,.T.);
#4394=ADVANCED_FACE('',(#295),#4265,.F.);
#4395=ADVANCED_FACE('',(#296),#97,.T.);
#4396=ADVANCED_FACE('',(#297),#98,.T.);
#4397=ADVANCED_FACE('',(#298),#99,.T.);
#4398=ADVANCED_FACE('',(#299),#4266,.T.);
#4399=ADVANCED_FACE('',(#300),#100,.T.);
#4400=ADVANCED_FACE('',(#301),#101,.T.);
#4401=ADVANCED_FACE('',(#302),#4267,.T.);
#4402=ADVANCED_FACE('',(#303),#102,.T.);
#4403=ADVANCED_FACE('',(#304),#103,.T.);
#4404=ADVANCED_FACE('',(#305),#104,.T.);
#4405=ADVANCED_FACE('',(#306),#4268,.F.);
#4406=ADVANCED_FACE('',(#307),#4269,.F.);
#4407=ADVANCED_FACE('',(#308),#105,.T.);
#4408=ADVANCED_FACE('',(#309),#4270,.T.);
#4409=ADVANCED_FACE('',(#310),#106,.T.);
#4410=ADVANCED_FACE('',(#311),#4271,.F.);
#4411=ADVANCED_FACE('',(#312),#107,.T.);
#4412=ADVANCED_FACE('',(#313),#108,.T.);
#4413=ADVANCED_FACE('',(#314),#4272,.T.);
#4414=ADVANCED_FACE('',(#315),#109,.T.);
#4415=ADVANCED_FACE('',(#316),#110,.T.);
#4416=ADVANCED_FACE('',(#317),#111,.T.);
#4417=ADVANCED_FACE('',(#318),#112,.T.);
#4418=ADVANCED_FACE('',(#319),#4273,.F.);
#4419=ADVANCED_FACE('',(#320),#113,.T.);
#4420=ADVANCED_FACE('',(#321),#114,.T.);
#4421=ADVANCED_FACE('',(#322),#115,.T.);
#4422=ADVANCED_FACE('',(#323),#4274,.F.);
#4423=ADVANCED_FACE('',(#324),#116,.T.);
#4424=ADVANCED_FACE('',(#325),#4275,.T.);
#4425=ADVANCED_FACE('',(#326),#117,.T.);
#4426=ADVANCED_FACE('',(#327),#118,.T.);
#4427=ADVANCED_FACE('',(#328),#4276,.F.);
#4428=ADVANCED_FACE('',(#329),#119,.T.);
#4429=ADVANCED_FACE('',(#330),#4277,.T.);
#4430=ADVANCED_FACE('',(#331),#120,.T.);
#4431=ADVANCED_FACE('',(#332),#4278,.F.);
#4432=ADVANCED_FACE('',(#333),#121,.T.);
#4433=ADVANCED_FACE('',(#334),#4279,.T.);
#4434=ADVANCED_FACE('',(#335),#122,.T.);
#4435=ADVANCED_FACE('',(#336),#123,.T.);
#4436=ADVANCED_FACE('',(#337),#124,.T.);
#4437=ADVANCED_FACE('',(#338),#125,.T.);
#4438=ADVANCED_FACE('',(#339),#126,.T.);
#4439=ADVANCED_FACE('',(#340),#127,.T.);
#4440=ADVANCED_FACE('',(#341),#4280,.F.);
#4441=ADVANCED_FACE('',(#342),#4281,.F.);
#4442=ADVANCED_FACE('',(#343),#128,.T.);
#4443=ADVANCED_FACE('',(#344),#4282,.T.);
#4444=ADVANCED_FACE('',(#345),#129,.T.);
#4445=ADVANCED_FACE('',(#346),#4283,.F.);
#4446=ADVANCED_FACE('',(#347),#4284,.F.);
#4447=ADVANCED_FACE('',(#348),#130,.T.);
#4448=ADVANCED_FACE('',(#349),#4285,.T.);
#4449=ADVANCED_FACE('',(#350),#4286,.T.);
#4450=ADVANCED_FACE('',(#351),#131,.T.);
#4451=ADVANCED_FACE('',(#352),#4287,.F.);
#4452=ADVANCED_FACE('',(#353),#4288,.F.);
#4453=ADVANCED_FACE('',(#354),#132,.T.);
#4454=ADVANCED_FACE('',(#355),#4289,.T.);
#4455=ADVANCED_FACE('',(#356),#133,.T.);
#4456=ADVANCED_FACE('',(#357),#134,.T.);
#4457=ADVANCED_FACE('',(#358),#4290,.T.);
#4458=ADVANCED_FACE('',(#359),#135,.T.);
#4459=ADVANCED_FACE('',(#360),#136,.T.);
#4460=ADVANCED_FACE('',(#361),#4291,.F.);
#4461=ADVANCED_FACE('',(#362),#137,.T.);
#4462=ADVANCED_FACE('',(#363),#4292,.T.);
#4463=ADVANCED_FACE('',(#364),#138,.T.);
#4464=ADVANCED_FACE('',(#365),#4293,.F.);
#4465=ADVANCED_FACE('',(#366),#139,.T.);
#4466=ADVANCED_FACE('',(#367),#4294,.T.);
#4467=ADVANCED_FACE('',(#368),#140,.T.);
#4468=ADVANCED_FACE('',(#369),#141,.T.);
#4469=ADVANCED_FACE('',(#370),#4295,.T.);
#4470=ADVANCED_FACE('',(#371),#142,.T.);
#4471=ADVANCED_FACE('',(#372),#4296,.F.);
#4472=ADVANCED_FACE('',(#373),#143,.T.);
#4473=ADVANCED_FACE('',(#374),#144,.T.);
#4474=ADVANCED_FACE('',(#375),#4297,.T.);
#4475=ADVANCED_FACE('',(#376),#145,.T.);
#4476=ADVANCED_FACE('',(#377),#4298,.F.);
#4477=ADVANCED_FACE('',(#378),#146,.T.);
#4478=ADVANCED_FACE('',(#379),#4299,.T.);
#4479=ADVANCED_FACE('',(#380),#147,.T.);
#4480=ADVANCED_FACE('',(#381),#4300,.F.);
#4481=ADVANCED_FACE('',(#382),#148,.T.);
#4482=ADVANCED_FACE('',(#383),#4301,.T.);
#4483=ADVANCED_FACE('',(#384),#149,.T.);
#4484=ADVANCED_FACE('',(#385),#4302,.F.);
#4485=ADVANCED_FACE('',(#386),#4303,.F.);
#4486=ADVANCED_FACE('',(#387),#150,.T.);
#4487=ADVANCED_FACE('',(#388),#151,.T.);
#4488=ADVANCED_FACE('',(#389),#4304,.F.);
#4489=ADVANCED_FACE('',(#390),#152,.T.);
#4490=ADVANCED_FACE('',(#391),#153,.T.);
#4491=ADVANCED_FACE('',(#392),#154,.T.);
#4492=ADVANCED_FACE('',(#393),#4305,.F.);
#4493=ADVANCED_FACE('',(#394),#155,.T.);
#4494=ADVANCED_FACE('',(#395),#156,.T.);
#4495=ADVANCED_FACE('',(#396),#4306,.F.);
#4496=ADVANCED_FACE('',(#397),#157,.T.);
#4497=ADVANCED_FACE('',(#398),#158,.T.);
#4498=ADVANCED_FACE('',(#399),#159,.T.);
#4499=ADVANCED_FACE('',(#400),#160,.T.);
#4500=ADVANCED_FACE('',(#401),#161,.T.);
#4501=ADVANCED_FACE('',(#402),#4307,.T.);
#4502=ADVANCED_FACE('',(#403),#162,.T.);
#4503=ADVANCED_FACE('',(#404),#4308,.F.);
#4504=ADVANCED_FACE('',(#405),#4309,.F.);
#4505=ADVANCED_FACE('',(#406),#163,.T.);
#4506=ADVANCED_FACE('',(#407),#4310,.T.);
#4507=ADVANCED_FACE('',(#408),#164,.T.);
#4508=ADVANCED_FACE('',(#409),#165,.T.);
#4509=ADVANCED_FACE('',(#410),#166,.T.);
#4510=ADVANCED_FACE('',(#411),#4311,.T.);
#4511=ADVANCED_FACE('',(#412),#4312,.T.);
#4512=ADVANCED_FACE('',(#413),#4313,.T.);
#4513=ADVANCED_FACE('',(#414),#4314,.T.);
#4514=ADVANCED_FACE('',(#415),#167,.T.);
#4515=ADVANCED_FACE('',(#416),#168,.T.);
#4516=ADVANCED_FACE('',(#417,#50,#51),#169,.T.);
#4517=ADVANCED_FACE('',(#418),#170,.T.);
#4518=ADVANCED_FACE('',(#419),#171,.T.);
#4519=ADVANCED_FACE('',(#420),#172,.T.);
#4520=ADVANCED_FACE('',(#421),#173,.T.);
#4521=ADVANCED_FACE('',(#422),#174,.T.);
#4522=ADVANCED_FACE('',(#423),#175,.T.);
#4523=ADVANCED_FACE('',(#424),#176,.T.);
#4524=ADVANCED_FACE('',(#425),#177,.T.);
#4525=ADVANCED_FACE('',(#426),#178,.T.);
#4526=ADVANCED_FACE('',(#427),#179,.T.);
#4527=ADVANCED_FACE('',(#428),#180,.T.);
#4528=ADVANCED_FACE('',(#429),#181,.T.);
#4529=ADVANCED_FACE('',(#430),#182,.T.);
#4530=ADVANCED_FACE('',(#431),#183,.T.);
#4531=ADVANCED_FACE('',(#432),#184,.T.);
#4532=ADVANCED_FACE('',(#433),#185,.T.);
#4533=ADVANCED_FACE('',(#434),#186,.T.);
#4534=ADVANCED_FACE('',(#435),#187,.T.);
#4535=ADVANCED_FACE('',(#436),#188,.T.);
#4536=ADVANCED_FACE('',(#437),#189,.T.);
#4537=ADVANCED_FACE('',(#438),#190,.T.);
#4538=ADVANCED_FACE('',(#439),#191,.T.);
#4539=ADVANCED_FACE('',(#440),#192,.T.);
#4540=ADVANCED_FACE('',(#441),#193,.T.);
#4541=ADVANCED_FACE('',(#442),#194,.T.);
#4542=ADVANCED_FACE('',(#443),#195,.T.);
#4543=ADVANCED_FACE('',(#444),#196,.T.);
#4544=ADVANCED_FACE('',(#445),#197,.T.);
#4545=ADVANCED_FACE('',(#446),#198,.T.);
#4546=ADVANCED_FACE('',(#447),#199,.T.);
#4547=ADVANCED_FACE('',(#448),#200,.T.);
#4548=ADVANCED_FACE('',(#449),#201,.T.);
#4549=ADVANCED_FACE('',(#450),#202,.T.);
#4550=ADVANCED_FACE('',(#451),#203,.T.);
#4551=ADVANCED_FACE('',(#452),#4315,.T.);
#4552=ADVANCED_FACE('',(#453),#4316,.T.);
#4553=ADVANCED_FACE('',(#454),#204,.T.);
#4554=ADVANCED_FACE('',(#455),#205,.T.);
#4555=ADVANCED_FACE('',(#456),#206,.T.);
#4556=ADVANCED_FACE('',(#457),#207,.T.);
#4557=ADVANCED_FACE('',(#458),#4317,.T.);
#4558=ADVANCED_FACE('',(#459),#208,.T.);
#4559=ADVANCED_FACE('',(#460),#209,.T.);
#4560=ADVANCED_FACE('',(#461),#210,.T.);
#4561=ADVANCED_FACE('',(#462),#211,.T.);
#4562=ADVANCED_FACE('',(#463),#212,.T.);
#4563=ADVANCED_FACE('',(#464),#213,.T.);
#4564=ADVANCED_FACE('',(#465),#214,.T.);
#4565=ADVANCED_FACE('',(#466),#215,.T.);
#4566=ADVANCED_FACE('',(#467),#216,.T.);
#4567=ADVANCED_FACE('',(#468),#4318,.T.);
#4568=ADVANCED_FACE('',(#469),#217,.T.);
#4569=ADVANCED_FACE('',(#470),#4319,.T.);
#4570=ADVANCED_FACE('',(#471),#218,.T.);
#4571=ADVANCED_FACE('',(#472),#219,.T.);
#4572=ADVANCED_FACE('',(#473),#220,.T.);
#4573=CLOSED_SHELL('',(#4320,#4321,#4322,#4323,#4324,#4325,#4326,#4327,
#4328,#4329,#4330,#4331,#4332,#4333,#4334,#4335,#4336,#4337,#4338,#4339,
#4340,#4341,#4342,#4343,#4344,#4345,#4346,#4347,#4348,#4349,#4350,#4351,
#4352,#4353,#4354,#4355,#4356,#4357,#4358,#4359,#4360,#4361,#4362,#4363,
#4364,#4365,#4366,#4367,#4368,#4369,#4370,#4371,#4372,#4373,#4374,#4375,
#4376,#4377,#4378,#4379,#4380,#4381,#4382,#4383,#4384,#4385,#4386,#4387,
#4388,#4389,#4390,#4391,#4392,#4393,#4394,#4395,#4396,#4397,#4398,#4399,
#4400,#4401,#4402,#4403,#4404,#4405,#4406,#4407,#4408,#4409,#4410,#4411,
#4412,#4413,#4414,#4415,#4416,#4417,#4418,#4419,#4420,#4421,#4422,#4423,
#4424,#4425,#4426,#4427,#4428,#4429,#4430,#4431,#4432,#4433,#4434,#4435,
#4436,#4437,#4438,#4439,#4440,#4441,#4442,#4443,#4444,#4445,#4446,#4447,
#4448,#4449,#4450,#4451,#4452,#4453,#4454,#4455,#4456,#4457,#4458,#4459,
#4460,#4461,#4462,#4463,#4464,#4465,#4466,#4467,#4468,#4469,#4470,#4471,
#4472,#4473,#4474,#4475,#4476,#4477,#4478,#4479,#4480,#4481,#4482,#4483,
#4484,#4485,#4486,#4487,#4488,#4489,#4490,#4491,#4492,#4493,#4494,#4495,
#4496,#4497,#4498,#4499,#4500,#4501,#4502,#4503,#4504,#4505,#4506,#4507,
#4508,#4509,#4510,#4511,#4512,#4513,#4514,#4515,#4516,#4517,#4518,#4519,
#4520,#4521,#4522,#4523,#4524,#4525,#4526,#4527,#4528,#4529,#4530,#4531,
#4532,#4533,#4534,#4535,#4536,#4537,#4538,#4539,#4540,#4541,#4542,#4543,
#4544,#4545,#4546,#4547,#4548,#4549,#4550,#4551,#4552,#4553,#4554,#4555,
#4556,#4557,#4558,#4559,#4560,#4561,#4562,#4563,#4564,#4565,#4566,#4567,
#4568,#4569,#4570,#4571,#4572));
#4574=DERIVED_UNIT_ELEMENT(#4576,1.);
#4575=DERIVED_UNIT_ELEMENT(#7683,3.);
#4576=(
MASS_UNIT()
NAMED_UNIT(*)
SI_UNIT(.KILO.,.GRAM.)
);
#4577=DERIVED_UNIT((#4574,#4575));
#4578=MEASURE_REPRESENTATION_ITEM('density measure',
POSITIVE_RATIO_MEASURE(7850.),#4577);
#4579=PROPERTY_DEFINITION_REPRESENTATION(#4584,#4581);
#4580=PROPERTY_DEFINITION_REPRESENTATION(#4585,#4582);
#4581=REPRESENTATION('material name',(#4583),#7680);
#4582=REPRESENTATION('density',(#4578),#7680);
#4583=DESCRIPTIVE_REPRESENTATION_ITEM('Steel','Steel');
#4584=PROPERTY_DEFINITION('material property','material name',#7690);
#4585=PROPERTY_DEFINITION('material property','density of part',#7690);
#4586=AXIS2_PLACEMENT_3D('placement',#6350,#5018,#5019);
#4587=AXIS2_PLACEMENT_3D('',#6351,#5020,#5021);
#4588=AXIS2_PLACEMENT_3D('',#6354,#5022,#5023);
#4589=AXIS2_PLACEMENT_3D('',#6358,#5025,#5026);
#4590=AXIS2_PLACEMENT_3D('',#6360,#5028,#5029);
#4591=AXIS2_PLACEMENT_3D('',#6366,#5033,#5034);
#4592=AXIS2_PLACEMENT_3D('',#6369,#5035,#5036);
#4593=AXIS2_PLACEMENT_3D('',#6373,#5038,#5039);
#4594=AXIS2_PLACEMENT_3D('',#6375,#5041,#5042);
#4595=AXIS2_PLACEMENT_3D('',#6380,#5045,#5046);
#4596=AXIS2_PLACEMENT_3D('',#6388,#5050,#5051);
#4597=AXIS2_PLACEMENT_3D('',#6392,#5053,#5054);
#4598=AXIS2_PLACEMENT_3D('',#6394,#5055,#5056);
#4599=AXIS2_PLACEMENT_3D('',#6400,#5059,#5060);
#4600=AXIS2_PLACEMENT_3D('',#6401,#5061,#5062);
#4601=AXIS2_PLACEMENT_3D('',#6402,#5063,#5064);
#4602=AXIS2_PLACEMENT_3D('',#6406,#5067,#5068);
#4603=AXIS2_PLACEMENT_3D('',#6408,#5069,#5070);
#4604=AXIS2_PLACEMENT_3D('',#6410,#5072,#5073);
#4605=AXIS2_PLACEMENT_3D('',#6415,#5075,#5076);
#4606=AXIS2_PLACEMENT_3D('',#6418,#5078,#5079);
#4607=AXIS2_PLACEMENT_3D('',#6419,#5080,#5081);
#4608=AXIS2_PLACEMENT_3D('',#6425,#5085,#5086);
#4609=AXIS2_PLACEMENT_3D('',#6429,#5088,#5089);
#4610=AXIS2_PLACEMENT_3D('',#6430,#5090,#5091);
#4611=AXIS2_PLACEMENT_3D('',#6431,#5092,#5093);
#4612=AXIS2_PLACEMENT_3D('',#6437,#5097,#5098);
#4613=AXIS2_PLACEMENT_3D('',#6441,#5100,#5101);
#4614=AXIS2_PLACEMENT_3D('',#6442,#5102,#5103);
#4615=AXIS2_PLACEMENT_3D('',#6443,#5104,#5105);
#4616=AXIS2_PLACEMENT_3D('',#6449,#5109,#5110);
#4617=AXIS2_PLACEMENT_3D('',#6453,#5112,#5113);
#4618=AXIS2_PLACEMENT_3D('',#6454,#5114,#5115);
#4619=AXIS2_PLACEMENT_3D('',#6455,#5116,#5117);
#4620=AXIS2_PLACEMENT_3D('',#6458,#5120,#5121);
#4621=AXIS2_PLACEMENT_3D('',#6464,#5125,#5126);
#4622=AXIS2_PLACEMENT_3D('',#6467,#5128,#5129);
#4623=AXIS2_PLACEMENT_3D('',#6468,#5130,#5131);
#4624=AXIS2_PLACEMENT_3D('',#6472,#5134,#5135);
#4625=AXIS2_PLACEMENT_3D('',#6475,#5137,#5138);
#4626=AXIS2_PLACEMENT_3D('',#6476,#5139,#5140);
#4627=AXIS2_PLACEMENT_3D('',#6477,#5141,#5142);
#4628=AXIS2_PLACEMENT_3D('',#6481,#5144,#5145);
#4629=AXIS2_PLACEMENT_3D('',#6484,#5147,#5148);
#4630=AXIS2_PLACEMENT_3D('',#6489,#5152,#5153);
#4631=AXIS2_PLACEMENT_3D('',#6492,#5156,#5157);
#4632=AXIS2_PLACEMENT_3D('',#6494,#5159,#5160);
#4633=AXIS2_PLACEMENT_3D('',#6495,#5161,#5162);
#4634=AXIS2_PLACEMENT_3D('',#6501,#5166,#5167);
#4635=AXIS2_PLACEMENT_3D('',#6510,#5172,#5173);
#4636=AXIS2_PLACEMENT_3D('',#6512,#5174,#5175);
#4637=AXIS2_PLACEMENT_3D('',#6514,#5176,#5177);
#4638=AXIS2_PLACEMENT_3D('',#6516,#5178,#5179);
#4639=AXIS2_PLACEMENT_3D('',#6522,#5182,#5183);
#4640=AXIS2_PLACEMENT_3D('',#6524,#5184,#5185);
#4641=AXIS2_PLACEMENT_3D('',#6528,#5187,#5188);
#4642=AXIS2_PLACEMENT_3D('',#6532,#5190,#5191);
#4643=AXIS2_PLACEMENT_3D('',#6536,#5193,#5194);
#4644=AXIS2_PLACEMENT_3D('',#6542,#5197,#5198);
#4645=AXIS2_PLACEMENT_3D('',#6543,#5199,#5200);
#4646=AXIS2_PLACEMENT_3D('',#6547,#5202,#5203);
#4647=AXIS2_PLACEMENT_3D('',#6551,#5205,#5206);
#4648=AXIS2_PLACEMENT_3D('',#6555,#5208,#5209);
#4649=AXIS2_PLACEMENT_3D('',#6561,#5212,#5213);
#4650=AXIS2_PLACEMENT_3D('',#6567,#5216,#5217);
#4651=AXIS2_PLACEMENT_3D('',#6570,#5219,#5220);
#4652=AXIS2_PLACEMENT_3D('',#6573,#5221,#5222);
#4653=AXIS2_PLACEMENT_3D('',#6577,#5224,#5225);
#4654=AXIS2_PLACEMENT_3D('',#6583,#5228,#5229);
#4655=AXIS2_PLACEMENT_3D('',#6586,#5231,#5232);
#4656=AXIS2_PLACEMENT_3D('',#6589,#5233,#5234);
#4657=AXIS2_PLACEMENT_3D('',#6603,#5241,#5242);
#4658=AXIS2_PLACEMENT_3D('',#6606,#5244,#5245);
#4659=AXIS2_PLACEMENT_3D('',#6611,#5247,#5248);
#4660=AXIS2_PLACEMENT_3D('',#6614,#5250,#5251);
#4661=AXIS2_PLACEMENT_3D('',#6617,#5252,#5253);
#4662=AXIS2_PLACEMENT_3D('',#6621,#5255,#5256);
#4663=AXIS2_PLACEMENT_3D('',#6625,#5258,#5259);
#4664=AXIS2_PLACEMENT_3D('',#6629,#5261,#5262);
#4665=AXIS2_PLACEMENT_3D('',#6646,#5271,#5272);
#4666=AXIS2_PLACEMENT_3D('',#6649,#5273,#5274);
#4667=AXIS2_PLACEMENT_3D('',#6657,#5278,#5279);
#4668=AXIS2_PLACEMENT_3D('',#6663,#5282,#5283);
#4669=AXIS2_PLACEMENT_3D('',#6666,#5285,#5286);
#4670=AXIS2_PLACEMENT_3D('',#6671,#5288,#5289);
#4671=AXIS2_PLACEMENT_3D('',#6676,#5292,#5293);
#4672=AXIS2_PLACEMENT_3D('',#6683,#5296,#5297);
#4673=AXIS2_PLACEMENT_3D('',#6693,#5302,#5303);
#4674=AXIS2_PLACEMENT_3D('',#6697,#5305,#5306);
#4675=AXIS2_PLACEMENT_3D('',#6703,#5309,#5310);
#4676=AXIS2_PLACEMENT_3D('',#6707,#5312,#5313);
#4677=AXIS2_PLACEMENT_3D('',#6713,#5316,#5317);
#4678=AXIS2_PLACEMENT_3D('',#6716,#5319,#5320);
#4679=AXIS2_PLACEMENT_3D('',#6719,#5321,#5322);
#4680=AXIS2_PLACEMENT_3D('',#6733,#5329,#5330);
#4681=AXIS2_PLACEMENT_3D('',#6736,#5332,#5333);
#4682=AXIS2_PLACEMENT_3D('',#6741,#5335,#5336);
#4683=AXIS2_PLACEMENT_3D('',#6743,#5337,#5338);
#4684=AXIS2_PLACEMENT_3D('',#6747,#5340,#5341);
#4685=AXIS2_PLACEMENT_3D('',#6748,#5342,#5343);
#4686=AXIS2_PLACEMENT_3D('',#6753,#5345,#5346);
#4687=AXIS2_PLACEMENT_3D('',#6759,#5349,#5350);
#4688=AXIS2_PLACEMENT_3D('',#6763,#5352,#5353);
#4689=AXIS2_PLACEMENT_3D('',#6764,#5354,#5355);
#4690=AXIS2_PLACEMENT_3D('',#6769,#5357,#5358);
#4691=AXIS2_PLACEMENT_3D('',#6772,#5360,#5361);
#4692=AXIS2_PLACEMENT_3D('',#6775,#5362,#5363);
#4693=AXIS2_PLACEMENT_3D('',#6779,#5365,#5366);
#4694=AXIS2_PLACEMENT_3D('',#6783,#5368,#5369);
#4695=AXIS2_PLACEMENT_3D('',#6787,#5371,#5372);
#4696=AXIS2_PLACEMENT_3D('',#6793,#5375,#5376);
#4697=AXIS2_PLACEMENT_3D('',#6797,#5378,#5379);
#4698=AXIS2_PLACEMENT_3D('',#6801,#5381,#5382);
#4699=AXIS2_PLACEMENT_3D('',#6805,#5384,#5385);
#4700=AXIS2_PLACEMENT_3D('',#6815,#5390,#5391);
#4701=AXIS2_PLACEMENT_3D('',#6821,#5394,#5395);
#4702=AXIS2_PLACEMENT_3D('',#6829,#5399,#5400);
#4703=AXIS2_PLACEMENT_3D('',#6834,#5403,#5404);
#4704=AXIS2_PLACEMENT_3D('',#6837,#5405,#5406);
#4705=AXIS2_PLACEMENT_3D('',#6841,#5408,#5409);
#4706=AXIS2_PLACEMENT_3D('',#6849,#5413,#5414);
#4707=AXIS2_PLACEMENT_3D('',#6852,#5416,#5417);
#4708=AXIS2_PLACEMENT_3D('',#6853,#5418,#5419);
#4709=AXIS2_PLACEMENT_3D('',#6856,#5422,#5423);
#4710=AXIS2_PLACEMENT_3D('',#6862,#5427,#5428);
#4711=AXIS2_PLACEMENT_3D('',#6864,#5429,#5430);
#4712=AXIS2_PLACEMENT_3D('',#6866,#5432,#5433);
#4713=AXIS2_PLACEMENT_3D('',#6870,#5436,#5437);
#4714=AXIS2_PLACEMENT_3D('',#6874,#5440,#5441);
#4715=AXIS2_PLACEMENT_3D('',#6875,#5442,#5443);
#4716=AXIS2_PLACEMENT_3D('',#6876,#5444,#5445);
#4717=AXIS2_PLACEMENT_3D('',#6879,#5446,#5447);
#4718=AXIS2_PLACEMENT_3D('',#6882,#5450,#5451);
#4719=AXIS2_PLACEMENT_3D('',#6886,#5454,#5455);
#4720=AXIS2_PLACEMENT_3D('',#6888,#5456,#5457);
#4721=AXIS2_PLACEMENT_3D('',#6890,#5459,#5460);
#4722=AXIS2_PLACEMENT_3D('',#6892,#5462,#5463);
#4723=AXIS2_PLACEMENT_3D('',#6898,#5467,#5468);
#4724=AXIS2_PLACEMENT_3D('',#6900,#5469,#5470);
#4725=AXIS2_PLACEMENT_3D('',#6902,#5472,#5473);
#4726=AXIS2_PLACEMENT_3D('',#6906,#5476,#5477);
#4727=AXIS2_PLACEMENT_3D('',#6907,#5478,#5479);
#4728=AXIS2_PLACEMENT_3D('',#6908,#5480,#5481);
#4729=AXIS2_PLACEMENT_3D('',#6911,#5482,#5483);
#4730=AXIS2_PLACEMENT_3D('',#6914,#5486,#5487);
#4731=AXIS2_PLACEMENT_3D('',#6918,#5490,#5491);
#4732=AXIS2_PLACEMENT_3D('',#6920,#5492,#5493);
#4733=AXIS2_PLACEMENT_3D('',#6922,#5495,#5496);
#4734=AXIS2_PLACEMENT_3D('',#6924,#5498,#5499);
#4735=AXIS2_PLACEMENT_3D('',#6930,#5503,#5504);
#4736=AXIS2_PLACEMENT_3D('',#6934,#5507,#5508);
#4737=AXIS2_PLACEMENT_3D('',#6938,#5511,#5512);
#4738=AXIS2_PLACEMENT_3D('',#6942,#5515,#5516);
#4739=AXIS2_PLACEMENT_3D('',#6946,#5519,#5520);
#4740=AXIS2_PLACEMENT_3D('',#6947,#5521,#5522);
#4741=AXIS2_PLACEMENT_3D('',#6948,#5523,#5524);
#4742=AXIS2_PLACEMENT_3D('',#6951,#5525,#5526);
#4743=AXIS2_PLACEMENT_3D('',#6954,#5529,#5530);
#4744=AXIS2_PLACEMENT_3D('',#6958,#5533,#5534);
#4745=AXIS2_PLACEMENT_3D('',#6960,#5535,#5536);
#4746=AXIS2_PLACEMENT_3D('',#6962,#5538,#5539);
#4747=AXIS2_PLACEMENT_3D('',#6964,#5541,#5542);
#4748=AXIS2_PLACEMENT_3D('',#6967,#5543,#5544);
#4749=AXIS2_PLACEMENT_3D('',#6970,#5547,#5548);
#4750=AXIS2_PLACEMENT_3D('',#6974,#5551,#5552);
#4751=AXIS2_PLACEMENT_3D('',#6976,#5553,#5554);
#4752=AXIS2_PLACEMENT_3D('',#6978,#5556,#5557);
#4753=AXIS2_PLACEMENT_3D('',#6980,#5559,#5560);
#4754=AXIS2_PLACEMENT_3D('',#6986,#5564,#5565);
#4755=AXIS2_PLACEMENT_3D('',#6988,#5566,#5567);
#4756=AXIS2_PLACEMENT_3D('',#6990,#5569,#5570);
#4757=AXIS2_PLACEMENT_3D('',#6994,#5573,#5574);
#4758=AXIS2_PLACEMENT_3D('',#6995,#5575,#5576);
#4759=AXIS2_PLACEMENT_3D('',#6996,#5577,#5578);
#4760=AXIS2_PLACEMENT_3D('',#7002,#5582,#5583);
#4761=AXIS2_PLACEMENT_3D('',#7006,#5586,#5587);
#4762=AXIS2_PLACEMENT_3D('',#7010,#5590,#5591);
#4763=AXIS2_PLACEMENT_3D('',#7012,#5592,#5593);
#4764=AXIS2_PLACEMENT_3D('',#7014,#5595,#5596);
#4765=AXIS2_PLACEMENT_3D('',#7018,#5599,#5600);
#4766=AXIS2_PLACEMENT_3D('',#7019,#5601,#5602);
#4767=AXIS2_PLACEMENT_3D('',#7020,#5603,#5604);
#4768=AXIS2_PLACEMENT_3D('',#7023,#5605,#5606);
#4769=AXIS2_PLACEMENT_3D('',#7026,#5609,#5610);
#4770=AXIS2_PLACEMENT_3D('',#7030,#5613,#5614);
#4771=AXIS2_PLACEMENT_3D('',#7034,#5617,#5618);
#4772=AXIS2_PLACEMENT_3D('',#7038,#5621,#5622);
#4773=AXIS2_PLACEMENT_3D('',#7042,#5625,#5626);
#4774=AXIS2_PLACEMENT_3D('',#7044,#5628,#5629);
#4775=AXIS2_PLACEMENT_3D('',#7047,#5630,#5631);
#4776=AXIS2_PLACEMENT_3D('',#7050,#5634,#5635);
#4777=AXIS2_PLACEMENT_3D('',#7054,#5638,#5639);
#4778=AXIS2_PLACEMENT_3D('',#7060,#5643,#5644);
#4779=AXIS2_PLACEMENT_3D('',#7064,#5647,#5648);
#4780=AXIS2_PLACEMENT_3D('',#7066,#5649,#5650);
#4781=AXIS2_PLACEMENT_3D('',#7068,#5652,#5653);
#4782=AXIS2_PLACEMENT_3D('',#7070,#5655,#5656);
#4783=AXIS2_PLACEMENT_3D('',#7076,#5660,#5661);
#4784=AXIS2_PLACEMENT_3D('',#7078,#5662,#5663);
#4785=AXIS2_PLACEMENT_3D('',#7080,#5665,#5666);
#4786=AXIS2_PLACEMENT_3D('',#7084,#5669,#5670);
#4787=AXIS2_PLACEMENT_3D('',#7088,#5673,#5674);
#4788=AXIS2_PLACEMENT_3D('',#7092,#5677,#5678);
#4789=AXIS2_PLACEMENT_3D('',#7093,#5679,#5680);
#4790=AXIS2_PLACEMENT_3D('',#7094,#5681,#5682);
#4791=AXIS2_PLACEMENT_3D('',#7097,#5683,#5684);
#4792=AXIS2_PLACEMENT_3D('',#7100,#5687,#5688);
#4793=AXIS2_PLACEMENT_3D('',#7104,#5691,#5692);
#4794=AXIS2_PLACEMENT_3D('',#7106,#5693,#5694);
#4795=AXIS2_PLACEMENT_3D('',#7108,#5696,#5697);
#4796=AXIS2_PLACEMENT_3D('',#7110,#5699,#5700);
#4797=AXIS2_PLACEMENT_3D('',#7113,#5701,#5702);
#4798=AXIS2_PLACEMENT_3D('',#7116,#5705,#5706);
#4799=AXIS2_PLACEMENT_3D('',#7120,#5709,#5710);
#4800=AXIS2_PLACEMENT_3D('',#7124,#5713,#5714);
#4801=AXIS2_PLACEMENT_3D('',#7126,#5715,#5716);
#4802=AXIS2_PLACEMENT_3D('',#7128,#5718,#5719);
#4803=AXIS2_PLACEMENT_3D('',#7130,#5721,#5722);
#4804=AXIS2_PLACEMENT_3D('',#7136,#5726,#5727);
#4805=AXIS2_PLACEMENT_3D('',#7140,#5730,#5731);
#4806=AXIS2_PLACEMENT_3D('',#7144,#5734,#5735);
#4807=AXIS2_PLACEMENT_3D('',#7146,#5736,#5737);
#4808=AXIS2_PLACEMENT_3D('',#7148,#5739,#5740);
#4809=AXIS2_PLACEMENT_3D('',#7152,#5743,#5744);
#4810=AXIS2_PLACEMENT_3D('',#7154,#5746,#5747);
#4811=AXIS2_PLACEMENT_3D('',#7160,#5751,#5752);
#4812=AXIS2_PLACEMENT_3D('',#7162,#5753,#5754);
#4813=AXIS2_PLACEMENT_3D('',#7164,#5756,#5757);
#4814=AXIS2_PLACEMENT_3D('',#7168,#5760,#5761);
#4815=AXIS2_PLACEMENT_3D('',#7170,#5762,#5763);
#4816=AXIS2_PLACEMENT_3D('',#7172,#5765,#5766);
#4817=AXIS2_PLACEMENT_3D('',#7174,#5768,#5769);
#4818=AXIS2_PLACEMENT_3D('',#7180,#5773,#5774);
#4819=AXIS2_PLACEMENT_3D('',#7182,#5775,#5776);
#4820=AXIS2_PLACEMENT_3D('',#7184,#5778,#5779);
#4821=AXIS2_PLACEMENT_3D('',#7188,#5782,#5783);
#4822=AXIS2_PLACEMENT_3D('',#7190,#5784,#5785);
#4823=AXIS2_PLACEMENT_3D('',#7192,#5787,#5788);
#4824=AXIS2_PLACEMENT_3D('',#7194,#5790,#5791);
#4825=AXIS2_PLACEMENT_3D('',#7197,#5792,#5793);
#4826=AXIS2_PLACEMENT_3D('',#7200,#5796,#5797);
#4827=AXIS2_PLACEMENT_3D('',#7204,#5800,#5801);
#4828=AXIS2_PLACEMENT_3D('',#7206,#5802,#5803);
#4829=AXIS2_PLACEMENT_3D('',#7208,#5805,#5806);
#4830=AXIS2_PLACEMENT_3D('',#7210,#5808,#5809);
#4831=AXIS2_PLACEMENT_3D('',#7216,#5813,#5814);
#4832=AXIS2_PLACEMENT_3D('',#7220,#5817,#5818);
#4833=AXIS2_PLACEMENT_3D('',#7224,#5821,#5822);
#4834=AXIS2_PLACEMENT_3D('',#7228,#5825,#5826);
#4835=AXIS2_PLACEMENT_3D('',#7232,#5829,#5830);
#4836=AXIS2_PLACEMENT_3D('',#7233,#5831,#5832);
#4837=AXIS2_PLACEMENT_3D('',#7234,#5833,#5834);
#4838=AXIS2_PLACEMENT_3D('',#7237,#5835,#5836);
#4839=AXIS2_PLACEMENT_3D('',#7240,#5839,#5840);
#4840=AXIS2_PLACEMENT_3D('',#7244,#5843,#5844);
#4841=AXIS2_PLACEMENT_3D('',#7246,#5845,#5846);
#4842=AXIS2_PLACEMENT_3D('',#7248,#5848,#5849);
#4843=AXIS2_PLACEMENT_3D('',#7250,#5851,#5852);
#4844=AXIS2_PLACEMENT_3D('',#7253,#5853,#5854);
#4845=AXIS2_PLACEMENT_3D('',#7256,#5857,#5858);
#4846=AXIS2_PLACEMENT_3D('',#7258,#5859,#5860);
#4847=AXIS2_PLACEMENT_3D('',#7260,#5862,#5863);
#4848=AXIS2_PLACEMENT_3D('',#7264,#5866,#5867);
#4849=AXIS2_PLACEMENT_3D('',#7266,#5868,#5869);
#4850=AXIS2_PLACEMENT_3D('',#7268,#5871,#5872);
#4851=AXIS2_PLACEMENT_3D('',#7270,#5873,#5874);
#4852=AXIS2_PLACEMENT_3D('',#7272,#5876,#5877);
#4853=AXIS2_PLACEMENT_3D('',#7274,#5879,#5880);
#4854=AXIS2_PLACEMENT_3D('',#7277,#5881,#5882);
#4855=AXIS2_PLACEMENT_3D('',#7280,#5885,#5886);
#4856=AXIS2_PLACEMENT_3D('',#7282,#5887,#5888);
#4857=AXIS2_PLACEMENT_3D('',#7284,#5890,#5891);
#4858=AXIS2_PLACEMENT_3D('',#7288,#5894,#5895);
#4859=AXIS2_PLACEMENT_3D('',#7290,#5896,#5897);
#4860=AXIS2_PLACEMENT_3D('',#7292,#5899,#5900);
#4861=AXIS2_PLACEMENT_3D('',#7296,#5903,#5904);
#4862=AXIS2_PLACEMENT_3D('',#7300,#5907,#5908);
#4863=AXIS2_PLACEMENT_3D('',#7302,#5909,#5910);
#4864=AXIS2_PLACEMENT_3D('',#7304,#5912,#5913);
#4865=AXIS2_PLACEMENT_3D('',#7306,#5915,#5916);
#4866=AXIS2_PLACEMENT_3D('',#7312,#5920,#5921);
#4867=AXIS2_PLACEMENT_3D('',#7314,#5922,#5923);
#4868=AXIS2_PLACEMENT_3D('',#7316,#5925,#5926);
#4869=AXIS2_PLACEMENT_3D('',#7320,#5929,#5930);
#4870=AXIS2_PLACEMENT_3D('',#7322,#5931,#5932);
#4871=AXIS2_PLACEMENT_3D('',#7324,#5934,#5935);
#4872=AXIS2_PLACEMENT_3D('',#7326,#5937,#5938);
#4873=AXIS2_PLACEMENT_3D('',#7329,#5939,#5940);
#4874=AXIS2_PLACEMENT_3D('',#7332,#5943,#5944);
#4875=AXIS2_PLACEMENT_3D('',#7336,#5947,#5948);
#4876=AXIS2_PLACEMENT_3D('',#7338,#5949,#5950);
#4877=AXIS2_PLACEMENT_3D('',#7340,#5952,#5953);
#4878=AXIS2_PLACEMENT_3D('',#7342,#5955,#5956);
#4879=AXIS2_PLACEMENT_3D('',#7348,#5960,#5961);
#4880=AXIS2_PLACEMENT_3D('',#7350,#5962,#5963);
#4881=AXIS2_PLACEMENT_3D('',#7352,#5965,#5966);
#4882=AXIS2_PLACEMENT_3D('',#7356,#5969,#5970);
#4883=AXIS2_PLACEMENT_3D('',#7357,#5971,#5972);
#4884=AXIS2_PLACEMENT_3D('',#7358,#5973,#5974);
#4885=AXIS2_PLACEMENT_3D('',#7364,#5978,#5979);
#4886=AXIS2_PLACEMENT_3D('',#7368,#5982,#5983);
#4887=AXIS2_PLACEMENT_3D('',#7370,#5984,#5985);
#4888=AXIS2_PLACEMENT_3D('',#7372,#5987,#5988);
#4889=AXIS2_PLACEMENT_3D('',#7376,#5991,#5992);
#4890=AXIS2_PLACEMENT_3D('',#7377,#5993,#5994);
#4891=AXIS2_PLACEMENT_3D('',#7378,#5995,#5996);
#4892=AXIS2_PLACEMENT_3D('',#7384,#6000,#6001);
#4893=AXIS2_PLACEMENT_3D('',#7386,#6002,#6003);
#4894=AXIS2_PLACEMENT_3D('',#7388,#6005,#6006);
#4895=AXIS2_PLACEMENT_3D('',#7392,#6009,#6010);
#4896=AXIS2_PLACEMENT_3D('',#7393,#6011,#6012);
#4897=AXIS2_PLACEMENT_3D('',#7394,#6013,#6014);
#4898=AXIS2_PLACEMENT_3D('',#7400,#6018,#6019);
#4899=AXIS2_PLACEMENT_3D('',#7402,#6020,#6021);
#4900=AXIS2_PLACEMENT_3D('',#7404,#6023,#6024);
#4901=AXIS2_PLACEMENT_3D('',#7408,#6027,#6028);
#4902=AXIS2_PLACEMENT_3D('',#7409,#6029,#6030);
#4903=AXIS2_PLACEMENT_3D('',#7410,#6031,#6032);
#4904=AXIS2_PLACEMENT_3D('',#7413,#6033,#6034);
#4905=AXIS2_PLACEMENT_3D('',#7416,#6037,#6038);
#4906=AXIS2_PLACEMENT_3D('',#7420,#6041,#6042);
#4907=AXIS2_PLACEMENT_3D('',#7424,#6045,#6046);
#4908=AXIS2_PLACEMENT_3D('',#7426,#6047,#6048);
#4909=AXIS2_PLACEMENT_3D('',#7428,#6050,#6051);
#4910=AXIS2_PLACEMENT_3D('',#7432,#6054,#6055);
#4911=AXIS2_PLACEMENT_3D('',#7436,#6058,#6059);
#4912=AXIS2_PLACEMENT_3D('',#7440,#6062,#6063);
#4913=AXIS2_PLACEMENT_3D('',#7442,#6064,#6065);
#4914=AXIS2_PLACEMENT_3D('',#7444,#6067,#6068);
#4915=AXIS2_PLACEMENT_3D('',#7448,#6071,#6072);
#4916=AXIS2_PLACEMENT_3D('',#7452,#6075,#6076);
#4917=AXIS2_PLACEMENT_3D('',#7454,#6077,#6078);
#4918=AXIS2_PLACEMENT_3D('',#7456,#6080,#6081);
#4919=AXIS2_PLACEMENT_3D('',#7460,#6084,#6085);
#4920=AXIS2_PLACEMENT_3D('',#7464,#6088,#6089);
#4921=AXIS2_PLACEMENT_3D('',#7466,#6091,#6092);
#4922=AXIS2_PLACEMENT_3D('',#7472,#6096,#6097);
#4923=AXIS2_PLACEMENT_3D('',#7476,#6100,#6101);
#4924=AXIS2_PLACEMENT_3D('',#7478,#6102,#6103);
#4925=AXIS2_PLACEMENT_3D('',#7480,#6105,#6106);
#4926=AXIS2_PLACEMENT_3D('',#7484,#6109,#6110);
#4927=AXIS2_PLACEMENT_3D('',#7485,#6111,#6112);
#4928=AXIS2_PLACEMENT_3D('',#7486,#6113,#6114);
#4929=AXIS2_PLACEMENT_3D('',#7489,#6115,#6116);
#4930=AXIS2_PLACEMENT_3D('',#7492,#6119,#6120);
#4931=AXIS2_PLACEMENT_3D('',#7496,#6123,#6124);
#4932=AXIS2_PLACEMENT_3D('',#7498,#6125,#6126);
#4933=AXIS2_PLACEMENT_3D('',#7500,#6128,#6129);
#4934=AXIS2_PLACEMENT_3D('',#7502,#6131,#6132);
#4935=AXIS2_PLACEMENT_3D('',#7505,#6135,#6136);
#4936=AXIS2_PLACEMENT_3D('',#7507,#6138,#6139);
#4937=AXIS2_PLACEMENT_3D('',#7509,#6141,#6142);
#4938=AXIS2_PLACEMENT_3D('',#7510,#6143,#6144);
#4939=AXIS2_PLACEMENT_3D('',#7512,#6146,#6147);
#4940=AXIS2_PLACEMENT_3D('',#7513,#6148,#6149);
#4941=AXIS2_PLACEMENT_3D('',#7514,#6150,#6151);
#4942=AXIS2_PLACEMENT_3D('',#7515,#6152,#6153);
#4943=AXIS2_PLACEMENT_3D('',#7520,#6155,#6156);
#4944=AXIS2_PLACEMENT_3D('',#7522,#6157,#6158);
#4945=AXIS2_PLACEMENT_3D('',#7530,#6162,#6163);
#4946=AXIS2_PLACEMENT_3D('',#7532,#6164,#6165);
#4947=AXIS2_PLACEMENT_3D('',#7540,#6169,#6170);
#4948=AXIS2_PLACEMENT_3D('',#7548,#6174,#6175);
#4949=AXIS2_PLACEMENT_3D('',#7552,#6178,#6179);
#4950=AXIS2_PLACEMENT_3D('',#7553,#6180,#6181);
#4951=AXIS2_PLACEMENT_3D('',#7554,#6182,#6183);
#4952=AXIS2_PLACEMENT_3D('',#7555,#6184,#6185);
#4953=AXIS2_PLACEMENT_3D('',#7556,#6186,#6187);
#4954=AXIS2_PLACEMENT_3D('',#7557,#6188,#6189);
#4955=AXIS2_PLACEMENT_3D('',#7558,#6190,#6191);
#4956=AXIS2_PLACEMENT_3D('',#7559,#6192,#6193);
#4957=AXIS2_PLACEMENT_3D('',#7560,#6194,#6195);
#4958=AXIS2_PLACEMENT_3D('',#7561,#6196,#6197);
#4959=AXIS2_PLACEMENT_3D('',#7562,#6198,#6199);
#4960=AXIS2_PLACEMENT_3D('',#7563,#6200,#6201);
#4961=AXIS2_PLACEMENT_3D('',#7564,#6202,#6203);
#4962=AXIS2_PLACEMENT_3D('',#7565,#6204,#6205);
#4963=AXIS2_PLACEMENT_3D('',#7566,#6206,#6207);
#4964=AXIS2_PLACEMENT_3D('',#7567,#6208,#6209);
#4965=AXIS2_PLACEMENT_3D('',#7568,#6210,#6211);
#4966=AXIS2_PLACEMENT_3D('',#7569,#6212,#6213);
#4967=AXIS2_PLACEMENT_3D('',#7570,#6214,#6215);
#4968=AXIS2_PLACEMENT_3D('',#7571,#6216,#6217);
#4969=AXIS2_PLACEMENT_3D('',#7572,#6218,#6219);
#4970=AXIS2_PLACEMENT_3D('',#7573,#6220,#6221);
#4971=AXIS2_PLACEMENT_3D('',#7574,#6222,#6223);
#4972=AXIS2_PLACEMENT_3D('',#7575,#6224,#6225);
#4973=AXIS2_PLACEMENT_3D('',#7576,#6226,#6227);
#4974=AXIS2_PLACEMENT_3D('',#7577,#6228,#6229);
#4975=AXIS2_PLACEMENT_3D('',#7578,#6230,#6231);
#4976=AXIS2_PLACEMENT_3D('',#7579,#6232,#6233);
#4977=AXIS2_PLACEMENT_3D('',#7580,#6234,#6235);
#4978=AXIS2_PLACEMENT_3D('',#7581,#6236,#6237);
#4979=AXIS2_PLACEMENT_3D('',#7587,#6241,#6242);
#4980=AXIS2_PLACEMENT_3D('',#7591,#6245,#6246);
#4981=AXIS2_PLACEMENT_3D('',#7595,#6249,#6250);
#4982=AXIS2_PLACEMENT_3D('',#7601,#6254,#6255);
#4983=AXIS2_PLACEMENT_3D('',#7605,#6258,#6259);
#4984=AXIS2_PLACEMENT_3D('',#7609,#6262,#6263);
#4985=AXIS2_PLACEMENT_3D('',#7610,#6264,#6265);
#4986=AXIS2_PLACEMENT_3D('',#7611,#6266,#6267);
#4987=AXIS2_PLACEMENT_3D('',#7612,#6268,#6269);
#4988=AXIS2_PLACEMENT_3D('',#7614,#6270,#6271);
#4989=AXIS2_PLACEMENT_3D('',#7616,#6273,#6274);
#4990=AXIS2_PLACEMENT_3D('',#7618,#6275,#6276);
#4991=AXIS2_PLACEMENT_3D('',#7620,#6278,#6279);
#4992=AXIS2_PLACEMENT_3D('',#7621,#6280,#6281);
#4993=AXIS2_PLACEMENT_3D('',#7622,#6282,#6283);
#4994=AXIS2_PLACEMENT_3D('',#7624,#6285,#6286);
#4995=AXIS2_PLACEMENT_3D('',#7625,#6287,#6288);
#4996=AXIS2_PLACEMENT_3D('',#7627,#6289,#6290);
#4997=AXIS2_PLACEMENT_3D('',#7629,#6292,#6293);
#4998=AXIS2_PLACEMENT_3D('',#7630,#6294,#6295);
#4999=AXIS2_PLACEMENT_3D('',#7631,#6296,#6297);
#5000=AXIS2_PLACEMENT_3D('',#7637,#6301,#6302);
#5001=AXIS2_PLACEMENT_3D('',#7641,#6305,#6306);
#5002=AXIS2_PLACEMENT_3D('',#7645,#6309,#6310);
#5003=AXIS2_PLACEMENT_3D('',#7651,#6314,#6315);
#5004=AXIS2_PLACEMENT_3D('',#7655,#6318,#6319);
#5005=AXIS2_PLACEMENT_3D('',#7659,#6322,#6323);
#5006=AXIS2_PLACEMENT_3D('',#7661,#6324,#6325);
#5007=AXIS2_PLACEMENT_3D('',#7663,#6326,#6327);
#5008=AXIS2_PLACEMENT_3D('',#7664,#6328,#6329);
#5009=AXIS2_PLACEMENT_3D('',#7665,#6330,#6331);
#5010=AXIS2_PLACEMENT_3D('',#7666,#6332,#6333);
#5011=AXIS2_PLACEMENT_3D('',#7668,#6334,#6335);
#5012=AXIS2_PLACEMENT_3D('',#7670,#6337,#6338);
#5013=AXIS2_PLACEMENT_3D('',#7671,#6339,#6340);
#5014=AXIS2_PLACEMENT_3D('',#7673,#6341,#6342);
#5015=AXIS2_PLACEMENT_3D('',#7675,#6344,#6345);
#5016=AXIS2_PLACEMENT_3D('',#7676,#6346,#6347);
#5017=AXIS2_PLACEMENT_3D('',#7677,#6348,#6349);
#5018=DIRECTION('axis',(0.,0.,1.));
#5019=DIRECTION('refdir',(1.,0.,0.));
#5020=DIRECTION('center_axis',(0.,1.,0.));
#5021=DIRECTION('ref_axis',(0.707106781186548,0.,0.707106781186548));
#5022=DIRECTION('center_axis',(0.,1.,0.));
#5023=DIRECTION('ref_axis',(0.707106781186548,0.,0.707106781186548));
#5024=DIRECTION('',(0.,1.,0.));
#5025=DIRECTION('center_axis',(0.,1.,0.));
#5026=DIRECTION('ref_axis',(0.707106781186548,0.,0.707106781186548));
#5027=DIRECTION('',(0.,-1.,0.));
#5028=DIRECTION('center_axis',(0.,0.,-1.));
#5029=DIRECTION('ref_axis',(-1.,0.,0.));
#5030=DIRECTION('',(1.,0.,0.));
#5031=DIRECTION('',(0.,1.,0.));
#5032=DIRECTION('',(-1.,0.,0.));
#5033=DIRECTION('center_axis',(0.,1.,0.));
#5034=DIRECTION('ref_axis',(0.707106781186548,0.,-0.707106781186548));
#5035=DIRECTION('center_axis',(0.,1.,0.));
#5036=DIRECTION('ref_axis',(0.707106781186548,0.,-0.707106781186548));
#5037=DIRECTION('',(0.,1.,0.));
#5038=DIRECTION('center_axis',(0.,1.,0.));
#5039=DIRECTION('ref_axis',(0.707106781186548,0.,-0.707106781186548));
#5040=DIRECTION('',(0.,-1.,0.));
#5041=DIRECTION('center_axis',(0.,1.,0.));
#5042=DIRECTION('ref_axis',(1.,0.,0.));
#5043=DIRECTION('',(0.,0.,-1.));
#5044=DIRECTION('',(-1.,0.,0.));
#5045=DIRECTION('center_axis',(0.,1.,0.));
#5046=DIRECTION('ref_axis',(-0.707106781186548,0.,-0.707106781186548));
#5047=DIRECTION('',(-1.11022302462516E-16,0.,1.));
#5048=DIRECTION('',(0.707106781186548,0.,0.707106781186548));
#5049=DIRECTION('',(-0.499999935198021,0.,0.866025441197875));
#5050=DIRECTION('center_axis',(0.,-1.,0.));
#5051=DIRECTION('ref_axis',(1.,0.,0.));
#5052=DIRECTION('',(0.5,0.,0.866025403784439));
#5053=DIRECTION('center_axis',(0.,-1.,0.));
#5054=DIRECTION('ref_axis',(-0.643851574010894,0.,0.765150410470839));
#5055=DIRECTION('center_axis',(0.,-1.,0.));
#5056=DIRECTION('ref_axis',(-0.866025403784439,0.,-0.5));
#5057=DIRECTION('',(0.5,0.,-0.866025403784438));
#5058=DIRECTION('',(-0.499999935198021,0.,-0.866025441197875));
#5059=DIRECTION('center_axis',(0.,-1.,0.));
#5060=DIRECTION('ref_axis',(0.643851574010895,0.,-0.765150410470839));
#5061=DIRECTION('center_axis',(0.,-1.,0.));
#5062=DIRECTION('ref_axis',(0.866025441197875,0.,0.499999935198022));
#5063=DIRECTION('center_axis',(0.,0.,1.));
#5064=DIRECTION('ref_axis',(1.,0.,0.));
#5065=DIRECTION('',(1.,0.,0.));
#5066=DIRECTION('',(0.,1.,0.));
#5067=DIRECTION('center_axis',(0.,1.,0.));
#5068=DIRECTION('ref_axis',(-0.707106781186548,0.,-0.707106781186548));
#5069=DIRECTION('center_axis',(0.,1.,0.));
#5070=DIRECTION('ref_axis',(-0.707106781186548,0.,-0.707106781186548));
#5071=DIRECTION('',(0.,-1.,0.));
#5072=DIRECTION('center_axis',(0.,1.,0.));
#5073=DIRECTION('ref_axis',(-0.707106781186548,0.,-0.707106781186547));
#5074=DIRECTION('',(-0.707106781186548,0.707106781186547,0.));
#5075=DIRECTION('center_axis',(0.,-1.,0.));
#5076=DIRECTION('ref_axis',(-0.707106781186548,0.,-0.707106781186547));
#5077=DIRECTION('',(0.,-0.707106781186548,0.707106781186547));
#5078=DIRECTION('center_axis',(0.,1.,0.));
#5079=DIRECTION('ref_axis',(-0.707106781186548,0.,-0.707106781186547));
#5080=DIRECTION('center_axis',(-0.707106781186548,-0.707106781186547,-9.42055475210265E-17));
#5081=DIRECTION('ref_axis',(-1.33226762955019E-16,0.,1.));
#5082=DIRECTION('',(-1.33226762955019E-16,0.,1.));
#5083=DIRECTION('',(-0.707106781186548,0.707106781186547,0.));
#5084=DIRECTION('',(1.33226762955019E-16,0.,-1.));
#5085=DIRECTION('center_axis',(0.,1.,0.));
#5086=DIRECTION('ref_axis',(-0.707106781186548,0.,0.707106781186548));
#5087=DIRECTION('',(-3.92523114670944E-16,0.707106781186547,0.707106781186548));
#5088=DIRECTION('center_axis',(0.,-1.,0.));
#5089=DIRECTION('ref_axis',(-0.707106781186547,0.,0.707106781186548));
#5090=DIRECTION('center_axis',(0.,1.,0.));
#5091=DIRECTION('ref_axis',(-0.707106781186548,0.,0.707106781186548));
#5092=DIRECTION('center_axis',(0.,-0.707106781186548,0.707106781186547));
#5093=DIRECTION('ref_axis',(1.,0.,0.));
#5094=DIRECTION('',(1.,0.,0.));
#5095=DIRECTION('',(0.,0.707106781186547,0.707106781186548));
#5096=DIRECTION('',(-1.,0.,0.));
#5097=DIRECTION('center_axis',(0.,1.,0.));
#5098=DIRECTION('ref_axis',(0.707106781186548,0.,0.707106781186547));
#5099=DIRECTION('',(0.707106781186548,0.707106781186547,0.));
#5100=DIRECTION('center_axis',(0.,-1.,0.));
#5101=DIRECTION('ref_axis',(0.707106781186548,0.,0.707106781186547));
#5102=DIRECTION('center_axis',(0.,1.,0.));
#5103=DIRECTION('ref_axis',(0.707106781186548,0.,0.707106781186547));
#5104=DIRECTION('center_axis',(0.707106781186548,-0.707106781186547,-3.14018491736755E-17));
#5105=DIRECTION('ref_axis',(-4.44089209850063E-17,0.,-1.));
#5106=DIRECTION('',(-4.44089209850063E-17,0.,-1.));
#5107=DIRECTION('',(0.707106781186547,0.707106781186548,0.));
#5108=DIRECTION('',(4.44089209850063E-17,0.,1.));
#5109=DIRECTION('center_axis',(0.,1.,0.));
#5110=DIRECTION('ref_axis',(0.707106781186548,0.,-0.707106781186548));
#5111=DIRECTION('',(-3.92523114670944E-16,0.707106781186547,-0.707106781186548));
#5112=DIRECTION('center_axis',(0.,-1.,0.));
#5113=DIRECTION('ref_axis',(0.707106781186547,0.,-0.707106781186548));
#5114=DIRECTION('center_axis',(0.,1.,0.));
#5115=DIRECTION('ref_axis',(0.707106781186548,0.,-0.707106781186548));
#5116=DIRECTION('center_axis',(0.,-0.707106781186548,-0.707106781186547));
#5117=DIRECTION('ref_axis',(-1.,0.,0.));
#5118=DIRECTION('',(-1.,0.,0.));
#5119=DIRECTION('',(1.,0.,0.));
#5120=DIRECTION('center_axis',(1.,0.,-4.44089209850063E-17));
#5121=DIRECTION('ref_axis',(4.44089209850063E-17,0.,1.));
#5122=DIRECTION('',(0.,-1.,0.));
#5123=DIRECTION('',(-4.44089209850063E-17,0.,-1.));
#5124=DIRECTION('',(0.,1.,0.));
#5125=DIRECTION('center_axis',(0.,1.,0.));
#5126=DIRECTION('ref_axis',(0.707106781186547,0.,-0.707106781186548));
#5127=DIRECTION('',(0.,1.,0.));
#5128=DIRECTION('center_axis',(0.,-1.,0.));
#5129=DIRECTION('ref_axis',(0.707106781186547,0.,-0.707106781186548));
#5130=DIRECTION('center_axis',(0.,0.,-1.));
#5131=DIRECTION('ref_axis',(1.,0.,0.));
#5132=DIRECTION('',(0.,-1.,0.));
#5133=DIRECTION('',(-1.,0.,0.));
#5134=DIRECTION('center_axis',(0.,1.,0.));
#5135=DIRECTION('ref_axis',(-0.707106781186548,0.,-0.707106781186547));
#5136=DIRECTION('',(0.,1.,0.));
#5137=DIRECTION('center_axis',(0.,-1.,0.));
#5138=DIRECTION('ref_axis',(-0.707106781186548,0.,-0.707106781186547));
#5139=DIRECTION('center_axis',(0.,-1.,0.));
#5140=DIRECTION('ref_axis',(0.,0.,-1.));
#5141=DIRECTION('center_axis',(0.,1.,0.));
#5142=DIRECTION('ref_axis',(0.,0.,1.));
#5143=DIRECTION('',(-1.33226762955019E-16,0.,1.));
#5144=DIRECTION('center_axis',(0.,-1.,0.));
#5145=DIRECTION('ref_axis',(-0.707106781186547,0.,0.707106781186548));
#5146=DIRECTION('',(1.,0.,0.));
#5147=DIRECTION('center_axis',(0.,-1.,0.));
#5148=DIRECTION('ref_axis',(0.707106781186548,0.,0.707106781186547));
#5149=DIRECTION('',(-0.707106781186548,0.,-0.707106781186548));
#5150=DIRECTION('',(1.11022302462516E-16,0.,-1.));
#5151=DIRECTION('',(0.,0.,1.));
#5152=DIRECTION('center_axis',(0.,1.,0.));
#5153=DIRECTION('ref_axis',(-0.707106781186547,0.,0.707106781186548));
#5154=DIRECTION('',(0.,1.,0.));
#5155=DIRECTION('',(0.,-1.,0.));
#5156=DIRECTION('center_axis',(0.,0.,1.));
#5157=DIRECTION('ref_axis',(-1.,0.,0.));
#5158=DIRECTION('',(0.,-1.,0.));
#5159=DIRECTION('center_axis',(0.,-1.,0.));
#5160=DIRECTION('ref_axis',(0.707106781186548,0.,0.707106781186547));
#5161=DIRECTION('center_axis',(0.866025441197876,0.,0.499999935198021));
#5162=DIRECTION('ref_axis',(0.499999935198021,0.,-0.866025441197875));
#5163=DIRECTION('',(0.,1.,0.));
#5164=DIRECTION('',(0.,1.,0.));
#5165=DIRECTION('',(0.499999935198021,0.,-0.866025441197875));
#5166=DIRECTION('center_axis',(1.29828651227333E-16,0.,-1.));
#5167=DIRECTION('ref_axis',(-1.,0.,-1.29828651227333E-16));
#5168=DIRECTION('',(0.,1.,0.));
#5169=DIRECTION('',(1.,0.,1.29828651227333E-16));
#5170=DIRECTION('',(0.,1.,0.));
#5171=DIRECTION('',(-1.,0.,-1.29828651227333E-16));
#5172=DIRECTION('center_axis',(0.,1.,0.));
#5173=DIRECTION('ref_axis',(1.,0.,0.));
#5174=DIRECTION('center_axis',(0.,1.,0.));
#5175=DIRECTION('ref_axis',(1.,0.,0.));
#5176=DIRECTION('center_axis',(0.,1.,0.));
#5177=DIRECTION('ref_axis',(0.866025441197875,0.,0.499999935198022));
#5178=DIRECTION('center_axis',(0.,1.,0.));
#5179=DIRECTION('ref_axis',(0.643851574010895,0.,-0.765150410470839));
#5180=DIRECTION('',(0.499999935198021,0.,0.866025441197875));
#5181=DIRECTION('',(-0.5,0.,0.866025403784438));
#5182=DIRECTION('center_axis',(0.,1.,0.));
#5183=DIRECTION('ref_axis',(-0.866025403784439,0.,-0.5));
#5184=DIRECTION('center_axis',(0.,1.,0.));
#5185=DIRECTION('ref_axis',(-0.643851574010894,0.,0.765150410470839));
#5186=DIRECTION('',(-0.5,0.,-0.866025403784439));
#5187=DIRECTION('center_axis',(0.,1.,0.));
#5188=DIRECTION('ref_axis',(1.,0.,0.));
#5189=DIRECTION('',(0.500000000000001,0.,0.866025403784438));
#5190=DIRECTION('center_axis',(0.,-1.,0.));
#5191=DIRECTION('ref_axis',(-0.666642780170572,0.,0.745377356542611));
#5192=DIRECTION('',(-0.923879532511287,0.,-0.38268343236509));
#5193=DIRECTION('center_axis',(0.,1.,0.));
#5194=DIRECTION('ref_axis',(-0.810006818916932,0.,0.586420457784406));
#5195=DIRECTION('',(-0.5,0.,-0.866025403784438));
#5196=DIRECTION('',(1.,0.,2.10971566023037E-16));
#5197=DIRECTION('center_axis',(0.,1.,0.));
#5198=DIRECTION('ref_axis',(1.,0.,0.));
#5199=DIRECTION('center_axis',(0.,1.,0.));
#5200=DIRECTION('ref_axis',(1.,0.,0.));
#5201=DIRECTION('',(0.499999935198021,0.,-0.866025441197875));
#5202=DIRECTION('center_axis',(0.,1.,0.));
#5203=DIRECTION('ref_axis',(0.866025441197874,0.,0.499999935198023));
#5204=DIRECTION('',(0.923879532511287,0.,-0.38268343236509));
#5205=DIRECTION('center_axis',(0.,-1.,0.));
#5206=DIRECTION('ref_axis',(0.866025441197875,0.,0.499999935198022));
#5207=DIRECTION('',(-0.499999935198021,0.,0.866025441197875));
#5208=DIRECTION('center_axis',(0.,-1.,0.));
#5209=DIRECTION('ref_axis',(0.846411619767131,0.,-0.532529219783461));
#5210=DIRECTION('',(-1.92019427349304E-16,0.,1.));
#5211=DIRECTION('',(-0.499999999999994,0.,-0.866025403784442));
#5212=DIRECTION('center_axis',(0.,1.,0.));
#5213=DIRECTION('ref_axis',(0.866025403784442,0.,-0.499999999999994));
#5214=DIRECTION('',(-0.38268343236509,0.,-0.923879532511287));
#5215=DIRECTION('',(-0.38268343236509,0.,0.923879532511286));
#5216=DIRECTION('center_axis',(0.,1.,0.));
#5217=DIRECTION('ref_axis',(0.866025441197874,0.,0.499999935198023));
#5218=DIRECTION('',(5.19929524650196E-16,0.,-1.));
#5219=DIRECTION('center_axis',(0.,-1.,0.));
#5220=DIRECTION('ref_axis',(0.866025441197875,0.,0.499999935198022));
#5221=DIRECTION('center_axis',(0.,-1.,0.));
#5222=DIRECTION('ref_axis',(0.666642780170572,0.,-0.745377356542611));
#5223=DIRECTION('',(-1.92019427349304E-16,0.,1.));
#5224=DIRECTION('center_axis',(0.,1.,0.));
#5225=DIRECTION('ref_axis',(0.810006818916932,0.,-0.586420457784407));
#5226=DIRECTION('',(-0.38268343236509,0.,-0.923879532511287));
#5227=DIRECTION('',(-0.707106781186548,0.,0.707106781186547));
#5228=DIRECTION('center_axis',(0.,1.,0.));
#5229=DIRECTION('ref_axis',(0.866025441197874,0.,0.499999935198023));
#5230=DIRECTION('',(0.382683432365091,0.,-0.923879532511286));
#5231=DIRECTION('center_axis',(0.,-1.,0.));
#5232=DIRECTION('ref_axis',(0.866025441197875,0.,0.499999935198022));
#5233=DIRECTION('center_axis',(0.,-1.,0.));
#5234=DIRECTION('ref_axis',(-0.866025403784438,0.,-0.5));
#5235=DIRECTION('',(0.5,0.,-0.866025403784438));
#5236=DIRECTION('',(1.,0.,3.48914510933295E-16));
#5237=DIRECTION('',(0.,0.,1.));
#5238=DIRECTION('',(-0.5,0.,0.866025403784439));
#5239=DIRECTION('',(-0.923879532511287,0.,0.38268343236509));
#5240=DIRECTION('',(0.707106781186548,0.,-0.707106781186547));
#5241=DIRECTION('center_axis',(0.,1.,0.));
#5242=DIRECTION('ref_axis',(-0.866025403784438,0.,-0.5));
#5243=DIRECTION('',(-0.382683432365089,0.,0.923879532511287));
#5244=DIRECTION('center_axis',(0.,-1.,0.));
#5245=DIRECTION('ref_axis',(-0.866025403784439,0.,-0.5));
#5246=DIRECTION('',(-0.707106781186548,0.,0.707106781186547));
#5247=DIRECTION('center_axis',(0.,1.,0.));
#5248=DIRECTION('ref_axis',(0.866025441197874,0.,0.499999935198023));
#5249=DIRECTION('',(0.382683432365091,0.,-0.923879532511286));
#5250=DIRECTION('center_axis',(0.,-1.,0.));
#5251=DIRECTION('ref_axis',(0.866025441197874,0.,0.499999935198023));
#5252=DIRECTION('center_axis',(0.,-1.,0.));
#5253=DIRECTION('ref_axis',(-0.666642780170572,0.,0.745377356542611));
#5254=DIRECTION('',(-0.707106781186547,0.,-0.707106781186548));
#5255=DIRECTION('center_axis',(0.,1.,0.));
#5256=DIRECTION('ref_axis',(-0.810006818916932,0.,0.586420457784406));
#5257=DIRECTION('',(0.923879532511286,0.,0.382683432365091));
#5258=DIRECTION('center_axis',(0.,-1.,0.));
#5259=DIRECTION('ref_axis',(0.666642780170572,0.,-0.745377356542611));
#5260=DIRECTION('',(0.923879532511286,0.,0.382683432365091));
#5261=DIRECTION('center_axis',(0.,1.,0.));
#5262=DIRECTION('ref_axis',(0.810006818916932,0.,-0.586420457784407));
#5263=DIRECTION('',(0.499999935198021,0.,0.866025441197875));
#5264=DIRECTION('',(-1.,0.,-3.48914498068652E-16));
#5265=DIRECTION('',(-0.499999935198021,0.,-0.866025441197875));
#5266=DIRECTION('',(-0.923879532511287,0.,-0.38268343236509));
#5267=DIRECTION('',(-0.5,0.,-0.866025403784439));
#5268=DIRECTION('',(-3.46024104303776E-15,0.,-1.));
#5269=DIRECTION('',(1.,0.,2.10971566023037E-16));
#5270=DIRECTION('',(0.5,0.,0.866025403784438));
#5271=DIRECTION('center_axis',(0.,-1.,0.));
#5272=DIRECTION('ref_axis',(-0.846411619767131,0.,0.532529219783461));
#5273=DIRECTION('center_axis',(0.,-1.,0.));
#5274=DIRECTION('ref_axis',(-0.866025403784439,0.,-0.5));
#5275=DIRECTION('',(0.5,0.,-0.866025403784439));
#5276=DIRECTION('',(1.,0.,3.48914510933295E-16));
#5277=DIRECTION('',(-0.5,0.,0.866025403784439));
#5278=DIRECTION('center_axis',(0.,1.,0.));
#5279=DIRECTION('ref_axis',(-0.866025403784438,0.,-0.5));
#5280=DIRECTION('',(-0.923879532511287,0.,0.38268343236509));
#5281=DIRECTION('',(0.923879532511287,0.,-0.38268343236509));
#5282=DIRECTION('center_axis',(0.,1.,0.));
#5283=DIRECTION('ref_axis',(-0.866025403784438,0.,-0.5));
#5284=DIRECTION('',(-0.707106781186547,0.,0.707106781186548));
#5285=DIRECTION('center_axis',(0.,-1.,0.));
#5286=DIRECTION('ref_axis',(-0.866025403784439,0.,-0.5));
#5287=DIRECTION('',(-0.38268343236509,0.,0.923879532511286));
#5288=DIRECTION('center_axis',(0.,1.,0.));
#5289=DIRECTION('ref_axis',(0.866025441197874,0.,0.499999935198023));
#5290=DIRECTION('',(-0.499999999999994,0.,0.866025403784442));
#5291=DIRECTION('',(5.19929524650196E-16,0.,-1.));
#5292=DIRECTION('center_axis',(0.,-1.,0.));
#5293=DIRECTION('ref_axis',(0.866025441197874,0.,0.499999935198023));
#5294=DIRECTION('',(0.499999935198021,0.,-0.866025441197875));
#5295=DIRECTION('',(0.923879532511287,0.,-0.38268343236509));
#5296=DIRECTION('center_axis',(0.,-1.,0.));
#5297=DIRECTION('ref_axis',(0.866025441197874,0.,0.499999935198023));
#5298=DIRECTION('',(-0.499999935198021,0.,0.866025441197875));
#5299=DIRECTION('',(-1.,0.,-1.29828651227333E-16));
#5300=DIRECTION('',(-3.46024104303776E-15,0.,-1.));
#5301=DIRECTION('',(0.499999935198021,0.,-0.866025441197875));
#5302=DIRECTION('center_axis',(0.,1.,0.));
#5303=DIRECTION('ref_axis',(0.866025441197874,0.,0.499999935198023));
#5304=DIRECTION('',(0.707106781186547,0.,-0.707106781186548));
#5305=DIRECTION('center_axis',(0.,-1.,0.));
#5306=DIRECTION('ref_axis',(0.866025441197874,0.,0.499999935198023));
#5307=DIRECTION('',(-0.923879532511287,0.,0.382683432365089));
#5308=DIRECTION('',(-0.5,0.,0.866025403784439));
#5309=DIRECTION('center_axis',(0.,1.,0.));
#5310=DIRECTION('ref_axis',(-0.866025403784438,0.,-0.5));
#5311=DIRECTION('',(-0.707106781186547,0.,0.707106781186548));
#5312=DIRECTION('center_axis',(0.,-1.,0.));
#5313=DIRECTION('ref_axis',(-0.866025403784438,0.,-0.5));
#5314=DIRECTION('',(0.923879532511287,0.,-0.38268343236509));
#5315=DIRECTION('',(0.707106781186548,0.,-0.707106781186547));
#5316=DIRECTION('center_axis',(0.,1.,0.));
#5317=DIRECTION('ref_axis',(-0.866025403784438,0.,-0.5));
#5318=DIRECTION('',(-0.382683432365089,0.,0.923879532511287));
#5319=DIRECTION('center_axis',(0.,-1.,0.));
#5320=DIRECTION('ref_axis',(-0.866025403784438,0.,-0.5));
#5321=DIRECTION('center_axis',(0.,-1.,0.));
#5322=DIRECTION('ref_axis',(0.846411619767131,0.,-0.532529219783461));
#5323=DIRECTION('',(0.923879532511286,0.,0.382683432365091));
#5324=DIRECTION('',(0.499999935198021,0.,0.866025441197875));
#5325=DIRECTION('',(0.,0.,1.));
#5326=DIRECTION('',(-1.,0.,-3.48914498068652E-16));
#5327=DIRECTION('',(-0.499999935198021,0.,-0.866025441197875));
#5328=DIRECTION('',(-0.38268343236509,0.,-0.923879532511287));
#5329=DIRECTION('center_axis',(0.,1.,0.));
#5330=DIRECTION('ref_axis',(-0.810006818916932,0.,0.586420457784406));
#5331=DIRECTION('',(0.707106781186548,0.,0.707106781186547));
#5332=DIRECTION('center_axis',(0.,-1.,0.));
#5333=DIRECTION('ref_axis',(-0.666642780170572,0.,0.745377356542611));
#5334=DIRECTION('',(0.382683432365091,0.,-0.923879532511286));
#5335=DIRECTION('center_axis',(0.,1.,0.));
#5336=DIRECTION('ref_axis',(-0.866025403784438,0.,-0.5));
#5337=DIRECTION('center_axis',(0.,1.,0.));
#5338=DIRECTION('ref_axis',(-0.810006818916932,0.,0.586420457784406));
#5339=DIRECTION('',(0.382683432365089,0.,0.923879532511287));
#5340=DIRECTION('center_axis',(0.,-1.,0.));
#5341=DIRECTION('ref_axis',(-0.666642780170572,0.,0.745377356542611));
#5342=DIRECTION('center_axis',(0.,-1.,0.));
#5343=DIRECTION('ref_axis',(-0.866025403784439,0.,-0.5));
#5344=DIRECTION('',(0.382683432365091,0.,-0.923879532511286));
#5345=DIRECTION('center_axis',(0.,1.,0.));
#5346=DIRECTION('ref_axis',(-0.866025403784438,0.,-0.5));
#5347=DIRECTION('',(0.499999999999996,0.,-0.866025403784441));
#5348=DIRECTION('',(0.499999999999996,0.,0.866025403784441));
#5349=DIRECTION('center_axis',(0.,1.,0.));
#5350=DIRECTION('ref_axis',(-0.86602540378444,0.,0.499999999999998));
#5351=DIRECTION('',(0.382683432365089,0.,0.923879532511287));
#5352=DIRECTION('center_axis',(0.,-1.,0.));
#5353=DIRECTION('ref_axis',(-0.846411619767131,0.,0.532529219783461));
#5354=DIRECTION('center_axis',(0.,-1.,0.));
#5355=DIRECTION('ref_axis',(-0.866025403784438,0.,-0.5));
#5356=DIRECTION('',(-0.923879532511287,0.,0.382683432365089));
#5357=DIRECTION('center_axis',(0.,1.,0.));
#5358=DIRECTION('ref_axis',(0.866025441197874,0.,0.499999935198023));
#5359=DIRECTION('',(0.707106781186547,0.,-0.707106781186548));
#5360=DIRECTION('center_axis',(0.,-1.,0.));
#5361=DIRECTION('ref_axis',(0.866025441197875,0.,0.499999935198022));
#5362=DIRECTION('center_axis',(0.,-1.,0.));
#5363=DIRECTION('ref_axis',(0.666642780170572,0.,-0.745377356542611));
#5364=DIRECTION('',(0.707106781186548,0.,0.707106781186547));
#5365=DIRECTION('center_axis',(0.,1.,0.));
#5366=DIRECTION('ref_axis',(0.810006818916932,0.,-0.586420457784407));
#5367=DIRECTION('',(-0.923879532511286,0.,-0.382683432365091));
#5368=DIRECTION('center_axis',(0.,-1.,0.));
#5369=DIRECTION('ref_axis',(0.846411619767131,0.,-0.532529219783461));
#5370=DIRECTION('',(0.707106781186548,0.,0.707106781186547));
#5371=DIRECTION('center_axis',(0.,1.,0.));
#5372=DIRECTION('ref_axis',(0.866025403784442,0.,-0.499999999999994));
#5373=DIRECTION('',(0.499999935198021,0.,0.866025441197875));
#5374=DIRECTION('',(-0.923879532511286,0.,-0.382683432365091));
#5375=DIRECTION('center_axis',(0.,-1.,0.));
#5376=DIRECTION('ref_axis',(0.666642780170572,0.,-0.745377356542611));
#5377=DIRECTION('',(0.38268343236509,0.,0.923879532511287));
#5378=DIRECTION('center_axis',(0.,1.,0.));
#5379=DIRECTION('ref_axis',(0.810006818916932,0.,-0.586420457784407));
#5380=DIRECTION('',(-0.707106781186547,0.,-0.707106781186547));
#5381=DIRECTION('center_axis',(0.,-1.,0.));
#5382=DIRECTION('ref_axis',(0.846411619767131,0.,-0.532529219783461));
#5383=DIRECTION('',(0.38268343236509,0.,0.923879532511287));
#5384=DIRECTION('center_axis',(0.,1.,0.));
#5385=DIRECTION('ref_axis',(0.866025403784442,0.,-0.499999999999994));
#5386=DIRECTION('',(-0.707106781186547,0.,-0.707106781186547));
#5387=DIRECTION('',(0.499999999999998,0.,-0.86602540378444));
#5388=DIRECTION('',(-1.88666887423074E-15,0.,-1.));
#5389=DIRECTION('',(-0.499999999999998,0.,-0.86602540378444));
#5390=DIRECTION('center_axis',(0.,-1.,0.));
#5391=DIRECTION('ref_axis',(0.866025403531408,0.,-0.500000000438262));
#5392=DIRECTION('',(0.499999999999994,0.,0.866025403784442));
#5393=DIRECTION('',(0.499999999999994,0.,-0.866025403784442));
#5394=DIRECTION('center_axis',(0.,-1.,0.));
#5395=DIRECTION('ref_axis',(0.866025441199399,0.,0.499999935195381));
#5396=DIRECTION('',(-0.499999935194034,0.,0.866025441200177));
#5397=DIRECTION('',(9.43334508732028E-16,0.,1.));
#5398=DIRECTION('',(0.500000000001429,0.,0.866025403783613));
#5399=DIRECTION('center_axis',(0.,-1.,0.));
#5400=DIRECTION('ref_axis',(-0.866025403784528,0.,0.499999999999846));
#5401=DIRECTION('',(-0.499999999999993,0.,-0.866025403784442));
#5402=DIRECTION('',(-0.499999999999993,0.,0.866025403784443));
#5403=DIRECTION('center_axis',(0.,-1.,0.));
#5404=DIRECTION('ref_axis',(-0.866025403771652,0.,-0.500000000022148));
#5405=DIRECTION('center_axis',(0.,-1.,0.));
#5406=DIRECTION('ref_axis',(-0.846411619767131,0.,0.532529219783461));
#5407=DIRECTION('',(-0.707106781186547,0.,-0.707106781186548));
#5408=DIRECTION('center_axis',(0.,1.,0.));
#5409=DIRECTION('ref_axis',(-0.86602540378444,0.,0.499999999999998));
#5410=DIRECTION('',(-0.5,0.,-0.866025403784439));
#5411=DIRECTION('',(0.923879532511286,0.,0.382683432365091));
#5412=DIRECTION('',(-0.38268343236509,0.,-0.923879532511287));
#5413=DIRECTION('center_axis',(0.,1.,0.));
#5414=DIRECTION('ref_axis',(-0.86602540378444,0.,0.499999999999998));
#5415=DIRECTION('',(0.707106781186548,0.,0.707106781186547));
#5416=DIRECTION('center_axis',(0.,-1.,0.));
#5417=DIRECTION('ref_axis',(-0.846411619767131,0.,0.532529219783461));
#5418=DIRECTION('center_axis',(0.866025403784439,0.,-0.5));
#5419=DIRECTION('ref_axis',(-0.5,0.,-0.866025403784439));
#5420=DIRECTION('',(0.,-1.,0.));
#5421=DIRECTION('',(0.,1.,0.));
#5422=DIRECTION('center_axis',(0.923879532511287,0.,-0.38268343236509));
#5423=DIRECTION('ref_axis',(-0.38268343236509,0.,-0.923879532511287));
#5424=DIRECTION('',(0.38268343236509,0.,0.923879532511287));
#5425=DIRECTION('',(0.,1.,0.));
#5426=DIRECTION('',(0.,1.,0.));
#5427=DIRECTION('center_axis',(0.,1.,0.));
#5428=DIRECTION('ref_axis',(0.866025403784442,0.,-0.499999999999994));
#5429=DIRECTION('center_axis',(0.,-1.,0.));
#5430=DIRECTION('ref_axis',(0.866025403784442,0.,-0.499999999999994));
#5431=DIRECTION('',(0.,1.,0.));
#5432=DIRECTION('center_axis',(0.866025403784442,0.,-0.499999999999994));
#5433=DIRECTION('ref_axis',(-0.499999999999994,0.,-0.866025403784442));
#5434=DIRECTION('',(0.499999999999994,0.,0.866025403784442));
#5435=DIRECTION('',(0.,1.,0.));
#5436=DIRECTION('center_axis',(-1.,0.,-1.92019427349304E-16));
#5437=DIRECTION('ref_axis',(-1.92019427349304E-16,0.,1.));
#5438=DIRECTION('',(1.92019427349304E-16,0.,-1.));
#5439=DIRECTION('',(0.,1.,0.));
#5440=DIRECTION('center_axis',(0.,1.,0.));
#5441=DIRECTION('ref_axis',(0.846411619767131,0.,-0.532529219783461));
#5442=DIRECTION('center_axis',(0.,1.,0.));
#5443=DIRECTION('ref_axis',(0.846411619767131,0.,-0.532529219783461));
#5444=DIRECTION('center_axis',(0.,1.,0.));
#5445=DIRECTION('ref_axis',(0.866025441197875,0.,0.499999935198022));
#5446=DIRECTION('center_axis',(0.,1.,0.));
#5447=DIRECTION('ref_axis',(0.866025441197875,0.,0.499999935198022));
#5448=DIRECTION('',(0.,1.,0.));
#5449=DIRECTION('',(0.,1.,0.));
#5450=DIRECTION('center_axis',(1.,0.,5.19929524650196E-16));
#5451=DIRECTION('ref_axis',(5.19929524650196E-16,0.,-1.));
#5452=DIRECTION('',(-5.19929524650196E-16,0.,1.));
#5453=DIRECTION('',(0.,1.,0.));
#5454=DIRECTION('center_axis',(0.,1.,0.));
#5455=DIRECTION('ref_axis',(0.866025441197874,0.,0.499999935198023));
#5456=DIRECTION('center_axis',(0.,-1.,0.));
#5457=DIRECTION('ref_axis',(0.866025441197874,0.,0.499999935198023));
#5458=DIRECTION('',(0.,1.,0.));
#5459=DIRECTION('center_axis',(-0.923879532511287,0.,-0.38268343236509));
#5460=DIRECTION('ref_axis',(-0.38268343236509,0.,0.923879532511286));
#5461=DIRECTION('',(0.38268343236509,0.,-0.923879532511286));
#5462=DIRECTION('center_axis',(0.923879532511287,0.,-0.38268343236509));
#5463=DIRECTION('ref_axis',(-0.38268343236509,0.,-0.923879532511287));
#5464=DIRECTION('',(0.38268343236509,0.,0.923879532511287));
#5465=DIRECTION('',(0.,1.,0.));
#5466=DIRECTION('',(0.,1.,0.));
#5467=DIRECTION('center_axis',(0.,1.,0.));
#5468=DIRECTION('ref_axis',(0.810006818916932,0.,-0.586420457784407));
#5469=DIRECTION('center_axis',(0.,-1.,0.));
#5470=DIRECTION('ref_axis',(0.810006818916932,0.,-0.586420457784407));
#5471=DIRECTION('',(0.,1.,0.));
#5472=DIRECTION('center_axis',(-1.,0.,-1.92019427349304E-16));
#5473=DIRECTION('ref_axis',(-1.92019427349304E-16,0.,1.));
#5474=DIRECTION('',(1.92019427349304E-16,0.,-1.));
#5475=DIRECTION('',(0.,1.,0.));
#5476=DIRECTION('center_axis',(0.,1.,0.));
#5477=DIRECTION('ref_axis',(0.666642780170572,0.,-0.745377356542611));
#5478=DIRECTION('center_axis',(0.,1.,0.));
#5479=DIRECTION('ref_axis',(0.666642780170572,0.,-0.745377356542611));
#5480=DIRECTION('center_axis',(0.,1.,0.));
#5481=DIRECTION('ref_axis',(0.866025441197875,0.,0.499999935198022));
#5482=DIRECTION('center_axis',(0.,1.,0.));
#5483=DIRECTION('ref_axis',(0.866025441197875,0.,0.499999935198022));
#5484=DIRECTION('',(0.,1.,0.));
#5485=DIRECTION('',(0.,1.,0.));
#5486=DIRECTION('center_axis',(0.923879532511286,0.,0.382683432365091));
#5487=DIRECTION('ref_axis',(0.382683432365091,0.,-0.923879532511286));
#5488=DIRECTION('',(-0.382683432365091,0.,0.923879532511286));
#5489=DIRECTION('',(0.,1.,0.));
#5490=DIRECTION('center_axis',(0.,1.,0.));
#5491=DIRECTION('ref_axis',(0.866025441197874,0.,0.499999935198023));
#5492=DIRECTION('center_axis',(0.,-1.,0.));
#5493=DIRECTION('ref_axis',(0.866025441197874,0.,0.499999935198023));
#5494=DIRECTION('',(0.,1.,0.));
#5495=DIRECTION('center_axis',(-0.707106781186547,0.,-0.707106781186548));
#5496=DIRECTION('ref_axis',(-0.707106781186548,0.,0.707106781186547));
#5497=DIRECTION('',(0.707106781186548,0.,-0.707106781186547));
#5498=DIRECTION('center_axis',(-0.38268343236509,0.,-0.923879532511287));
#5499=DIRECTION('ref_axis',(-0.923879532511287,0.,0.38268343236509));
#5500=DIRECTION('',(0.923879532511287,0.,-0.38268343236509));
#5501=DIRECTION('',(0.,1.,0.));
#5502=DIRECTION('',(0.,1.,0.));
#5503=DIRECTION('center_axis',(-0.866025403784439,0.,-0.5));
#5504=DIRECTION('ref_axis',(-0.5,0.,0.866025403784438));
#5505=DIRECTION('',(0.5,0.,-0.866025403784438));
#5506=DIRECTION('',(0.,1.,0.));
#5507=DIRECTION('center_axis',(-1.,0.,0.));
#5508=DIRECTION('ref_axis',(0.,0.,1.));
#5509=DIRECTION('',(0.,0.,-1.));
#5510=DIRECTION('',(0.,1.,0.));
#5511=DIRECTION('center_axis',(-3.48914510933295E-16,0.,1.));
#5512=DIRECTION('ref_axis',(1.,0.,3.48914510933295E-16));
#5513=DIRECTION('',(-1.,0.,-3.48914510933295E-16));
#5514=DIRECTION('',(0.,1.,0.));
#5515=DIRECTION('center_axis',(0.866025403784438,0.,0.5));
#5516=DIRECTION('ref_axis',(0.5,0.,-0.866025403784438));
#5517=DIRECTION('',(-0.5,0.,0.866025403784438));
#5518=DIRECTION('',(0.,1.,0.));
#5519=DIRECTION('center_axis',(0.,1.,0.));
#5520=DIRECTION('ref_axis',(-0.866025403784438,0.,-0.5));
#5521=DIRECTION('center_axis',(0.,1.,0.));
#5522=DIRECTION('ref_axis',(-0.866025403784438,0.,-0.5));
#5523=DIRECTION('center_axis',(0.,1.,0.));
#5524=DIRECTION('ref_axis',(-0.866025403784439,0.,-0.5));
#5525=DIRECTION('center_axis',(0.,1.,0.));
#5526=DIRECTION('ref_axis',(-0.866025403784439,0.,-0.5));
#5527=DIRECTION('',(0.,1.,0.));
#5528=DIRECTION('',(0.,1.,0.));
#5529=DIRECTION('center_axis',(-0.923879532511287,0.,-0.382683432365089));
#5530=DIRECTION('ref_axis',(-0.382683432365089,0.,0.923879532511287));
#5531=DIRECTION('',(0.382683432365089,0.,-0.923879532511287));
#5532=DIRECTION('',(0.,1.,0.));
#5533=DIRECTION('center_axis',(0.,1.,0.));
#5534=DIRECTION('ref_axis',(-0.866025403784438,0.,-0.5));
#5535=DIRECTION('center_axis',(0.,-1.,0.));
#5536=DIRECTION('ref_axis',(-0.866025403784438,0.,-0.5));
#5537=DIRECTION('',(0.,1.,0.));
#5538=DIRECTION('center_axis',(0.707106781186547,0.,0.707106781186548));
#5539=DIRECTION('ref_axis',(0.707106781186548,0.,-0.707106781186547));
#5540=DIRECTION('',(-0.707106781186548,0.,0.707106781186547));
#5541=DIRECTION('center_axis',(0.,1.,0.));
#5542=DIRECTION('ref_axis',(0.866025441197874,0.,0.499999935198023));
#5543=DIRECTION('center_axis',(0.,1.,0.));
#5544=DIRECTION('ref_axis',(0.866025441197874,0.,0.499999935198023));
#5545=DIRECTION('',(0.,1.,0.));
#5546=DIRECTION('',(0.,1.,0.));
#5547=DIRECTION('center_axis',(0.923879532511286,0.,0.382683432365091));
#5548=DIRECTION('ref_axis',(0.382683432365091,0.,-0.923879532511286));
#5549=DIRECTION('',(-0.382683432365091,0.,0.923879532511286));
#5550=DIRECTION('',(0.,1.,0.));
#5551=DIRECTION('center_axis',(0.,1.,0.));
#5552=DIRECTION('ref_axis',(0.866025441197874,0.,0.499999935198023));
#5553=DIRECTION('center_axis',(0.,-1.,0.));
#5554=DIRECTION('ref_axis',(0.866025441197874,0.,0.499999935198023));
#5555=DIRECTION('',(0.,1.,0.));
#5556=DIRECTION('center_axis',(-0.707106781186547,0.,-0.707106781186548));
#5557=DIRECTION('ref_axis',(-0.707106781186548,0.,0.707106781186547));
#5558=DIRECTION('',(0.707106781186548,0.,-0.707106781186547));
#5559=DIRECTION('center_axis',(-0.382683432365091,0.,0.923879532511287));
#5560=DIRECTION('ref_axis',(0.923879532511286,0.,0.382683432365091));
#5561=DIRECTION('',(-0.923879532511286,0.,-0.382683432365091));
#5562=DIRECTION('',(0.,1.,0.));
#5563=DIRECTION('',(0.,1.,0.));
#5564=DIRECTION('center_axis',(0.,1.,0.));
#5565=DIRECTION('ref_axis',(-0.810006818916932,0.,0.586420457784406));
#5566=DIRECTION('center_axis',(0.,-1.,0.));
#5567=DIRECTION('ref_axis',(-0.810006818916932,0.,0.586420457784406));
#5568=DIRECTION('',(0.,1.,0.));
#5569=DIRECTION('center_axis',(0.707106781186548,0.,-0.707106781186547));
#5570=DIRECTION('ref_axis',(-0.707106781186547,0.,-0.707106781186548));
#5571=DIRECTION('',(0.707106781186547,0.,0.707106781186548));
#5572=DIRECTION('',(0.,1.,0.));
#5573=DIRECTION('center_axis',(0.,1.,0.));
#5574=DIRECTION('ref_axis',(-0.666642780170572,0.,0.745377356542611));
#5575=DIRECTION('center_axis',(0.,1.,0.));
#5576=DIRECTION('ref_axis',(-0.666642780170572,0.,0.745377356542611));
#5577=DIRECTION('center_axis',(0.866025441197875,0.,-0.499999935198021));
#5578=DIRECTION('ref_axis',(-0.499999935198021,0.,-0.866025441197875));
#5579=DIRECTION('',(0.499999935198021,0.,0.866025441197875));
#5580=DIRECTION('',(0.,1.,0.));
#5581=DIRECTION('',(0.,1.,0.));
#5582=DIRECTION('center_axis',(3.48914498068652E-16,0.,-1.));
#5583=DIRECTION('ref_axis',(-1.,0.,-3.48914498068652E-16));
#5584=DIRECTION('',(1.,0.,3.48914498068652E-16));
#5585=DIRECTION('',(0.,1.,0.));
#5586=DIRECTION('center_axis',(-0.866025441197875,0.,0.499999935198021));
#5587=DIRECTION('ref_axis',(0.499999935198021,0.,0.866025441197875));
#5588=DIRECTION('',(-0.499999935198021,0.,-0.866025441197875));
#5589=DIRECTION('',(0.,1.,0.));
#5590=DIRECTION('center_axis',(0.,1.,0.));
#5591=DIRECTION('ref_axis',(0.810006818916932,0.,-0.586420457784407));
#5592=DIRECTION('center_axis',(0.,-1.,0.));
#5593=DIRECTION('ref_axis',(0.810006818916932,0.,-0.586420457784407));
#5594=DIRECTION('',(0.,1.,0.));
#5595=DIRECTION('center_axis',(-0.382683432365091,0.,0.923879532511287));
#5596=DIRECTION('ref_axis',(0.923879532511286,0.,0.382683432365091));
#5597=DIRECTION('',(-0.923879532511286,0.,-0.382683432365091));
#5598=DIRECTION('',(0.,1.,0.));
#5599=DIRECTION('center_axis',(0.,1.,0.));
#5600=DIRECTION('ref_axis',(0.666642780170572,0.,-0.745377356542611));
#5601=DIRECTION('center_axis',(0.,1.,0.));
#5602=DIRECTION('ref_axis',(0.666642780170572,0.,-0.745377356542611));
#5603=DIRECTION('center_axis',(0.,1.,0.));
#5604=DIRECTION('ref_axis',(-0.846411619767131,0.,0.532529219783461));
#5605=DIRECTION('center_axis',(0.,1.,0.));
#5606=DIRECTION('ref_axis',(-0.846411619767131,0.,0.532529219783461));
#5607=DIRECTION('',(0.,1.,0.));
#5608=DIRECTION('',(0.,1.,0.));
#5609=DIRECTION('center_axis',(-0.866025403784439,0.,0.5));
#5610=DIRECTION('ref_axis',(0.5,0.,0.866025403784439));
#5611=DIRECTION('',(-0.5,0.,-0.866025403784439));
#5612=DIRECTION('',(0.,1.,0.));
#5613=DIRECTION('center_axis',(-2.10971566023037E-16,0.,1.));
#5614=DIRECTION('ref_axis',(1.,0.,2.10971566023037E-16));
#5615=DIRECTION('',(-1.,0.,-2.10971566023037E-16));
#5616=DIRECTION('',(0.,1.,0.));
#5617=DIRECTION('center_axis',(1.,0.,-3.46024104303776E-15));
#5618=DIRECTION('ref_axis',(-3.46024104303776E-15,0.,-1.));
#5619=DIRECTION('',(3.46024104303776E-15,0.,1.));
#5620=DIRECTION('',(0.,1.,0.));
#5621=DIRECTION('center_axis',(0.866025403784439,0.,-0.5));
#5622=DIRECTION('ref_axis',(-0.5,0.,-0.866025403784439));
#5623=DIRECTION('',(0.5,0.,0.866025403784439));
#5624=DIRECTION('',(0.,1.,0.));
#5625=DIRECTION('center_axis',(0.38268343236509,0.,-0.923879532511287));
#5626=DIRECTION('ref_axis',(-0.923879532511287,0.,-0.38268343236509));
#5627=DIRECTION('',(0.923879532511287,0.,0.38268343236509));
#5628=DIRECTION('center_axis',(0.,1.,0.));
#5629=DIRECTION('ref_axis',(-0.666642780170572,0.,0.745377356542611));
#5630=DIRECTION('center_axis',(0.,1.,0.));
#5631=DIRECTION('ref_axis',(-0.666642780170572,0.,0.745377356542611));
#5632=DIRECTION('',(0.,1.,0.));
#5633=DIRECTION('',(0.,1.,0.));
#5634=DIRECTION('center_axis',(-0.866025403784438,0.,0.500000000000001));
#5635=DIRECTION('ref_axis',(0.500000000000001,0.,0.866025403784438));
#5636=DIRECTION('',(0.,1.,0.));
#5637=DIRECTION('',(-0.500000000000001,0.,-0.866025403784438));
#5638=DIRECTION('center_axis',(-2.10971566023037E-16,0.,1.));
#5639=DIRECTION('ref_axis',(1.,0.,2.10971566023037E-16));
#5640=DIRECTION('',(0.,-1.,0.));
#5641=DIRECTION('',(0.,1.,0.));
#5642=DIRECTION('',(-1.,0.,-2.10971566023037E-16));
#5643=DIRECTION('center_axis',(0.866025403784438,0.,-0.5));
#5644=DIRECTION('ref_axis',(-0.5,0.,-0.866025403784438));
#5645=DIRECTION('',(0.5,0.,0.866025403784438));
#5646=DIRECTION('',(0.,1.,0.));
#5647=DIRECTION('center_axis',(0.,1.,0.));
#5648=DIRECTION('ref_axis',(-0.810006818916932,0.,0.586420457784406));
#5649=DIRECTION('center_axis',(0.,-1.,0.));
#5650=DIRECTION('ref_axis',(-0.810006818916932,0.,0.586420457784406));
#5651=DIRECTION('',(0.,1.,0.));
#5652=DIRECTION('center_axis',(0.38268343236509,0.,-0.923879532511287));
#5653=DIRECTION('ref_axis',(-0.923879532511287,0.,-0.38268343236509));
#5654=DIRECTION('',(0.923879532511287,0.,0.38268343236509));
#5655=DIRECTION('center_axis',(-0.38268343236509,0.,-0.923879532511287));
#5656=DIRECTION('ref_axis',(-0.923879532511287,0.,0.38268343236509));
#5657=DIRECTION('',(0.923879532511287,0.,-0.38268343236509));
#5658=DIRECTION('',(0.,1.,0.));
#5659=DIRECTION('',(0.,1.,0.));
#5660=DIRECTION('center_axis',(0.,1.,0.));
#5661=DIRECTION('ref_axis',(-0.866025403784438,0.,-0.5));
#5662=DIRECTION('center_axis',(0.,-1.,0.));
#5663=DIRECTION('ref_axis',(-0.866025403784438,0.,-0.5));
#5664=DIRECTION('',(0.,1.,0.));
#5665=DIRECTION('center_axis',(-0.866025403784439,0.,-0.5));
#5666=DIRECTION('ref_axis',(-0.5,0.,0.866025403784439));
#5667=DIRECTION('',(0.5,0.,-0.866025403784439));
#5668=DIRECTION('',(0.,1.,0.));
#5669=DIRECTION('center_axis',(-3.48914510933295E-16,0.,1.));
#5670=DIRECTION('ref_axis',(1.,0.,3.48914510933295E-16));
#5671=DIRECTION('',(-1.,0.,-3.48914510933295E-16));
#5672=DIRECTION('',(0.,1.,0.));
#5673=DIRECTION('center_axis',(0.866025403784439,0.,0.5));
#5674=DIRECTION('ref_axis',(0.5,0.,-0.866025403784438));
#5675=DIRECTION('',(-0.5,0.,0.866025403784438));
#5676=DIRECTION('',(0.,1.,0.));
#5677=DIRECTION('center_axis',(0.,1.,0.));
#5678=DIRECTION('ref_axis',(-0.866025403784439,0.,-0.5));
#5679=DIRECTION('center_axis',(0.,1.,0.));
#5680=DIRECTION('ref_axis',(-0.866025403784439,0.,-0.5));
#5681=DIRECTION('center_axis',(0.,1.,0.));
#5682=DIRECTION('ref_axis',(-0.866025403784439,0.,-0.5));
#5683=DIRECTION('center_axis',(0.,1.,0.));
#5684=DIRECTION('ref_axis',(-0.866025403784439,0.,-0.5));
#5685=DIRECTION('',(0.,1.,0.));
#5686=DIRECTION('',(0.,1.,0.));
#5687=DIRECTION('center_axis',(-0.707106781186548,0.,-0.707106781186547));
#5688=DIRECTION('ref_axis',(-0.707106781186547,0.,0.707106781186548));
#5689=DIRECTION('',(0.707106781186547,0.,-0.707106781186548));
#5690=DIRECTION('',(0.,1.,0.));
#5691=DIRECTION('center_axis',(0.,1.,0.));
#5692=DIRECTION('ref_axis',(-0.866025403784438,0.,-0.5));
#5693=DIRECTION('center_axis',(0.,-1.,0.));
#5694=DIRECTION('ref_axis',(-0.866025403784438,0.,-0.5));
#5695=DIRECTION('',(0.,1.,0.));
#5696=DIRECTION('center_axis',(0.382683432365089,0.,0.923879532511287));
#5697=DIRECTION('ref_axis',(0.923879532511287,0.,-0.38268343236509));
#5698=DIRECTION('',(-0.923879532511287,0.,0.38268343236509));
#5699=DIRECTION('center_axis',(0.,1.,0.));
#5700=DIRECTION('ref_axis',(0.866025441197874,0.,0.499999935198023));
#5701=DIRECTION('center_axis',(0.,1.,0.));
#5702=DIRECTION('ref_axis',(0.866025441197874,0.,0.499999935198023));
#5703=DIRECTION('',(0.,1.,0.));
#5704=DIRECTION('',(0.,1.,0.));
#5705=DIRECTION('center_axis',(1.,0.,5.19929524650196E-16));
#5706=DIRECTION('ref_axis',(5.19929524650196E-16,0.,-1.));
#5707=DIRECTION('',(-5.19929524650196E-16,0.,1.));
#5708=DIRECTION('',(0.,1.,0.));
#5709=DIRECTION('center_axis',(-0.866025403784442,0.,-0.499999999999994));
#5710=DIRECTION('ref_axis',(-0.499999999999994,0.,0.866025403784442));
#5711=DIRECTION('',(0.499999999999994,0.,-0.866025403784442));
#5712=DIRECTION('',(0.,1.,0.));
#5713=DIRECTION('center_axis',(0.,1.,0.));
#5714=DIRECTION('ref_axis',(0.866025441197874,0.,0.499999935198023));
#5715=DIRECTION('center_axis',(0.,-1.,0.));
#5716=DIRECTION('ref_axis',(0.866025441197874,0.,0.499999935198023));
#5717=DIRECTION('',(0.,1.,0.));
#5718=DIRECTION('center_axis',(-0.923879532511287,0.,-0.38268343236509));
#5719=DIRECTION('ref_axis',(-0.38268343236509,0.,0.923879532511286));
#5720=DIRECTION('',(0.38268343236509,0.,-0.923879532511286));
#5721=DIRECTION('center_axis',(1.,0.,-3.46024104303776E-15));
#5722=DIRECTION('ref_axis',(-3.46024104303776E-15,0.,-1.));
#5723=DIRECTION('',(3.46024104303776E-15,0.,1.));
#5724=DIRECTION('',(0.,1.,0.));
#5725=DIRECTION('',(0.,1.,0.));
#5726=DIRECTION('center_axis',(1.29828651227333E-16,0.,-1.));
#5727=DIRECTION('ref_axis',(-1.,0.,-1.29828651227333E-16));
#5728=DIRECTION('',(1.,0.,1.29828651227333E-16));
#5729=DIRECTION('',(0.,1.,0.));
#5730=DIRECTION('center_axis',(-0.866025441197875,0.,-0.499999935198021));
#5731=DIRECTION('ref_axis',(-0.499999935198021,0.,0.866025441197875));
#5732=DIRECTION('',(0.499999935198021,0.,-0.866025441197875));
#5733=DIRECTION('',(0.,1.,0.));
#5734=DIRECTION('center_axis',(0.,1.,0.));
#5735=DIRECTION('ref_axis',(0.866025441197874,0.,0.499999935198023));
#5736=DIRECTION('center_axis',(0.,1.,0.));
#5737=DIRECTION('ref_axis',(0.866025441197874,0.,0.499999935198023));
#5738=DIRECTION('',(0.,1.,0.));
#5739=DIRECTION('center_axis',(0.38268343236509,0.,0.923879532511287));
#5740=DIRECTION('ref_axis',(0.923879532511287,0.,-0.38268343236509));
#5741=DIRECTION('',(-0.923879532511287,0.,0.38268343236509));
#5742=DIRECTION('',(0.,1.,0.));
#5743=DIRECTION('center_axis',(0.866025441197876,0.,0.499999935198021));
#5744=DIRECTION('ref_axis',(0.499999935198021,0.,-0.866025441197875));
#5745=DIRECTION('',(-0.499999935198021,0.,0.866025441197875));
#5746=DIRECTION('center_axis',(-0.382683432365089,0.,-0.923879532511287));
#5747=DIRECTION('ref_axis',(-0.923879532511287,0.,0.382683432365089));
#5748=DIRECTION('',(0.923879532511287,0.,-0.382683432365089));
#5749=DIRECTION('',(0.,1.,0.));
#5750=DIRECTION('',(0.,1.,0.));
#5751=DIRECTION('center_axis',(0.,1.,0.));
#5752=DIRECTION('ref_axis',(0.866025441197874,0.,0.499999935198023));
#5753=DIRECTION('center_axis',(0.,1.,0.));
#5754=DIRECTION('ref_axis',(0.866025441197874,0.,0.499999935198023));
#5755=DIRECTION('',(0.,1.,0.));
#5756=DIRECTION('center_axis',(0.707106781186548,0.,0.707106781186547));
#5757=DIRECTION('ref_axis',(0.707106781186547,0.,-0.707106781186548));
#5758=DIRECTION('',(-0.707106781186547,0.,0.707106781186548));
#5759=DIRECTION('',(0.,1.,0.));
#5760=DIRECTION('center_axis',(0.,1.,0.));
#5761=DIRECTION('ref_axis',(0.866025441197874,0.,0.499999935198023));
#5762=DIRECTION('center_axis',(0.,-1.,0.));
#5763=DIRECTION('ref_axis',(0.866025441197874,0.,0.499999935198023));
#5764=DIRECTION('',(0.,1.,0.));
#5765=DIRECTION('center_axis',(0.866025441197876,0.,0.499999935198021));
#5766=DIRECTION('ref_axis',(0.499999935198021,0.,-0.866025441197875));
#5767=DIRECTION('',(-0.499999935198021,0.,0.866025441197875));
#5768=DIRECTION('center_axis',(0.382683432365089,0.,0.923879532511287));
#5769=DIRECTION('ref_axis',(0.923879532511287,0.,-0.38268343236509));
#5770=DIRECTION('',(-0.923879532511287,0.,0.38268343236509));
#5771=DIRECTION('',(0.,1.,0.));
#5772=DIRECTION('',(0.,1.,0.));
#5773=DIRECTION('center_axis',(0.,1.,0.));
#5774=DIRECTION('ref_axis',(-0.866025403784438,0.,-0.5));
#5775=DIRECTION('center_axis',(0.,1.,0.));
#5776=DIRECTION('ref_axis',(-0.866025403784438,0.,-0.5));
#5777=DIRECTION('',(0.,1.,0.));
#5778=DIRECTION('center_axis',(-0.707106781186548,0.,-0.707106781186547));
#5779=DIRECTION('ref_axis',(-0.707106781186547,0.,0.707106781186548));
#5780=DIRECTION('',(0.707106781186547,0.,-0.707106781186548));
#5781=DIRECTION('',(0.,1.,0.));
#5782=DIRECTION('center_axis',(0.,1.,0.));
#5783=DIRECTION('ref_axis',(-0.866025403784438,0.,-0.5));
#5784=DIRECTION('center_axis',(0.,-1.,0.));
#5785=DIRECTION('ref_axis',(-0.866025403784438,0.,-0.5));
#5786=DIRECTION('',(0.,1.,0.));
#5787=DIRECTION('center_axis',(-0.866025403784439,0.,-0.5));
#5788=DIRECTION('ref_axis',(-0.5,0.,0.866025403784438));
#5789=DIRECTION('',(0.5,0.,-0.866025403784438));
#5790=DIRECTION('center_axis',(0.,1.,0.));
#5791=DIRECTION('ref_axis',(-0.866025403784438,0.,-0.5));
#5792=DIRECTION('center_axis',(0.,1.,0.));
#5793=DIRECTION('ref_axis',(-0.866025403784438,0.,-0.5));
#5794=DIRECTION('',(0.,1.,0.));
#5795=DIRECTION('',(0.,1.,0.));
#5796=DIRECTION('center_axis',(-0.923879532511287,0.,-0.382683432365089));
#5797=DIRECTION('ref_axis',(-0.382683432365089,0.,0.923879532511287));
#5798=DIRECTION('',(0.382683432365089,0.,-0.923879532511287));
#5799=DIRECTION('',(0.,1.,0.));
#5800=DIRECTION('center_axis',(0.,1.,0.));
#5801=DIRECTION('ref_axis',(-0.866025403784438,0.,-0.5));
#5802=DIRECTION('center_axis',(0.,-1.,0.));
#5803=DIRECTION('ref_axis',(-0.866025403784438,0.,-0.5));
#5804=DIRECTION('',(0.,1.,0.));
#5805=DIRECTION('center_axis',(0.707106781186547,0.,0.707106781186548));
#5806=DIRECTION('ref_axis',(0.707106781186548,0.,-0.707106781186547));
#5807=DIRECTION('',(-0.707106781186548,0.,0.707106781186547));
#5808=DIRECTION('center_axis',(0.866025441197875,0.,-0.499999935198021));
#5809=DIRECTION('ref_axis',(-0.499999935198021,0.,-0.866025441197875));
#5810=DIRECTION('',(0.499999935198021,0.,0.866025441197875));
#5811=DIRECTION('',(0.,1.,0.));
#5812=DIRECTION('',(0.,1.,0.));
#5813=DIRECTION('center_axis',(3.48914498068652E-16,0.,-1.));
#5814=DIRECTION('ref_axis',(-1.,0.,-3.48914498068652E-16));
#5815=DIRECTION('',(1.,0.,3.48914498068652E-16));
#5816=DIRECTION('',(0.,1.,0.));
#5817=DIRECTION('center_axis',(-1.,0.,0.));
#5818=DIRECTION('ref_axis',(0.,0.,1.));
#5819=DIRECTION('',(0.,0.,-1.));
#5820=DIRECTION('',(0.,1.,0.));
#5821=DIRECTION('center_axis',(-0.866025441197876,0.,0.499999935198021));
#5822=DIRECTION('ref_axis',(0.499999935198021,0.,0.866025441197875));
#5823=DIRECTION('',(-0.499999935198021,0.,-0.866025441197875));
#5824=DIRECTION('',(0.,1.,0.));
#5825=DIRECTION('center_axis',(-0.382683432365091,0.,0.923879532511287));
#5826=DIRECTION('ref_axis',(0.923879532511286,0.,0.382683432365091));
#5827=DIRECTION('',(-0.923879532511286,0.,-0.382683432365091));
#5828=DIRECTION('',(0.,1.,0.));
#5829=DIRECTION('center_axis',(0.,1.,0.));
#5830=DIRECTION('ref_axis',(0.846411619767131,0.,-0.532529219783461));
#5831=DIRECTION('center_axis',(0.,1.,0.));
#5832=DIRECTION('ref_axis',(0.846411619767131,0.,-0.532529219783461));
#5833=DIRECTION('center_axis',(0.,1.,0.));
#5834=DIRECTION('ref_axis',(-0.666642780170572,0.,0.745377356542611));
#5835=DIRECTION('center_axis',(0.,1.,0.));
#5836=DIRECTION('ref_axis',(-0.666642780170572,0.,0.745377356542611));
#5837=DIRECTION('',(0.,1.,0.));
#5838=DIRECTION('',(0.,1.,0.));
#5839=DIRECTION('center_axis',(-0.707106781186547,0.,0.707106781186548));
#5840=DIRECTION('ref_axis',(0.707106781186548,0.,0.707106781186547));
#5841=DIRECTION('',(-0.707106781186548,0.,-0.707106781186547));
#5842=DIRECTION('',(0.,1.,0.));
#5843=DIRECTION('center_axis',(0.,1.,0.));
#5844=DIRECTION('ref_axis',(-0.810006818916932,0.,0.586420457784406));
#5845=DIRECTION('center_axis',(0.,-1.,0.));
#5846=DIRECTION('ref_axis',(-0.810006818916932,0.,0.586420457784406));
#5847=DIRECTION('',(0.,1.,0.));
#5848=DIRECTION('center_axis',(0.923879532511287,0.,-0.382683432365089));
#5849=DIRECTION('ref_axis',(-0.38268343236509,0.,-0.923879532511287));
#5850=DIRECTION('',(0.38268343236509,0.,0.923879532511287));
#5851=DIRECTION('center_axis',(0.,1.,0.));
#5852=DIRECTION('ref_axis',(-0.866025403784439,0.,-0.5));
#5853=DIRECTION('center_axis',(0.,1.,0.));
#5854=DIRECTION('ref_axis',(-0.866025403784439,0.,-0.5));
#5855=DIRECTION('',(0.,1.,0.));
#5856=DIRECTION('',(0.,1.,0.));
#5857=DIRECTION('center_axis',(0.,1.,0.));
#5858=DIRECTION('ref_axis',(-0.666642780170572,0.,0.745377356542611));
#5859=DIRECTION('center_axis',(0.,1.,0.));
#5860=DIRECTION('ref_axis',(-0.666642780170572,0.,0.745377356542611));
#5861=DIRECTION('',(0.,1.,0.));
#5862=DIRECTION('center_axis',(-0.923879532511287,0.,0.382683432365089));
#5863=DIRECTION('ref_axis',(0.382683432365089,0.,0.923879532511287));
#5864=DIRECTION('',(-0.382683432365089,0.,-0.923879532511287));
#5865=DIRECTION('',(0.,1.,0.));
#5866=DIRECTION('center_axis',(0.,1.,0.));
#5867=DIRECTION('ref_axis',(-0.810006818916932,0.,0.586420457784406));
#5868=DIRECTION('center_axis',(0.,-1.,0.));
#5869=DIRECTION('ref_axis',(-0.810006818916932,0.,0.586420457784406));
#5870=DIRECTION('',(0.,1.,0.));
#5871=DIRECTION('center_axis',(0.,1.,0.));
#5872=DIRECTION('ref_axis',(-0.866025403784438,0.,-0.5));
#5873=DIRECTION('center_axis',(0.,-1.,0.));
#5874=DIRECTION('ref_axis',(-0.866025403784438,0.,-0.5));
#5875=DIRECTION('',(0.,1.,0.));
#5876=DIRECTION('center_axis',(0.923879532511286,0.,0.382683432365091));
#5877=DIRECTION('ref_axis',(0.382683432365091,0.,-0.923879532511286));
#5878=DIRECTION('',(-0.382683432365091,0.,0.923879532511286));
#5879=DIRECTION('center_axis',(0.,1.,0.));
#5880=DIRECTION('ref_axis',(-0.866025403784438,0.,-0.5));
#5881=DIRECTION('center_axis',(0.,1.,0.));
#5882=DIRECTION('ref_axis',(-0.866025403784438,0.,-0.5));
#5883=DIRECTION('',(0.,1.,0.));
#5884=DIRECTION('',(0.,1.,0.));
#5885=DIRECTION('center_axis',(0.,1.,0.));
#5886=DIRECTION('ref_axis',(-0.846411619767131,0.,0.532529219783461));
#5887=DIRECTION('center_axis',(0.,1.,0.));
#5888=DIRECTION('ref_axis',(-0.846411619767131,0.,0.532529219783461));
#5889=DIRECTION('',(0.,1.,0.));
#5890=DIRECTION('center_axis',(-0.923879532511287,0.,0.382683432365089));
#5891=DIRECTION('ref_axis',(0.382683432365089,0.,0.923879532511287));
#5892=DIRECTION('',(-0.382683432365089,0.,-0.923879532511287));
#5893=DIRECTION('',(0.,1.,0.));
#5894=DIRECTION('center_axis',(0.,1.,0.));
#5895=DIRECTION('ref_axis',(-0.86602540378444,0.,0.499999999999998));
#5896=DIRECTION('center_axis',(0.,-1.,0.));
#5897=DIRECTION('ref_axis',(-0.86602540378444,0.,0.499999999999998));
#5898=DIRECTION('',(0.,1.,0.));
#5899=DIRECTION('center_axis',(-0.866025403784441,0.,0.499999999999996));
#5900=DIRECTION('ref_axis',(0.499999999999996,0.,0.866025403784441));
#5901=DIRECTION('',(-0.499999999999996,0.,-0.866025403784441));
#5902=DIRECTION('',(0.,1.,0.));
#5903=DIRECTION('center_axis',(0.866025403784441,0.,0.499999999999996));
#5904=DIRECTION('ref_axis',(0.499999999999996,0.,-0.866025403784441));
#5905=DIRECTION('',(-0.499999999999996,0.,0.866025403784441));
#5906=DIRECTION('',(0.,1.,0.));
#5907=DIRECTION('center_axis',(0.,1.,0.));
#5908=DIRECTION('ref_axis',(-0.866025403784438,0.,-0.5));
#5909=DIRECTION('center_axis',(0.,-1.,0.));
#5910=DIRECTION('ref_axis',(-0.866025403784438,0.,-0.5));
#5911=DIRECTION('',(0.,1.,0.));
#5912=DIRECTION('center_axis',(0.923879532511286,0.,0.382683432365091));
#5913=DIRECTION('ref_axis',(0.382683432365091,0.,-0.923879532511286));
#5914=DIRECTION('',(-0.382683432365091,0.,0.923879532511286));
#5915=DIRECTION('center_axis',(-0.866025441197875,0.,-0.499999935198021));
#5916=DIRECTION('ref_axis',(-0.499999935198021,0.,0.866025441197875));
#5917=DIRECTION('',(0.,-1.,0.));
#5918=DIRECTION('',(0.,1.,0.));
#5919=DIRECTION('',(0.499999935198021,0.,-0.866025441197875));
#5920=DIRECTION('center_axis',(0.,1.,0.));
#5921=DIRECTION('ref_axis',(0.866025441197875,0.,0.499999935198022));
#5922=DIRECTION('center_axis',(0.,1.,0.));
#5923=DIRECTION('ref_axis',(0.866025441197875,0.,0.499999935198022));
#5924=DIRECTION('',(0.,1.,0.));
#5925=DIRECTION('center_axis',(0.38268343236509,0.,0.923879532511287));
#5926=DIRECTION('ref_axis',(0.923879532511287,0.,-0.38268343236509));
#5927=DIRECTION('',(-0.923879532511287,0.,0.38268343236509));
#5928=DIRECTION('',(0.,1.,0.));
#5929=DIRECTION('center_axis',(0.,1.,0.));
#5930=DIRECTION('ref_axis',(0.866025441197874,0.,0.499999935198023));
#5931=DIRECTION('center_axis',(0.,-1.,0.));
#5932=DIRECTION('ref_axis',(0.866025441197874,0.,0.499999935198023));
#5933=DIRECTION('',(0.,1.,0.));
#5934=DIRECTION('center_axis',(0.866025441197876,0.,0.499999935198021));
#5935=DIRECTION('ref_axis',(0.499999935198021,0.,-0.866025441197875));
#5936=DIRECTION('',(-0.499999935198021,0.,0.866025441197875));
#5937=DIRECTION('center_axis',(0.,1.,0.));
#5938=DIRECTION('ref_axis',(0.866025441197875,0.,0.499999935198022));
#5939=DIRECTION('center_axis',(0.,1.,0.));
#5940=DIRECTION('ref_axis',(0.866025441197875,0.,0.499999935198022));
#5941=DIRECTION('',(0.,1.,0.));
#5942=DIRECTION('',(0.,1.,0.));
#5943=DIRECTION('center_axis',(0.707106781186548,0.,0.707106781186547));
#5944=DIRECTION('ref_axis',(0.707106781186547,0.,-0.707106781186548));
#5945=DIRECTION('',(-0.707106781186547,0.,0.707106781186548));
#5946=DIRECTION('',(0.,1.,0.));
#5947=DIRECTION('center_axis',(0.,1.,0.));
#5948=DIRECTION('ref_axis',(0.866025441197874,0.,0.499999935198023));
#5949=DIRECTION('center_axis',(0.,-1.,0.));
#5950=DIRECTION('ref_axis',(0.866025441197874,0.,0.499999935198023));
#5951=DIRECTION('',(0.,1.,0.));
#5952=DIRECTION('center_axis',(-0.382683432365089,0.,-0.923879532511287));
#5953=DIRECTION('ref_axis',(-0.923879532511287,0.,0.382683432365089));
#5954=DIRECTION('',(0.923879532511287,0.,-0.382683432365089));
#5955=DIRECTION('center_axis',(0.382683432365091,0.,-0.923879532511286));
#5956=DIRECTION('ref_axis',(-0.923879532511286,0.,-0.382683432365091));
#5957=DIRECTION('',(0.923879532511286,0.,0.382683432365091));
#5958=DIRECTION('',(0.,1.,0.));
#5959=DIRECTION('',(0.,1.,0.));
#5960=DIRECTION('center_axis',(0.,1.,0.));
#5961=DIRECTION('ref_axis',(0.810006818916932,0.,-0.586420457784407));
#5962=DIRECTION('center_axis',(0.,-1.,0.));
#5963=DIRECTION('ref_axis',(0.810006818916932,0.,-0.586420457784407));
#5964=DIRECTION('',(0.,1.,0.));
#5965=DIRECTION('center_axis',(-0.707106781186547,0.,0.707106781186548));
#5966=DIRECTION('ref_axis',(0.707106781186548,0.,0.707106781186547));
#5967=DIRECTION('',(-0.707106781186548,0.,-0.707106781186547));
#5968=DIRECTION('',(0.,1.,0.));
#5969=DIRECTION('center_axis',(0.,1.,0.));
#5970=DIRECTION('ref_axis',(0.666642780170572,0.,-0.745377356542611));
#5971=DIRECTION('center_axis',(0.,1.,0.));
#5972=DIRECTION('ref_axis',(0.666642780170572,0.,-0.745377356542611));
#5973=DIRECTION('center_axis',(0.382683432365091,0.,-0.923879532511286));
#5974=DIRECTION('ref_axis',(-0.923879532511286,0.,-0.382683432365091));
#5975=DIRECTION('',(0.923879532511286,0.,0.382683432365091));
#5976=DIRECTION('',(0.,1.,0.));
#5977=DIRECTION('',(0.,1.,0.));
#5978=DIRECTION('center_axis',(-0.866025441197876,0.,0.499999935198021));
#5979=DIRECTION('ref_axis',(0.499999935198021,0.,0.866025441197875));
#5980=DIRECTION('',(-0.499999935198021,0.,-0.866025441197875));
#5981=DIRECTION('',(0.,1.,0.));
#5982=DIRECTION('center_axis',(0.,1.,0.));
#5983=DIRECTION('ref_axis',(0.866025403784442,0.,-0.499999999999994));
#5984=DIRECTION('center_axis',(0.,-1.,0.));
#5985=DIRECTION('ref_axis',(0.866025403784442,0.,-0.499999999999994));
#5986=DIRECTION('',(0.,1.,0.));
#5987=DIRECTION('center_axis',(-0.707106781186547,0.,0.707106781186548));
#5988=DIRECTION('ref_axis',(0.707106781186548,0.,0.707106781186547));
#5989=DIRECTION('',(-0.707106781186548,0.,-0.707106781186547));
#5990=DIRECTION('',(0.,1.,0.));
#5991=DIRECTION('center_axis',(0.,1.,0.));
#5992=DIRECTION('ref_axis',(0.846411619767131,0.,-0.532529219783461));
#5993=DIRECTION('center_axis',(0.,1.,0.));
#5994=DIRECTION('ref_axis',(0.846411619767131,0.,-0.532529219783461));
#5995=DIRECTION('center_axis',(0.707106781186548,0.,-0.707106781186548));
#5996=DIRECTION('ref_axis',(-0.707106781186548,0.,-0.707106781186548));
#5997=DIRECTION('',(0.707106781186548,0.,0.707106781186548));
#5998=DIRECTION('',(0.,1.,0.));
#5999=DIRECTION('',(0.,1.,0.));
#6000=DIRECTION('center_axis',(0.,1.,0.));
#6001=DIRECTION('ref_axis',(0.810006818916932,0.,-0.586420457784407));
#6002=DIRECTION('center_axis',(0.,-1.,0.));
#6003=DIRECTION('ref_axis',(0.810006818916932,0.,-0.586420457784407));
#6004=DIRECTION('',(0.,1.,0.));
#6005=DIRECTION('center_axis',(-0.923879532511287,0.,0.38268343236509));
#6006=DIRECTION('ref_axis',(0.38268343236509,0.,0.923879532511287));
#6007=DIRECTION('',(-0.38268343236509,0.,-0.923879532511287));
#6008=DIRECTION('',(0.,1.,0.));
#6009=DIRECTION('center_axis',(0.,1.,0.));
#6010=DIRECTION('ref_axis',(0.666642780170572,0.,-0.745377356542611));
#6011=DIRECTION('center_axis',(0.,1.,0.));
#6012=DIRECTION('ref_axis',(0.666642780170572,0.,-0.745377356542611));
#6013=DIRECTION('center_axis',(0.707106781186548,0.,-0.707106781186548));
#6014=DIRECTION('ref_axis',(-0.707106781186548,0.,-0.707106781186548));
#6015=DIRECTION('',(0.707106781186548,0.,0.707106781186548));
#6016=DIRECTION('',(0.,1.,0.));
#6017=DIRECTION('',(0.,1.,0.));
#6018=DIRECTION('center_axis',(0.,1.,0.));
#6019=DIRECTION('ref_axis',(0.866025403784442,0.,-0.499999999999994));
#6020=DIRECTION('center_axis',(0.,-1.,0.));
#6021=DIRECTION('ref_axis',(0.866025403784442,0.,-0.499999999999994));
#6022=DIRECTION('',(0.,1.,0.));
#6023=DIRECTION('center_axis',(-0.923879532511287,0.,0.38268343236509));
#6024=DIRECTION('ref_axis',(0.38268343236509,0.,0.923879532511287));
#6025=DIRECTION('',(-0.38268343236509,0.,-0.923879532511287));
#6026=DIRECTION('',(0.,1.,0.));
#6027=DIRECTION('center_axis',(0.,1.,0.));
#6028=DIRECTION('ref_axis',(0.846411619767131,0.,-0.532529219783461));
#6029=DIRECTION('center_axis',(0.,1.,0.));
#6030=DIRECTION('ref_axis',(0.846411619767131,0.,-0.532529219783461));
#6031=DIRECTION('center_axis',(0.,1.,0.));
#6032=DIRECTION('ref_axis',(-0.866025403771652,0.,-0.500000000022148));
#6033=DIRECTION('center_axis',(0.,1.,0.));
#6034=DIRECTION('ref_axis',(-0.866025403771652,0.,-0.500000000022148));
#6035=DIRECTION('',(0.,1.,0.));
#6036=DIRECTION('',(0.,1.,0.));
#6037=DIRECTION('center_axis',(-0.866025403784443,0.,-0.499999999999993));
#6038=DIRECTION('ref_axis',(-0.499999999999993,0.,0.866025403784443));
#6039=DIRECTION('',(0.499999999999993,0.,-0.866025403784443));
#6040=DIRECTION('',(0.,1.,0.));
#6041=DIRECTION('center_axis',(0.866025403784442,0.,-0.499999999999993));
#6042=DIRECTION('ref_axis',(-0.499999999999993,0.,-0.866025403784442));
#6043=DIRECTION('',(0.499999999999993,0.,0.866025403784442));
#6044=DIRECTION('',(0.,1.,0.));
#6045=DIRECTION('center_axis',(0.,1.,0.));
#6046=DIRECTION('ref_axis',(-0.866025403784528,0.,0.499999999999846));
#6047=DIRECTION('center_axis',(0.,1.,0.));
#6048=DIRECTION('ref_axis',(-0.866025403784528,0.,0.499999999999846));
#6049=DIRECTION('',(0.,1.,0.));
#6050=DIRECTION('center_axis',(-0.866025403783613,0.,0.500000000001429));
#6051=DIRECTION('ref_axis',(0.500000000001429,0.,0.866025403783613));
#6052=DIRECTION('',(-0.500000000001429,0.,-0.866025403783613));
#6053=DIRECTION('',(0.,1.,0.));
#6054=DIRECTION('center_axis',(-1.,0.,9.43334508732028E-16));
#6055=DIRECTION('ref_axis',(9.43334508732028E-16,0.,1.));
#6056=DIRECTION('',(-9.43334508732028E-16,0.,-1.));
#6057=DIRECTION('',(0.,1.,0.));
#6058=DIRECTION('center_axis',(-0.866025441200177,0.,-0.499999935194034));
#6059=DIRECTION('ref_axis',(-0.499999935194034,0.,0.866025441200177));
#6060=DIRECTION('',(0.499999935194034,0.,-0.866025441200177));
#6061=DIRECTION('',(0.,1.,0.));
#6062=DIRECTION('center_axis',(0.,1.,0.));
#6063=DIRECTION('ref_axis',(0.866025441199399,0.,0.499999935195381));
#6064=DIRECTION('center_axis',(0.,1.,0.));
#6065=DIRECTION('ref_axis',(0.866025441199399,0.,0.499999935195381));
#6066=DIRECTION('',(0.,1.,0.));
#6067=DIRECTION('center_axis',(0.866025403784442,0.,0.499999999999994));
#6068=DIRECTION('ref_axis',(0.499999999999994,0.,-0.866025403784442));
#6069=DIRECTION('',(-0.499999999999994,0.,0.866025403784442));
#6070=DIRECTION('',(0.,1.,0.));
#6071=DIRECTION('center_axis',(-0.866025403784442,0.,0.499999999999994));
#6072=DIRECTION('ref_axis',(0.499999999999994,0.,0.866025403784442));
#6073=DIRECTION('',(-0.499999999999994,0.,-0.866025403784442));
#6074=DIRECTION('',(0.,1.,0.));
#6075=DIRECTION('center_axis',(0.,1.,0.));
#6076=DIRECTION('ref_axis',(0.866025403531408,0.,-0.500000000438262));
#6077=DIRECTION('center_axis',(0.,1.,0.));
#6078=DIRECTION('ref_axis',(0.866025403531408,0.,-0.500000000438262));
#6079=DIRECTION('',(0.,1.,0.));
#6080=DIRECTION('center_axis',(0.86602540378444,0.,-0.499999999999998));
#6081=DIRECTION('ref_axis',(-0.499999999999998,0.,-0.86602540378444));
#6082=DIRECTION('',(0.499999999999998,0.,0.86602540378444));
#6083=DIRECTION('',(0.,1.,0.));
#6084=DIRECTION('center_axis',(1.,0.,-1.88666887423074E-15));
#6085=DIRECTION('ref_axis',(-1.88666887423074E-15,0.,-1.));
#6086=DIRECTION('',(1.88666887423074E-15,0.,1.));
#6087=DIRECTION('',(0.,1.,0.));
#6088=DIRECTION('center_axis',(0.86602540378444,0.,0.499999999999998));
#6089=DIRECTION('ref_axis',(0.499999999999998,0.,-0.86602540378444));
#6090=DIRECTION('',(-0.499999999999998,0.,0.86602540378444));
#6091=DIRECTION('center_axis',(-0.382683432365091,0.,0.923879532511287));
#6092=DIRECTION('ref_axis',(0.923879532511286,0.,0.382683432365091));
#6093=DIRECTION('',(-0.923879532511286,0.,-0.382683432365091));
#6094=DIRECTION('',(0.,1.,0.));
#6095=DIRECTION('',(0.,1.,0.));
#6096=DIRECTION('center_axis',(0.866025403784439,0.,-0.5));
#6097=DIRECTION('ref_axis',(-0.5,0.,-0.866025403784439));
#6098=DIRECTION('',(0.5,0.,0.866025403784439));
#6099=DIRECTION('',(0.,1.,0.));
#6100=DIRECTION('center_axis',(0.,1.,0.));
#6101=DIRECTION('ref_axis',(-0.86602540378444,0.,0.499999999999998));
#6102=DIRECTION('center_axis',(0.,-1.,0.));
#6103=DIRECTION('ref_axis',(-0.86602540378444,0.,0.499999999999998));
#6104=DIRECTION('',(0.,1.,0.));
#6105=DIRECTION('center_axis',(0.707106781186548,0.,-0.707106781186547));
#6106=DIRECTION('ref_axis',(-0.707106781186547,0.,-0.707106781186548));
#6107=DIRECTION('',(0.707106781186547,0.,0.707106781186548));
#6108=DIRECTION('',(0.,1.,0.));
#6109=DIRECTION('center_axis',(0.,1.,0.));
#6110=DIRECTION('ref_axis',(-0.846411619767131,0.,0.532529219783461));
#6111=DIRECTION('center_axis',(0.,1.,0.));
#6112=DIRECTION('ref_axis',(-0.846411619767131,0.,0.532529219783461));
#6113=DIRECTION('center_axis',(0.,1.,0.));
#6114=DIRECTION('ref_axis',(-0.846411619767131,0.,0.532529219783461));
#6115=DIRECTION('center_axis',(0.,1.,0.));
#6116=DIRECTION('ref_axis',(-0.846411619767131,0.,0.532529219783461));
#6117=DIRECTION('',(0.,1.,0.));
#6118=DIRECTION('',(0.,1.,0.));
#6119=DIRECTION('center_axis',(-0.707106781186547,0.,0.707106781186548));
#6120=DIRECTION('ref_axis',(0.707106781186548,0.,0.707106781186547));
#6121=DIRECTION('',(-0.707106781186548,0.,-0.707106781186547));
#6122=DIRECTION('',(0.,1.,0.));
#6123=DIRECTION('center_axis',(0.,1.,0.));
#6124=DIRECTION('ref_axis',(-0.86602540378444,0.,0.499999999999998));
#6125=DIRECTION('center_axis',(0.,-1.,0.));
#6126=DIRECTION('ref_axis',(-0.86602540378444,0.,0.499999999999998));
#6127=DIRECTION('',(0.,1.,0.));
#6128=DIRECTION('center_axis',(0.923879532511287,0.,-0.382683432365089));
#6129=DIRECTION('ref_axis',(-0.38268343236509,0.,-0.923879532511287));
#6130=DIRECTION('',(0.38268343236509,0.,0.923879532511287));
#6131=DIRECTION('center_axis',(-0.866025403784438,0.,-0.5));
#6132=DIRECTION('ref_axis',(-0.5,0.,0.866025403784438));
#6133=DIRECTION('',(0.,1.,0.));
#6134=DIRECTION('',(0.,1.,0.));
#6135=DIRECTION('center_axis',(-0.866025441197875,0.,0.499999935198021));
#6136=DIRECTION('ref_axis',(0.499999935198021,0.,0.866025441197875));
#6137=DIRECTION('',(0.,1.,0.));
#6138=DIRECTION('center_axis',(0.,1.,0.));
#6139=DIRECTION('ref_axis',(0.643851574010895,0.,-0.765150410470839));
#6140=DIRECTION('',(0.,1.,0.));
#6141=DIRECTION('center_axis',(0.,1.,0.));
#6142=DIRECTION('ref_axis',(0.866025441197875,0.,0.499999935198022));
#6143=DIRECTION('center_axis',(0.,1.,0.));
#6144=DIRECTION('ref_axis',(-0.643851574010894,0.,0.765150410470839));
#6145=DIRECTION('',(0.,1.,0.));
#6146=DIRECTION('center_axis',(0.,1.,0.));
#6147=DIRECTION('ref_axis',(-0.866025403784439,0.,-0.5));
#6148=DIRECTION('center_axis',(0.,1.,0.));
#6149=DIRECTION('ref_axis',(1.,0.,0.));
#6150=DIRECTION('center_axis',(0.,1.,0.));
#6151=DIRECTION('ref_axis',(1.,0.,0.));
#6152=DIRECTION('center_axis',(0.,1.,0.));
#6153=DIRECTION('ref_axis',(1.,0.,0.));
#6154=DIRECTION('',(-0.500000000000002,0.,-0.866025403784438));
#6155=DIRECTION('center_axis',(0.,-1.,0.));
#6156=DIRECTION('ref_axis',(1.,0.,0.));
#6157=DIRECTION('center_axis',(0.,-1.,0.));
#6158=DIRECTION('ref_axis',(1.,0.,0.));
#6159=DIRECTION('',(0.499999999999995,0.,0.866025403784442));
#6160=DIRECTION('',(4.44089209850063E-15,0.,1.));
#6161=DIRECTION('',(-0.499999999999998,0.,0.86602540378444));
#6162=DIRECTION('center_axis',(0.,-1.,0.));
#6163=DIRECTION('ref_axis',(1.,0.,0.));
#6164=DIRECTION('center_axis',(0.,-1.,0.));
#6165=DIRECTION('ref_axis',(1.,0.,0.));
#6166=DIRECTION('',(0.5,0.,-0.866025403784439));
#6167=DIRECTION('',(-4.68094700884793E-15,0.,-1.));
#6168=DIRECTION('',(0.5,0.,0.866025403784439));
#6169=DIRECTION('center_axis',(0.,-1.,0.));
#6170=DIRECTION('ref_axis',(1.,0.,0.));
#6171=DIRECTION('',(-0.499999999999998,0.,-0.86602540378444));
#6172=DIRECTION('',(4.44089209850063E-15,0.,-1.));
#6173=DIRECTION('',(0.499999999999993,0.,-0.866025403784442));
#6174=DIRECTION('center_axis',(0.,-1.,0.));
#6175=DIRECTION('ref_axis',(1.,0.,0.));
#6176=DIRECTION('',(-0.500000000000002,0.,0.866025403784438));
#6177=DIRECTION('',(-4.68094700884793E-15,0.,1.));
#6178=DIRECTION('center_axis',(0.,1.,0.));
#6179=DIRECTION('ref_axis',(1.,0.,0.));
#6180=DIRECTION('center_axis',(0.,1.,0.));
#6181=DIRECTION('ref_axis',(1.,0.,0.));
#6182=DIRECTION('center_axis',(0.,1.,0.));
#6183=DIRECTION('ref_axis',(1.,0.,0.));
#6184=DIRECTION('center_axis',(0.,1.,0.));
#6185=DIRECTION('ref_axis',(1.,0.,0.));
#6186=DIRECTION('center_axis',(0.,1.,0.));
#6187=DIRECTION('ref_axis',(1.,0.,0.));
#6188=DIRECTION('center_axis',(0.,1.,0.));
#6189=DIRECTION('ref_axis',(1.,0.,0.));
#6190=DIRECTION('center_axis',(0.,1.,0.));
#6191=DIRECTION('ref_axis',(1.,0.,0.));
#6192=DIRECTION('center_axis',(0.,1.,0.));
#6193=DIRECTION('ref_axis',(1.,0.,0.));
#6194=DIRECTION('center_axis',(0.,1.,0.));
#6195=DIRECTION('ref_axis',(1.,0.,0.));
#6196=DIRECTION('center_axis',(0.,1.,0.));
#6197=DIRECTION('ref_axis',(1.,0.,0.));
#6198=DIRECTION('center_axis',(0.,1.,0.));
#6199=DIRECTION('ref_axis',(1.,0.,0.));
#6200=DIRECTION('center_axis',(0.,1.,0.));
#6201=DIRECTION('ref_axis',(1.,0.,0.));
#6202=DIRECTION('center_axis',(0.,1.,0.));
#6203=DIRECTION('ref_axis',(1.,0.,0.));
#6204=DIRECTION('center_axis',(0.,1.,0.));
#6205=DIRECTION('ref_axis',(1.,0.,0.));
#6206=DIRECTION('center_axis',(0.,1.,0.));
#6207=DIRECTION('ref_axis',(1.,0.,0.));
#6208=DIRECTION('center_axis',(0.,1.,0.));
#6209=DIRECTION('ref_axis',(1.,0.,0.));
#6210=DIRECTION('center_axis',(0.,1.,0.));
#6211=DIRECTION('ref_axis',(1.,0.,0.));
#6212=DIRECTION('center_axis',(0.,1.,0.));
#6213=DIRECTION('ref_axis',(1.,0.,0.));
#6214=DIRECTION('center_axis',(0.,1.,0.));
#6215=DIRECTION('ref_axis',(1.,0.,0.));
#6216=DIRECTION('center_axis',(0.,1.,0.));
#6217=DIRECTION('ref_axis',(1.,0.,0.));
#6218=DIRECTION('center_axis',(0.,1.,0.));
#6219=DIRECTION('ref_axis',(1.,0.,0.));
#6220=DIRECTION('center_axis',(0.,1.,0.));
#6221=DIRECTION('ref_axis',(1.,0.,0.));
#6222=DIRECTION('center_axis',(0.,1.,0.));
#6223=DIRECTION('ref_axis',(1.,0.,0.));
#6224=DIRECTION('center_axis',(0.,1.,0.));
#6225=DIRECTION('ref_axis',(1.,0.,0.));
#6226=DIRECTION('center_axis',(0.,1.,0.));
#6227=DIRECTION('ref_axis',(1.,0.,0.));
#6228=DIRECTION('center_axis',(0.,1.,0.));
#6229=DIRECTION('ref_axis',(1.,0.,0.));
#6230=DIRECTION('center_axis',(0.,-1.,0.));
#6231=DIRECTION('ref_axis',(1.,0.,0.));
#6232=DIRECTION('center_axis',(0.,1.,0.));
#6233=DIRECTION('ref_axis',(1.,0.,0.));
#6234=DIRECTION('center_axis',(0.,-1.,0.));
#6235=DIRECTION('ref_axis',(1.,0.,0.));
#6236=DIRECTION('center_axis',(0.866025403784442,0.,-0.499999999999995));
#6237=DIRECTION('ref_axis',(-0.499999999999995,0.,-0.866025403784442));
#6238=DIRECTION('',(0.,1.,0.));
#6239=DIRECTION('',(-0.499999999999995,0.,-0.866025403784442));
#6240=DIRECTION('',(0.,1.,0.));
#6241=DIRECTION('center_axis',(1.,0.,-4.44089209850063E-15));
#6242=DIRECTION('ref_axis',(-4.44089209850063E-15,0.,-1.));
#6243=DIRECTION('',(-4.44089209850063E-15,0.,-1.));
#6244=DIRECTION('',(0.,1.,0.));
#6245=DIRECTION('center_axis',(0.86602540378444,0.,0.499999999999998));
#6246=DIRECTION('ref_axis',(0.499999999999998,0.,-0.86602540378444));
#6247=DIRECTION('',(0.499999999999998,0.,-0.86602540378444));
#6248=DIRECTION('',(0.,1.,0.));
#6249=DIRECTION('center_axis',(-0.866025403784439,0.,-0.5));
#6250=DIRECTION('ref_axis',(-0.5,0.,0.866025403784439));
#6251=DIRECTION('',(0.,1.,0.));
#6252=DIRECTION('',(-0.5,0.,0.866025403784439));
#6253=DIRECTION('',(0.,1.,0.));
#6254=DIRECTION('center_axis',(-1.,0.,4.68094700884793E-15));
#6255=DIRECTION('ref_axis',(4.68094700884793E-15,0.,1.));
#6256=DIRECTION('',(4.68094700884793E-15,0.,1.));
#6257=DIRECTION('',(0.,1.,0.));
#6258=DIRECTION('center_axis',(-0.866025403784438,0.,0.500000000000002));
#6259=DIRECTION('ref_axis',(0.500000000000002,0.,0.866025403784438));
#6260=DIRECTION('',(0.500000000000002,0.,0.866025403784438));
#6261=DIRECTION('',(0.,1.,0.));
#6262=DIRECTION('center_axis',(0.,1.,0.));
#6263=DIRECTION('ref_axis',(1.,0.,0.));
#6264=DIRECTION('center_axis',(0.,1.,0.));
#6265=DIRECTION('ref_axis',(1.,0.,0.));
#6266=DIRECTION('center_axis',(0.,1.,0.));
#6267=DIRECTION('ref_axis',(1.,0.,0.));
#6268=DIRECTION('center_axis',(0.,1.,0.));
#6269=DIRECTION('ref_axis',(1.,0.,0.));
#6270=DIRECTION('center_axis',(0.,1.,0.));
#6271=DIRECTION('ref_axis',(1.,0.,0.));
#6272=DIRECTION('',(0.,-1.,0.));
#6273=DIRECTION('center_axis',(0.,1.,0.));
#6274=DIRECTION('ref_axis',(1.,0.,0.));
#6275=DIRECTION('center_axis',(0.,1.,0.));
#6276=DIRECTION('ref_axis',(1.,0.,0.));
#6277=DIRECTION('',(0.,-1.,0.));
#6278=DIRECTION('center_axis',(0.,1.,0.));
#6279=DIRECTION('ref_axis',(1.,0.,0.));
#6280=DIRECTION('center_axis',(-1.,0.,0.));
#6281=DIRECTION('ref_axis',(0.,0.,1.));
#6282=DIRECTION('center_axis',(1.,0.,1.11022302462516E-16));
#6283=DIRECTION('ref_axis',(1.11022302462516E-16,0.,-1.));
#6284=DIRECTION('',(0.,1.,0.));
#6285=DIRECTION('center_axis',(0.707106781186548,0.,-0.707106781186548));
#6286=DIRECTION('ref_axis',(-0.707106781186548,0.,-0.707106781186548));
#6287=DIRECTION('center_axis',(0.,1.,0.));
#6288=DIRECTION('ref_axis',(1.,0.,0.));
#6289=DIRECTION('center_axis',(0.,1.,0.));
#6290=DIRECTION('ref_axis',(1.,0.,0.));
#6291=DIRECTION('',(0.,-1.,0.));
#6292=DIRECTION('center_axis',(0.,1.,0.));
#6293=DIRECTION('ref_axis',(1.,0.,0.));
#6294=DIRECTION('center_axis',(0.,1.,0.));
#6295=DIRECTION('ref_axis',(1.,0.,0.));
#6296=DIRECTION('center_axis',(0.866025403784438,0.,0.500000000000002));
#6297=DIRECTION('ref_axis',(0.500000000000002,0.,-0.866025403784438));
#6298=DIRECTION('',(0.,1.,0.));
#6299=DIRECTION('',(0.500000000000002,0.,-0.866025403784438));
#6300=DIRECTION('',(0.,1.,0.));
#6301=DIRECTION('center_axis',(1.,0.,4.68094700884793E-15));
#6302=DIRECTION('ref_axis',(4.68094700884793E-15,0.,-1.));
#6303=DIRECTION('',(4.68094700884793E-15,0.,-1.));
#6304=DIRECTION('',(0.,1.,0.));
#6305=DIRECTION('center_axis',(0.866025403784439,0.,-0.5));
#6306=DIRECTION('ref_axis',(-0.5,0.,-0.866025403784439));
#6307=DIRECTION('',(-0.5,0.,-0.866025403784439));
#6308=DIRECTION('',(0.,1.,0.));
#6309=DIRECTION('center_axis',(-0.86602540378444,0.,0.499999999999998));
#6310=DIRECTION('ref_axis',(0.499999999999998,0.,0.86602540378444));
#6311=DIRECTION('',(0.,1.,0.));
#6312=DIRECTION('',(0.499999999999998,0.,0.86602540378444));
#6313=DIRECTION('',(0.,1.,0.));
#6314=DIRECTION('center_axis',(-1.,0.,-4.44089209850063E-15));
#6315=DIRECTION('ref_axis',(-4.44089209850063E-15,0.,1.));
#6316=DIRECTION('',(-4.44089209850063E-15,0.,1.));
#6317=DIRECTION('',(0.,1.,0.));
#6318=DIRECTION('center_axis',(-0.866025403784443,0.,-0.499999999999993));
#6319=DIRECTION('ref_axis',(-0.499999999999993,0.,0.866025403784442));
#6320=DIRECTION('',(-0.499999999999993,0.,0.866025403784442));
#6321=DIRECTION('',(0.,1.,0.));
#6322=DIRECTION('center_axis',(0.,1.,0.));
#6323=DIRECTION('ref_axis',(1.,0.,0.));
#6324=DIRECTION('center_axis',(0.,1.,0.));
#6325=DIRECTION('ref_axis',(1.,0.,0.));
#6326=DIRECTION('center_axis',(0.,1.,0.));
#6327=DIRECTION('ref_axis',(1.,0.,0.));
#6328=DIRECTION('center_axis',(0.,1.,0.));
#6329=DIRECTION('ref_axis',(1.,0.,0.));
#6330=DIRECTION('center_axis',(0.,1.,0.));
#6331=DIRECTION('ref_axis',(1.,0.,0.));
#6332=DIRECTION('center_axis',(0.,1.,0.));
#6333=DIRECTION('ref_axis',(1.,0.,0.));
#6334=DIRECTION('center_axis',(0.,1.,0.));
#6335=DIRECTION('ref_axis',(1.,0.,0.));
#6336=DIRECTION('',(0.,-1.,0.));
#6337=DIRECTION('center_axis',(0.,1.,0.));
#6338=DIRECTION('ref_axis',(1.,0.,0.));
#6339=DIRECTION('center_axis',(0.,1.,0.));
#6340=DIRECTION('ref_axis',(1.,0.,0.));
#6341=DIRECTION('center_axis',(0.,1.,0.));
#6342=DIRECTION('ref_axis',(1.,0.,0.));
#6343=DIRECTION('',(0.,-1.,0.));
#6344=DIRECTION('center_axis',(0.,1.,0.));
#6345=DIRECTION('ref_axis',(1.,0.,0.));
#6346=DIRECTION('center_axis',(-1.,0.,-1.33226762955019E-16));
#6347=DIRECTION('ref_axis',(1.33226762955019E-16,0.,-1.));
#6348=DIRECTION('center_axis',(0.,1.,0.));
#6349=DIRECTION('ref_axis',(1.,0.,0.));
#6350=CARTESIAN_POINT('',(0.,0.,0.));
#6351=CARTESIAN_POINT('Origin',(10.5,0.,18.));
#6352=CARTESIAN_POINT('',(10.5,0.,20.));
#6353=CARTESIAN_POINT('',(12.5,0.,18.));
#6354=CARTESIAN_POINT('Origin',(10.5,0.,18.));
#6355=CARTESIAN_POINT('',(10.5,3.,20.));
#6356=CARTESIAN_POINT('',(10.5,0.,20.));
#6357=CARTESIAN_POINT('',(12.5,3.,18.));
#6358=CARTESIAN_POINT('Origin',(10.5,3.,18.));
#6359=CARTESIAN_POINT('',(12.5,0.,18.));
#6360=CARTESIAN_POINT('Origin',(12.5,0.,20.));
#6361=CARTESIAN_POINT('',(-9.5,0.,20.));
#6362=CARTESIAN_POINT('',(6.25,0.,20.));
#6363=CARTESIAN_POINT('',(-9.5,3.,20.));
#6364=CARTESIAN_POINT('',(-9.5,0.,20.));
#6365=CARTESIAN_POINT('',(-12.5,3.,20.));
#6366=CARTESIAN_POINT('Origin',(10.5,0.,-18.));
#6367=CARTESIAN_POINT('',(12.5,0.,-18.));
#6368=CARTESIAN_POINT('',(10.5,0.,-20.));
#6369=CARTESIAN_POINT('Origin',(10.5,0.,-18.));
#6370=CARTESIAN_POINT('',(12.5,3.,-18.));
#6371=CARTESIAN_POINT('',(12.5,0.,-18.));
#6372=CARTESIAN_POINT('',(10.5,3.,-20.));
#6373=CARTESIAN_POINT('Origin',(10.5,3.,-18.));
#6374=CARTESIAN_POINT('',(10.5,0.,-20.));
#6375=CARTESIAN_POINT('Origin',(0.,0.,4.44089209850063E-15));
#6376=CARTESIAN_POINT('',(12.5,0.,-10.));
#6377=CARTESIAN_POINT('',(-10.5,0.,-20.));
#6378=CARTESIAN_POINT('',(-6.25,0.,-20.));
#6379=CARTESIAN_POINT('',(-12.5,0.,-18.));
#6380=CARTESIAN_POINT('Origin',(-10.5,0.,-18.));
#6381=CARTESIAN_POINT('',(-12.5,0.,17.));
#6382=CARTESIAN_POINT('',(-12.5,0.,8.5));
#6383=CARTESIAN_POINT('',(-12.125,0.,17.375));
#6384=CARTESIAN_POINT('',(8.8327805389713,0.,-2.28012731701132));
#6385=CARTESIAN_POINT('',(7.85914192561332,0.,-0.59373547904699));
#6386=CARTESIAN_POINT('',(6.5768052520858,0.,1.62733717572458));
#6387=CARTESIAN_POINT('',(7.85914197349241,0.,0.593735853393381));
#6388=CARTESIAN_POINT('Origin',(7.40090842976402,0.,2.05649269002794E-7));
#6389=CARTESIAN_POINT('',(8.83278032010271,0.,2.28012693791976));
#6390=CARTESIAN_POINT('',(7.23502081706693,0.,-0.487273699614193));
#6391=CARTESIAN_POINT('',(1.66533453693773E-15,0.,9.68125683917416));
#6392=CARTESIAN_POINT('Origin',(3.76653170796373,0.,5.20512693791975));
#6393=CARTESIAN_POINT('',(-8.8327803201027,0.,2.28012693791975));
#6394=CARTESIAN_POINT('Origin',(-3.76653170796373,0.,5.20512693791975));
#6395=CARTESIAN_POINT('',(-7.51634853245142,0.,1.97009005220572E-7));
#6396=CARTESIAN_POINT('',(-6.57680492324129,0.,-1.62733707006957));
#6397=CARTESIAN_POINT('',(-8.83278054234804,0.,-2.28012732286));
#6398=CARTESIAN_POINT('',(-7.23502125703411,0.,0.48727341579008));
#6399=CARTESIAN_POINT('',(2.77555756156289E-15,0.,-9.68125683917416));
#6400=CARTESIAN_POINT('Origin',(-3.76653170796373,0.,-5.20512693791975));
#6401=CARTESIAN_POINT('Origin',(3.76653170796373,0.,-5.20512693791975));
#6402=CARTESIAN_POINT('Origin',(-12.5,0.,-20.));
#6403=CARTESIAN_POINT('',(-10.5,3.,-20.));
#6404=CARTESIAN_POINT('',(12.5,3.,-20.));
#6405=CARTESIAN_POINT('',(-10.5,0.,-20.));
#6406=CARTESIAN_POINT('Origin',(-10.5,0.,-18.));
#6407=CARTESIAN_POINT('',(-12.5,3.,-18.));
#6408=CARTESIAN_POINT('Origin',(-10.5,3.,-18.));
#6409=CARTESIAN_POINT('',(-12.5,0.,-18.));
#6410=CARTESIAN_POINT('Origin',(-9.49999999999999,-4.,-17.));
#6411=CARTESIAN_POINT('',(-15.5,-5.,-17.));
#6412=CARTESIAN_POINT('',(-17.5,-3.,-17.));
#6413=CARTESIAN_POINT('',(-15.5,-5.,-17.));
#6414=CARTESIAN_POINT('',(-9.49999999999999,-3.,-25.));
#6415=CARTESIAN_POINT('Origin',(-9.49999999999999,-3.,-17.));
#6416=CARTESIAN_POINT('',(-9.49999999999999,-5.,-23.));
#6417=CARTESIAN_POINT('',(-9.49999999999999,-3.,-25.));
#6418=CARTESIAN_POINT('Origin',(-9.49999999999999,-5.,-17.));
#6419=CARTESIAN_POINT('Origin',(-16.5,-4.,12.5));
#6420=CARTESIAN_POINT('',(-15.5,-5.,17.));
#6421=CARTESIAN_POINT('',(-15.5,-5.,12.5));
#6422=CARTESIAN_POINT('',(-17.5,-3.,17.));
#6423=CARTESIAN_POINT('',(-15.5,-5.,17.));
#6424=CARTESIAN_POINT('',(-17.5,-3.,12.5));
#6425=CARTESIAN_POINT('Origin',(-9.5,-4.,17.));
#6426=CARTESIAN_POINT('',(-9.5,-5.,23.));
#6427=CARTESIAN_POINT('',(-9.5,-3.,25.));
#6428=CARTESIAN_POINT('',(-9.5,-5.,23.));
#6429=CARTESIAN_POINT('Origin',(-9.5,-3.,17.));
#6430=CARTESIAN_POINT('Origin',(-9.5,-5.,17.));
#6431=CARTESIAN_POINT('Origin',(8.75,-4.,24.));
#6432=CARTESIAN_POINT('',(9.5,-5.,23.));
#6433=CARTESIAN_POINT('',(8.75,-5.,23.));
#6434=CARTESIAN_POINT('',(9.5,-3.,25.));
#6435=CARTESIAN_POINT('',(9.5,-5.,23.));
#6436=CARTESIAN_POINT('',(8.75,-3.,25.));
#6437=CARTESIAN_POINT('Origin',(9.5,-4.,17.));
#6438=CARTESIAN_POINT('',(15.5,-5.,17.));
#6439=CARTESIAN_POINT('',(17.5,-3.,17.));
#6440=CARTESIAN_POINT('',(15.5,-5.,17.));
#6441=CARTESIAN_POINT('Origin',(9.5,-3.,17.));
#6442=CARTESIAN_POINT('Origin',(9.5,-5.,17.));
#6443=CARTESIAN_POINT('Origin',(16.5,-4.,-12.5));
#6444=CARTESIAN_POINT('',(15.5,-5.,-17.));
#6445=CARTESIAN_POINT('',(15.5,-5.,-12.5));
#6446=CARTESIAN_POINT('',(17.5,-3.,-17.));
#6447=CARTESIAN_POINT('',(15.5,-5.,-17.));
#6448=CARTESIAN_POINT('',(17.5,-3.,-12.5));
#6449=CARTESIAN_POINT('Origin',(9.5,-4.,-17.));
#6450=CARTESIAN_POINT('',(9.5,-5.,-23.));
#6451=CARTESIAN_POINT('',(9.5,-3.,-25.));
#6452=CARTESIAN_POINT('',(9.5,-5.,-23.));
#6453=CARTESIAN_POINT('Origin',(9.5,-3.,-17.));
#6454=CARTESIAN_POINT('Origin',(9.5,-5.,-17.));
#6455=CARTESIAN_POINT('Origin',(-8.75,-4.,-24.));
#6456=CARTESIAN_POINT('',(-8.75,-5.,-23.));
#6457=CARTESIAN_POINT('',(-8.75,-3.,-25.));
#6458=CARTESIAN_POINT('Origin',(17.5,0.,-25.));
#6459=CARTESIAN_POINT('',(17.5,3.,-17.));
#6460=CARTESIAN_POINT('',(17.5,0.,-17.));
#6461=CARTESIAN_POINT('',(17.5,3.,17.));
#6462=CARTESIAN_POINT('',(17.5,3.,25.));
#6463=CARTESIAN_POINT('',(17.5,0.,17.));
#6464=CARTESIAN_POINT('Origin',(9.5,0.,-17.));
#6465=CARTESIAN_POINT('',(9.5,3.,-25.));
#6466=CARTESIAN_POINT('',(9.5,0.,-25.));
#6467=CARTESIAN_POINT('Origin',(9.5,3.,-17.));
#6468=CARTESIAN_POINT('Origin',(-17.5,0.,-25.));
#6469=CARTESIAN_POINT('',(-9.49999999999999,3.,-25.));
#6470=CARTESIAN_POINT('',(-9.49999999999999,0.,-25.));
#6471=CARTESIAN_POINT('',(17.5,3.,-25.));
#6472=CARTESIAN_POINT('Origin',(-9.49999999999999,0.,-17.));
#6473=CARTESIAN_POINT('',(-17.5,3.,-17.));
#6474=CARTESIAN_POINT('',(-17.5,0.,-17.));
#6475=CARTESIAN_POINT('Origin',(-9.49999999999999,3.,-17.));
#6476=CARTESIAN_POINT('Origin',(0.,-5.,4.44089209850063E-15));
#6477=CARTESIAN_POINT('Origin',(0.,3.,4.44089209850063E-15));
#6478=CARTESIAN_POINT('',(-17.5,3.,17.));
#6479=CARTESIAN_POINT('',(-17.5,3.,-25.));
#6480=CARTESIAN_POINT('',(-9.5,3.,25.));
#6481=CARTESIAN_POINT('Origin',(-9.5,3.,17.));
#6482=CARTESIAN_POINT('',(9.5,3.,25.));
#6483=CARTESIAN_POINT('',(-17.5,3.,25.));
#6484=CARTESIAN_POINT('Origin',(9.5,3.,17.));
#6485=CARTESIAN_POINT('',(-12.5,3.,17.));
#6486=CARTESIAN_POINT('',(-12.5,3.,17.));
#6487=CARTESIAN_POINT('',(-12.5,3.,-20.));
#6488=CARTESIAN_POINT('',(12.5,3.,20.));
#6489=CARTESIAN_POINT('Origin',(-9.5,0.,17.));
#6490=CARTESIAN_POINT('',(-9.5,0.,25.));
#6491=CARTESIAN_POINT('',(-17.5,0.,17.));
#6492=CARTESIAN_POINT('Origin',(17.5,0.,25.));
#6493=CARTESIAN_POINT('',(9.5,0.,25.));
#6494=CARTESIAN_POINT('Origin',(9.5,0.,17.));
#6495=CARTESIAN_POINT('Origin',(7.51634853245142,0.,1.97009005220572E-7));
#6496=CARTESIAN_POINT('',(7.85914192561332,0.1,-0.59373547904699));
#6497=CARTESIAN_POINT('',(7.85914192561332,0.,-0.593735479046991));
#6498=CARTESIAN_POINT('',(8.8327805389713,0.1,-2.28012731701132));
#6499=CARTESIAN_POINT('',(8.8327805389713,0.,-2.28012731701132));
#6500=CARTESIAN_POINT('',(8.8327805389713,0.1,-2.28012731701132));
#6501=CARTESIAN_POINT('Origin',(7.34314356543771,0.,-0.0999999999999978));
#6502=CARTESIAN_POINT('',(6.65760502006506,0.,-0.0999999999999979));
#6503=CARTESIAN_POINT('',(6.65760502006506,0.1,-0.0999999999999979));
#6504=CARTESIAN_POINT('',(6.65760502006506,0.,-0.0999999999999979));
#6505=CARTESIAN_POINT('',(6.18844307694304,0.,-0.099999999999998));
#6506=CARTESIAN_POINT('',(3.67157178271885,0.,-0.0999999999999983));
#6507=CARTESIAN_POINT('',(6.18844307694304,0.1,-0.0999999999999979));
#6508=CARTESIAN_POINT('',(6.18844307694304,0.,-0.099999999999998));
#6509=CARTESIAN_POINT('',(8.95972424933025,0.1,-0.0999999999999976));
#6510=CARTESIAN_POINT('Origin',(-1.11022302462516E-15,0.1,0.));
#6511=CARTESIAN_POINT('',(7.68593334775514,0.1,-0.693729421888835));
#6512=CARTESIAN_POINT('Origin',(7.40090842976402,0.1,2.05649269002794E-7));
#6513=CARTESIAN_POINT('',(2.77555756156289E-15,0.1,-9.68125683917416));
#6514=CARTESIAN_POINT('Origin',(3.76653170796373,0.1,-5.20512693791975));
#6515=CARTESIAN_POINT('',(-8.83278054234804,0.1,-2.28012732286));
#6516=CARTESIAN_POINT('Origin',(-3.76653170796373,0.1,-5.20512693791975));
#6517=CARTESIAN_POINT('',(-7.51634853245141,0.1,1.9700900466546E-7));
#6518=CARTESIAN_POINT('',(-8.83278054234804,0.1,-2.28012732286));
#6519=CARTESIAN_POINT('',(-8.8327803201027,0.1,2.28012693791975));
#6520=CARTESIAN_POINT('',(-8.8327803201027,0.1,2.28012693791975));
#6521=CARTESIAN_POINT('',(1.66533453693773E-15,0.1,9.68125683917416));
#6522=CARTESIAN_POINT('Origin',(-3.76653170796373,0.1,5.20512693791975));
#6523=CARTESIAN_POINT('',(8.83278032010271,0.1,2.28012693791976));
#6524=CARTESIAN_POINT('Origin',(3.76653170796373,0.1,5.20512693791975));
#6525=CARTESIAN_POINT('',(7.85914197349241,0.1,0.593735853393381));
#6526=CARTESIAN_POINT('',(8.83278032010271,0.1,2.28012693791976));
#6527=CARTESIAN_POINT('',(7.68593340369783,0.1,0.693729810202824));
#6528=CARTESIAN_POINT('Origin',(7.40090842976402,0.1,2.05649269002794E-7));
#6529=CARTESIAN_POINT('',(8.65957523934582,0.1,2.38012693791976));
#6530=CARTESIAN_POINT('',(8.65957523934582,0.1,2.38012693791976));
#6531=CARTESIAN_POINT('',(9.21474274411876,0.1,3.70863219836382));
#6532=CARTESIAN_POINT('Origin',(3.76653170796373,0.1,5.20512693791975));
#6533=CARTESIAN_POINT('',(7.95585141156871,0.1,3.18718233486766));
#6534=CARTESIAN_POINT('',(10.764549646056,0.1,4.35058323620565));
#6535=CARTESIAN_POINT('',(7.79354983556137,0.1,2.88012693791975));
#6536=CARTESIAN_POINT('Origin',(3.76653170796373,0.1,5.20512693791975));
#6537=CARTESIAN_POINT('',(6.18844279957207,0.1,0.100000000000001));
#6538=CARTESIAN_POINT('',(7.79354983556137,0.1,2.88012693791975));
#6539=CARTESIAN_POINT('',(6.65760496473119,0.1,0.100000000000001));
#6540=CARTESIAN_POINT('',(4.68399999998434,0.1,0.100000000000001));
#6541=CARTESIAN_POINT('',(6.65090842976402,0.1,2.05649269094643E-7));
#6542=CARTESIAN_POINT('Origin',(7.40090842976402,0.1,2.05649269002794E-7));
#6543=CARTESIAN_POINT('Origin',(7.40090842976402,0.1,2.05649269002794E-7));
#6544=CARTESIAN_POINT('',(7.79355000953385,0.1,-2.88012723924894));
#6545=CARTESIAN_POINT('',(7.79355000953385,0.1,-2.88012723924894));
#6546=CARTESIAN_POINT('',(7.95585141156871,0.1,-3.18718233486765));
#6547=CARTESIAN_POINT('Origin',(3.76653170796373,0.1,-5.20512693791975));
#6548=CARTESIAN_POINT('',(9.21474274411876,0.1,-3.70863219836382));
#6549=CARTESIAN_POINT('',(5.85084264021037,0.1,-2.3152591528567));
#6550=CARTESIAN_POINT('',(8.65957545073172,0.1,-2.38012730405092));
#6551=CARTESIAN_POINT('Origin',(3.76653170796373,0.1,-5.20512693791975));
#6552=CARTESIAN_POINT('',(8.65957545073172,0.1,-2.38012730405092));
#6553=CARTESIAN_POINT('',(-3.89033185874043,0.1,-9.65340452847855));
#6554=CARTESIAN_POINT('',(-0.099999999999999,0.1,-7.72684167882454));
#6555=CARTESIAN_POINT('Origin',(-3.76653170796373,0.1,-5.20512693791975));
#6556=CARTESIAN_POINT('',(-0.0999999999999995,0.1,-5.75450773216425));
#6557=CARTESIAN_POINT('',(-0.0999999999999983,0.1,-11.2266753463025));
#6558=CARTESIAN_POINT('',(-0.778744064907407,0.1,-6.93012693791973));
#6559=CARTESIAN_POINT('',(-0.778744064907407,0.1,-6.93012693791973));
#6560=CARTESIAN_POINT('',(-3.47160040578798,0.1,-8.64249737576856));
#6561=CARTESIAN_POINT('Origin',(-3.76653170796373,0.1,-5.20512693791975));
#6562=CARTESIAN_POINT('',(-3.3846641718733,0.1,-8.43261474079009));
#6563=CARTESIAN_POINT('',(4.37451255181367,0.1,-10.8223201243351));
#6564=CARTESIAN_POINT('',(3.97200665921809,0.1,-9.85058493949581));
#6565=CARTESIAN_POINT('',(4.9280919664645,0.1,-12.1587790550357));
#6566=CARTESIAN_POINT('',(0.100000000000001,0.1,-8.06502994929908));
#6567=CARTESIAN_POINT('Origin',(3.76653170796373,0.1,-5.20512693791975));
#6568=CARTESIAN_POINT('',(0.100000000000002,0.1,-9.50385293924811));
#6569=CARTESIAN_POINT('',(0.0999999999999995,0.1,-5.35450772940615));
#6570=CARTESIAN_POINT('Origin',(3.76653170796373,0.1,-5.20512693791975));
#6571=CARTESIAN_POINT('',(-4.37451255181366,0.1,-10.8223201243351));
#6572=CARTESIAN_POINT('',(-0.0999999999999984,0.1,-9.50385293924811));
#6573=CARTESIAN_POINT('Origin',(-3.76653170796373,0.1,-5.20512693791975));
#6574=CARTESIAN_POINT('',(-0.099999999999999,0.1,-8.06502994929908));
#6575=CARTESIAN_POINT('',(-0.0999999999999983,0.1,-11.2266753463025));
#6576=CARTESIAN_POINT('',(-3.97200665921808,0.1,-9.85058493949581));
#6577=CARTESIAN_POINT('Origin',(-3.76653170796373,0.1,-5.20512693791975));
#6578=CARTESIAN_POINT('',(-3.3846641718733,0.1,-8.43261474079009));
#6579=CARTESIAN_POINT('',(8.35727351054506,0.1,-8.49869486678236));
#6580=CARTESIAN_POINT('',(7.63856167756547,0.1,-7.77998303380278));
#6581=CARTESIAN_POINT('',(9.35784916401341,0.1,-9.49927052025071));
#6582=CARTESIAN_POINT('',(4.18263921469328,0.1,-9.83647172565077));
#6583=CARTESIAN_POINT('Origin',(3.76653170796373,0.1,-5.20512693791975));
#6584=CARTESIAN_POINT('',(4.58018537742269,0.1,-10.7962330633815));
#6585=CARTESIAN_POINT('',(3.60888276251923,0.1,-8.45130111731312));
#6586=CARTESIAN_POINT('Origin',(3.76653170796373,0.1,-5.20512693791975));
#6587=CARTESIAN_POINT('',(-7.67024049073712,0.1,3.06887841789734));
#6588=CARTESIAN_POINT('',(-7.62034475480448,0.1,2.98012693791975));
#6589=CARTESIAN_POINT('Origin',(-3.76653170796373,0.1,5.20512693791975));
#6590=CARTESIAN_POINT('',(-5.95750269189622,0.1,0.0999999999999979));
#6591=CARTESIAN_POINT('',(-7.62034475480448,0.1,2.98012693791975));
#6592=CARTESIAN_POINT('',(-4.884,0.1,0.0999999999999979));
#6593=CARTESIAN_POINT('',(-8.95972409168228,0.1,0.0999999999999968));
#6594=CARTESIAN_POINT('',(-4.884,0.1,0.240638795573789));
#6595=CARTESIAN_POINT('',(-4.884,0.1,0.240638795573789));
#6596=CARTESIAN_POINT('',(-6.15437009246044,0.1,2.44098434013123));
#6597=CARTESIAN_POINT('',(-6.75431935102004,0.1,3.48012693791975));
#6598=CARTESIAN_POINT('',(-5.85084245672836,0.1,2.31525907685596));
#6599=CARTESIAN_POINT('',(-8.35727351054506,0.1,8.49869486678236));
#6600=CARTESIAN_POINT('',(-7.63856167756547,0.1,7.77998303380278));
#6601=CARTESIAN_POINT('',(-9.35784916401341,0.1,9.49927052025071));
#6602=CARTESIAN_POINT('',(-4.18263921469328,0.1,9.83647172565077));
#6603=CARTESIAN_POINT('Origin',(-3.76653170796373,0.1,5.20512693791975));
#6604=CARTESIAN_POINT('',(-4.58018537742269,0.1,10.7962330633815));
#6605=CARTESIAN_POINT('',(-3.60888276170384,0.1,8.45130111534458));
#6606=CARTESIAN_POINT('Origin',(-3.76653170796373,0.1,5.20512693791975));
#6607=CARTESIAN_POINT('',(7.49417450422795,0.1,-7.63559586046525));
#6608=CARTESIAN_POINT('',(6.7668382253291,0.1,-6.90825958156641));
#6609=CARTESIAN_POINT('',(9.35784916401341,0.1,-9.49927052025071));
#6610=CARTESIAN_POINT('',(3.69298543419789,0.1,-8.65434292791155));
#6611=CARTESIAN_POINT('Origin',(3.76653170796373,0.1,-5.20512693791975));
#6612=CARTESIAN_POINT('',(4.10227015845738,0.1,-9.64244366009094));
#6613=CARTESIAN_POINT('',(3.60888276251923,0.1,-8.45130111731312));
#6614=CARTESIAN_POINT('Origin',(3.76653170796373,0.1,-5.20512693791975));
#6615=CARTESIAN_POINT('',(9.27541183715869,0.1,3.95024059957632));
#6616=CARTESIAN_POINT('',(8.47280568367674,0.1,8.33138432743943));
#6617=CARTESIAN_POINT('Origin',(3.76653170796373,0.1,5.20512693791975));
#6618=CARTESIAN_POINT('',(7.74826945338534,0.1,7.60684809714803));
#6619=CARTESIAN_POINT('',(9.47864695813056,0.1,9.33722560189325));
#6620=CARTESIAN_POINT('',(8.07356224891643,0.1,3.45241820019386));
#6621=CARTESIAN_POINT('Origin',(3.76653170796373,0.1,5.20512693791975));
#6622=CARTESIAN_POINT('',(6.01511043758706,0.1,2.59977954244976));
#6623=CARTESIAN_POINT('',(-8.65957545399302,0.1,-2.38012730969965));
#6624=CARTESIAN_POINT('',(-9.21474274411876,0.1,-3.70863219836383));
#6625=CARTESIAN_POINT('Origin',(-3.76653170796373,0.1,-5.20512693791975));
#6626=CARTESIAN_POINT('',(-7.95585141156872,0.1,-3.18718233486766));
#6627=CARTESIAN_POINT('',(-10.764549646056,0.1,-4.35058323620565));
#6628=CARTESIAN_POINT('',(-7.79355000953385,0.1,-2.88012723924895));
#6629=CARTESIAN_POINT('Origin',(-3.76653170796373,0.1,-5.20512693791975));
#6630=CARTESIAN_POINT('',(-6.18844307694304,0.1,-0.100000000000001));
#6631=CARTESIAN_POINT('',(-7.79355000953385,0.1,-2.88012723924894));
#6632=CARTESIAN_POINT('',(-7.34314356543771,0.1,-0.100000000000001));
#6633=CARTESIAN_POINT('',(-4.68399997419131,0.1,-0.100000000000001));
#6634=CARTESIAN_POINT('',(-8.65957545399302,0.1,-2.38012730969965));
#6635=CARTESIAN_POINT('',(7.67024049073712,0.1,3.06887841789734));
#6636=CARTESIAN_POINT('',(6.15437009246044,0.1,2.44098434013123));
#6637=CARTESIAN_POINT('',(10.764549646056,0.1,4.35058323620565));
#6638=CARTESIAN_POINT('',(4.884,0.1,0.240638795573789));
#6639=CARTESIAN_POINT('',(6.75431935102004,0.1,3.48012693791975));
#6640=CARTESIAN_POINT('',(4.884,0.1,0.100000000000001));
#6641=CARTESIAN_POINT('',(4.884,0.1,0.240638795573789));
#6642=CARTESIAN_POINT('',(5.95750269189622,0.1,0.100000000000001));
#6643=CARTESIAN_POINT('',(4.68399999998434,0.1,0.100000000000001));
#6644=CARTESIAN_POINT('',(7.62034475480448,0.1,2.98012693791973));
#6645=CARTESIAN_POINT('',(7.62034475480448,0.1,2.98012693791975));
#6646=CARTESIAN_POINT('Origin',(3.76653170796373,0.1,5.20512693791975));
#6647=CARTESIAN_POINT('',(-9.21474274411876,0.1,3.70863219836382));
#6648=CARTESIAN_POINT('',(-8.65957523934581,0.1,2.38012693791975));
#6649=CARTESIAN_POINT('Origin',(-3.76653170796373,0.1,5.20512693791975));
#6650=CARTESIAN_POINT('',(-7.34314333795132,0.1,0.0999999999999979));
#6651=CARTESIAN_POINT('',(-8.65957523934581,0.1,2.38012693791975));
#6652=CARTESIAN_POINT('',(-6.18844279957207,0.1,0.0999999999999979));
#6653=CARTESIAN_POINT('',(-8.95972409168228,0.1,0.0999999999999968));
#6654=CARTESIAN_POINT('',(-7.79354983556137,0.1,2.88012693791975));
#6655=CARTESIAN_POINT('',(-7.79354983556137,0.1,2.88012693791975));
#6656=CARTESIAN_POINT('',(-7.95585141156871,0.1,3.18718233486765));
#6657=CARTESIAN_POINT('Origin',(-3.76653170796373,0.1,5.20512693791975));
#6658=CARTESIAN_POINT('',(-5.85084245672836,0.1,2.31525907685596));
#6659=CARTESIAN_POINT('',(-9.27541183715869,0.1,3.95024059957631));
#6660=CARTESIAN_POINT('',(-8.07356224891643,0.1,3.45241820019385));
#6661=CARTESIAN_POINT('',(-10.7884922757896,0.1,4.57697903821866));
#6662=CARTESIAN_POINT('',(-7.74826945338534,0.1,7.60684809714803));
#6663=CARTESIAN_POINT('Origin',(-3.76653170796373,0.1,5.20512693791975));
#6664=CARTESIAN_POINT('',(-8.47280568367674,0.1,8.33138432743943));
#6665=CARTESIAN_POINT('',(-6.71458005325095,0.1,6.57315869701363));
#6666=CARTESIAN_POINT('Origin',(-3.76653170796373,0.1,5.20512693791975));
#6667=CARTESIAN_POINT('',(3.89033185874044,0.1,-9.65340452847856));
#6668=CARTESIAN_POINT('',(3.47160040578799,0.1,-8.64249737576856));
#6669=CARTESIAN_POINT('',(4.9280919664645,0.1,-12.1587790550357));
#6670=CARTESIAN_POINT('',(0.778744066898821,0.1,-6.93012694136895));
#6671=CARTESIAN_POINT('Origin',(3.76653170796373,0.1,-5.20512693791975));
#6672=CARTESIAN_POINT('',(0.0999999999999995,0.1,-5.75450773216425));
#6673=CARTESIAN_POINT('',(0.778744064907409,0.1,-6.93012693791973));
#6674=CARTESIAN_POINT('',(0.100000000000001,0.1,-7.72684167882455));
#6675=CARTESIAN_POINT('',(0.0999999999999995,0.1,-5.35450772940615));
#6676=CARTESIAN_POINT('Origin',(3.76653170796373,0.1,-5.20512693791975));
#6677=CARTESIAN_POINT('',(4.884,0.1,-0.24063823577306));
#6678=CARTESIAN_POINT('',(6.15437022872106,0.1,-2.44098439657223));
#6679=CARTESIAN_POINT('',(6.7543194800964,0.1,-3.48012716148657));
#6680=CARTESIAN_POINT('',(7.67024049073712,0.1,-3.06887841789734));
#6681=CARTESIAN_POINT('',(5.85084264021037,0.1,-2.3152591528567));
#6682=CARTESIAN_POINT('',(7.62034492129427,0.1,-2.98012722628855));
#6683=CARTESIAN_POINT('Origin',(3.76653170796373,0.1,-5.20512693791975));
#6684=CARTESIAN_POINT('',(5.9575029792441,0.1,-0.0999999999999979));
#6685=CARTESIAN_POINT('',(7.62034492129427,0.1,-2.98012722628855));
#6686=CARTESIAN_POINT('',(4.884,0.1,-0.0999999999999979));
#6687=CARTESIAN_POINT('',(8.95972424933025,0.1,-0.0999999999999976));
#6688=CARTESIAN_POINT('',(4.884,0.1,0.240638795573789));
#6689=CARTESIAN_POINT('',(6.31863815458294,0.1,-2.7255048393856));
#6690=CARTESIAN_POINT('',(6.7543194800964,0.1,-3.48012716148657));
#6691=CARTESIAN_POINT('',(6.7543194800964,0.1,-3.48012716148657));
#6692=CARTESIAN_POINT('',(6.86459912006894,0.1,-6.72317776383163));
#6693=CARTESIAN_POINT('Origin',(3.76653170796373,0.1,-5.20512693791975));
#6694=CARTESIAN_POINT('',(7.6023792773254,0.1,-7.46095792108808));
#6695=CARTESIAN_POINT('',(6.71458005993954,0.1,-6.57315870370223));
#6696=CARTESIAN_POINT('',(7.80790093140714,0.1,-3.34237767948359));
#6697=CARTESIAN_POINT('Origin',(3.76653170796373,0.1,-5.20512693791975));
#6698=CARTESIAN_POINT('',(10.7884922757896,0.1,-4.57697903821866));
#6699=CARTESIAN_POINT('',(-6.3186380556309,0.1,2.72550479839832));
#6700=CARTESIAN_POINT('',(-6.75431935102004,0.1,3.48012693791975));
#6701=CARTESIAN_POINT('',(-6.75431935102004,0.1,3.48012693791975));
#6702=CARTESIAN_POINT('',(-6.86459912006894,0.1,6.72317776383163));
#6703=CARTESIAN_POINT('Origin',(-3.76653170796373,0.1,5.20512693791975));
#6704=CARTESIAN_POINT('',(-7.6023792773254,0.1,7.46095792108808));
#6705=CARTESIAN_POINT('',(-6.71458005325095,0.1,6.57315869701363));
#6706=CARTESIAN_POINT('',(-7.80790093140714,0.1,3.3423776794836));
#6707=CARTESIAN_POINT('Origin',(-3.76653170796373,0.1,5.20512693791975));
#6708=CARTESIAN_POINT('',(-10.7884922757896,0.1,4.57697903821866));
#6709=CARTESIAN_POINT('',(-7.49417450422795,0.1,7.63559586046525));
#6710=CARTESIAN_POINT('',(-6.7668382253291,0.1,6.90825958156641));
#6711=CARTESIAN_POINT('',(-9.35784916401341,0.1,9.49927052025071));
#6712=CARTESIAN_POINT('',(-3.69298543419789,0.1,8.65434292791156));
#6713=CARTESIAN_POINT('Origin',(-3.76653170796373,0.1,5.20512693791975));
#6714=CARTESIAN_POINT('',(-4.10227015845738,0.1,9.64244366009094));
#6715=CARTESIAN_POINT('',(-3.60888276170384,0.1,8.45130111534458));
#6716=CARTESIAN_POINT('Origin',(-3.76653170796373,0.1,5.20512693791975));
#6717=CARTESIAN_POINT('',(-7.62034492129427,0.1,-2.98012722628853));
#6718=CARTESIAN_POINT('',(-7.67024049073712,0.1,-3.06887841789734));
#6719=CARTESIAN_POINT('Origin',(-3.76653170796373,0.1,-5.20512693791975));
#6720=CARTESIAN_POINT('',(-6.15437022872106,0.1,-2.44098439657223));
#6721=CARTESIAN_POINT('',(-10.764549646056,0.1,-4.35058323620565));
#6722=CARTESIAN_POINT('',(-4.884,0.1,-0.240638235773061));
#6723=CARTESIAN_POINT('',(-6.7543194800964,0.1,-3.48012716148657));
#6724=CARTESIAN_POINT('',(-4.884,0.1,-0.100000000000001));
#6725=CARTESIAN_POINT('',(-4.884,0.1,0.240638795573789));
#6726=CARTESIAN_POINT('',(-5.9575029792441,0.1,-0.100000000000001));
#6727=CARTESIAN_POINT('',(-4.68399997419131,0.1,-0.100000000000001));
#6728=CARTESIAN_POINT('',(-7.62034492129427,0.1,-2.98012722628855));
#6729=CARTESIAN_POINT('',(4.58018537742268,0.1,10.7962330633815));
#6730=CARTESIAN_POINT('',(4.18263921469327,0.1,9.83647172565077));
#6731=CARTESIAN_POINT('',(5.12939502720068,0.1,12.1221424484617));
#6732=CARTESIAN_POINT('',(7.63856167756547,0.1,7.77998303380278));
#6733=CARTESIAN_POINT('Origin',(3.76653170796373,0.1,5.20512693791975));
#6734=CARTESIAN_POINT('',(8.35727351054505,0.1,8.49869486678236));
#6735=CARTESIAN_POINT('',(6.61979208671328,0.1,6.76121344295059));
#6736=CARTESIAN_POINT('Origin',(3.76653170796373,0.1,5.20512693791975));
#6737=CARTESIAN_POINT('',(-4.37451255181366,0.1,10.8223201243351));
#6738=CARTESIAN_POINT('',(-3.97200665921808,0.1,9.85058493949581));
#6739=CARTESIAN_POINT('',(-4.9280919664645,0.1,12.1587790550357));
#6740=CARTESIAN_POINT('',(-4.9960036108132E-15,0.1,7.93198206661724));
#6741=CARTESIAN_POINT('Origin',(-3.76653170796373,0.1,5.20512693791975));
#6742=CARTESIAN_POINT('',(3.97200665921808,0.1,9.85058493949581));
#6743=CARTESIAN_POINT('Origin',(3.76653170796373,0.1,5.20512693791975));
#6744=CARTESIAN_POINT('',(4.37451255181365,0.1,10.8223201243351));
#6745=CARTESIAN_POINT('',(3.3846641494415,0.1,8.43261468663494));
#6746=CARTESIAN_POINT('',(1.11022302462516E-15,0.1,9.4165090023855));
#6747=CARTESIAN_POINT('Origin',(3.76653170796373,0.1,5.20512693791975));
#6748=CARTESIAN_POINT('Origin',(-3.76653170796373,0.1,5.20512693791975));
#6749=CARTESIAN_POINT('',(-3.89033185874043,0.1,9.65340452847856));
#6750=CARTESIAN_POINT('',(-3.47160040578798,0.1,8.64249737576856));
#6751=CARTESIAN_POINT('',(-4.9280919664645,0.1,12.1587790550357));
#6752=CARTESIAN_POINT('',(-0.77874406490742,0.1,6.93012693791975));
#6753=CARTESIAN_POINT('Origin',(-3.76653170796373,0.1,5.20512693791975));
#6754=CARTESIAN_POINT('',(5.55111512312578E-16,0.1,5.58130265140737));
#6755=CARTESIAN_POINT('',(-0.778744064907414,0.1,6.93012693791974));
#6756=CARTESIAN_POINT('',(0.778744064907415,0.1,6.93012693791974));
#6757=CARTESIAN_POINT('',(0.778744064907415,0.1,6.93012693791974));
#6758=CARTESIAN_POINT('',(3.47160040578798,0.1,8.64249737576856));
#6759=CARTESIAN_POINT('Origin',(3.76653170796373,0.1,5.20512693791975));
#6760=CARTESIAN_POINT('',(3.89033185874043,0.1,9.65340452847856));
#6761=CARTESIAN_POINT('',(3.3846641494415,0.1,8.43261468663494));
#6762=CARTESIAN_POINT('',(8.88178419700125E-15,0.1,7.57488196595614));
#6763=CARTESIAN_POINT('Origin',(3.76653170796373,0.1,5.20512693791975));
#6764=CARTESIAN_POINT('Origin',(-3.76653170796373,0.1,5.20512693791975));
#6765=CARTESIAN_POINT('',(9.27541183715868,0.1,-3.95024059957631));
#6766=CARTESIAN_POINT('',(8.07356224891643,0.1,-3.45241820019385));
#6767=CARTESIAN_POINT('',(10.7884922757896,0.1,-4.57697903821866));
#6768=CARTESIAN_POINT('',(7.74826945338534,0.1,-7.60684809714803));
#6769=CARTESIAN_POINT('Origin',(3.76653170796373,0.1,-5.20512693791975));
#6770=CARTESIAN_POINT('',(8.47280568367674,0.1,-8.33138432743943));
#6771=CARTESIAN_POINT('',(6.71458005993954,0.1,-6.57315870370223));
#6772=CARTESIAN_POINT('Origin',(3.76653170796373,0.1,-5.20512693791975));
#6773=CARTESIAN_POINT('',(-9.27541183715869,0.1,-3.95024059957632));
#6774=CARTESIAN_POINT('',(-8.47280568367674,0.1,-8.33138432743944));
#6775=CARTESIAN_POINT('Origin',(-3.76653170796373,0.1,-5.20512693791975));
#6776=CARTESIAN_POINT('',(-7.74826945338534,0.1,-7.60684809714803));
#6777=CARTESIAN_POINT('',(-9.47864695813056,0.1,-9.33722560189325));
#6778=CARTESIAN_POINT('',(-8.07356224891643,0.1,-3.45241820019386));
#6779=CARTESIAN_POINT('Origin',(-3.76653170796373,0.1,-5.20512693791975));
#6780=CARTESIAN_POINT('',(-6.01511078439195,0.1,-2.59977968610105));
#6781=CARTESIAN_POINT('',(-7.80790093140714,0.1,-3.3423776794836));
#6782=CARTESIAN_POINT('',(-7.60237927732539,0.1,-7.46095792108808));
#6783=CARTESIAN_POINT('Origin',(-3.76653170796373,0.1,-5.20512693791975));
#6784=CARTESIAN_POINT('',(-6.86459912006894,0.1,-6.72317776383163));
#6785=CARTESIAN_POINT('',(-9.47864695813056,0.1,-9.33722560189325));
#6786=CARTESIAN_POINT('',(-6.75431947694588,0.1,-3.48012715602971));
#6787=CARTESIAN_POINT('Origin',(-3.76653170796373,0.1,-5.20512693791975));
#6788=CARTESIAN_POINT('',(-6.31863815458294,0.1,-2.7255048393856));
#6789=CARTESIAN_POINT('',(-6.7543194800964,0.1,-3.48012716148657));
#6790=CARTESIAN_POINT('',(-6.01511078439195,0.1,-2.59977968610105));
#6791=CARTESIAN_POINT('',(-8.35727351054505,0.1,-8.49869486678236));
#6792=CARTESIAN_POINT('',(-4.58018537742268,0.1,-10.7962330633815));
#6793=CARTESIAN_POINT('Origin',(-3.76653170796373,0.1,-5.20512693791975));
#6794=CARTESIAN_POINT('',(-4.18263921469327,0.1,-9.83647172565077));
#6795=CARTESIAN_POINT('',(-5.12939502720069,0.1,-12.1221424484617));
#6796=CARTESIAN_POINT('',(-7.63856167756547,0.1,-7.77998303380278));
#6797=CARTESIAN_POINT('Origin',(-3.76653170796373,0.1,-5.20512693791975));
#6798=CARTESIAN_POINT('',(-6.61979221521598,0.1,-6.76121357145329));
#6799=CARTESIAN_POINT('',(-7.49417450422794,0.1,-7.63559586046525));
#6800=CARTESIAN_POINT('',(-4.10227015845737,0.1,-9.64244366009094));
#6801=CARTESIAN_POINT('Origin',(-3.76653170796373,0.1,-5.20512693791975));
#6802=CARTESIAN_POINT('',(-3.69298543419788,0.1,-8.65434292791156));
#6803=CARTESIAN_POINT('',(-5.12939502720069,0.1,-12.1221424484617));
#6804=CARTESIAN_POINT('',(-6.7668382253291,0.1,-6.90825958156641));
#6805=CARTESIAN_POINT('Origin',(-3.76653170796373,0.1,-5.20512693791975));
#6806=CARTESIAN_POINT('',(-6.61979221521598,0.1,-6.76121357145329));
#6807=CARTESIAN_POINT('',(-6.58111426016792,0.1,3.58012694374824));
#6808=CARTESIAN_POINT('',(-4.68399997419131,0.1,0.294228612671976));
#6809=CARTESIAN_POINT('',(-6.58111426016792,0.1,3.58012694374824));
#6810=CARTESIAN_POINT('',(-4.68399997419131,0.1,-0.294228132329359));
#6811=CARTESIAN_POINT('',(-4.68399997419131,0.1,0.294228612671977));
#6812=CARTESIAN_POINT('',(-6.58111458758961,0.1,-3.58012703051661));
#6813=CARTESIAN_POINT('',(-6.58111458975606,0.1,-3.58012703426902));
#6814=CARTESIAN_POINT('',(-0.951949138490931,0.1,-6.83012694206127));
#6815=CARTESIAN_POINT('Origin',(-3.7665318025043,0.1,-5.20512688143757));
#6816=CARTESIAN_POINT('',(5.5784371566503E-9,0.1,-5.1813026583114));
#6817=CARTESIAN_POINT('',(-0.951949138490931,0.1,-6.83012694206128));
#6818=CARTESIAN_POINT('',(0.951949146326945,0.1,-6.83012693630938));
#6819=CARTESIAN_POINT('',(0.951949146858587,0.1,-6.83012693723021));
#6820=CARTESIAN_POINT('',(6.58111439181187,0.1,-3.58012714855213));
#6821=CARTESIAN_POINT('Origin',(3.76653170853345,0.1,-5.20512693757938));
#6822=CARTESIAN_POINT('',(4.68399999998434,0.1,-0.294228066281104));
#6823=CARTESIAN_POINT('',(6.58111439181187,0.1,-3.58012714855213));
#6824=CARTESIAN_POINT('',(4.68399999998434,0.1,0.294228634045406));
#6825=CARTESIAN_POINT('',(4.68399999998434,0.1,0.294228634045406));
#6826=CARTESIAN_POINT('',(6.5811142702583,0.1,3.58012693792388));
#6827=CARTESIAN_POINT('',(6.58111427026316,0.1,3.58012693791975));
#6828=CARTESIAN_POINT('',(0.951949145603676,0.1,6.83012693795474));
#6829=CARTESIAN_POINT('Origin',(3.76653170793099,0.1,5.20512693793931));
#6830=CARTESIAN_POINT('',(-3.45154460568153E-10,0.1,5.18130265094954));
#6831=CARTESIAN_POINT('',(0.951949145603676,0.1,6.83012693795474));
#6832=CARTESIAN_POINT('',(-0.951949146204525,0.1,6.8301269377998));
#6833=CARTESIAN_POINT('',(-0.951949146121406,0.1,6.83012693765583));
#6834=CARTESIAN_POINT('Origin',(-3.76653170318622,0.1,5.20512694077402));
#6835=CARTESIAN_POINT('',(7.80790093140714,0.1,3.3423776794836));
#6836=CARTESIAN_POINT('',(7.6023792773254,0.1,7.46095792108808));
#6837=CARTESIAN_POINT('Origin',(3.76653170796373,0.1,5.20512693791975));
#6838=CARTESIAN_POINT('',(6.86459912006894,0.1,6.72317776383163));
#6839=CARTESIAN_POINT('',(9.47864695813056,0.1,9.33722560189325));
#6840=CARTESIAN_POINT('',(6.75431935102005,0.1,3.48012693791976));
#6841=CARTESIAN_POINT('Origin',(3.76653170796373,0.1,5.20512693791975));
#6842=CARTESIAN_POINT('',(6.3186380556309,0.1,2.72550479839832));
#6843=CARTESIAN_POINT('',(6.75431935102004,0.1,3.48012693791975));
#6844=CARTESIAN_POINT('',(6.01511043758706,0.1,2.59977954244976));
#6845=CARTESIAN_POINT('',(4.10227015845737,0.1,9.64244366009094));
#6846=CARTESIAN_POINT('',(3.69298543419788,0.1,8.65434292791156));
#6847=CARTESIAN_POINT('',(5.12939502720068,0.1,12.1221424484617));
#6848=CARTESIAN_POINT('',(6.7668382253291,0.1,6.90825958156641));
#6849=CARTESIAN_POINT('Origin',(3.76653170796373,0.1,5.20512693791975));
#6850=CARTESIAN_POINT('',(7.49417450422794,0.1,7.63559586046525));
#6851=CARTESIAN_POINT('',(6.61979208671328,0.1,6.76121344295059));
#6852=CARTESIAN_POINT('Origin',(3.76653170796373,0.1,5.20512693791975));
#6853=CARTESIAN_POINT('Origin',(8.83278032010271,0.,2.28012693791976));
#6854=CARTESIAN_POINT('',(7.85914197349241,0.,0.59373585339338));
#6855=CARTESIAN_POINT('',(8.83278032010271,0.,2.28012693791976));
#6856=CARTESIAN_POINT('Origin',(-3.47160040578798,0.,-8.64249737576856));
#6857=CARTESIAN_POINT('',(-3.89033185874043,0.,-9.65340452847855));
#6858=CARTESIAN_POINT('',(-3.47160040578798,0.,-8.64249737576856));
#6859=CARTESIAN_POINT('',(-1.68960622626843,0.,-4.34038285950253));
#6860=CARTESIAN_POINT('',(-3.89033185874043,0.,-9.65340452847855));
#6861=CARTESIAN_POINT('',(-3.47160040578798,0.,-8.64249737576856));
#6862=CARTESIAN_POINT('Origin',(-3.76653170796373,0.,-5.20512693791975));
#6863=CARTESIAN_POINT('',(-0.778744064907407,0.,-6.93012693791973));
#6864=CARTESIAN_POINT('Origin',(-3.76653170796373,0.,-5.20512693791975));
#6865=CARTESIAN_POINT('',(-0.778744064907407,0.,-6.93012693791973));
#6866=CARTESIAN_POINT('Origin',(-0.0999999999999994,0.,-5.75450773216425));
#6867=CARTESIAN_POINT('',(-0.0999999999999993,0.,-5.75450773216425));
#6868=CARTESIAN_POINT('',(1.15838747058205,0.,-3.57491669750803));
#6869=CARTESIAN_POINT('',(-0.0999999999999993,0.,-5.75450773216425));
#6870=CARTESIAN_POINT('Origin',(-0.099999999999999,0.,-7.72684167882454));
#6871=CARTESIAN_POINT('',(-0.099999999999999,0.,-7.72684167882454));
#6872=CARTESIAN_POINT('',(-0.0999999999999997,0.,-3.86342083941227));
#6873=CARTESIAN_POINT('',(-0.099999999999999,0.,-7.72684167882454));
#6874=CARTESIAN_POINT('Origin',(-3.76653170796373,0.,-5.20512693791975));
#6875=CARTESIAN_POINT('Origin',(-3.76653170796373,0.,-5.20512693791975));
#6876=CARTESIAN_POINT('Origin',(3.76653170796373,0.,-5.20512693791975));
#6877=CARTESIAN_POINT('',(4.37451255181367,0.,-10.8223201243351));
#6878=CARTESIAN_POINT('',(0.100000000000002,0.,-9.50385293924812));
#6879=CARTESIAN_POINT('Origin',(3.76653170796373,0.,-5.20512693791975));
#6880=CARTESIAN_POINT('',(4.37451255181367,0.,-10.8223201243351));
#6881=CARTESIAN_POINT('',(0.100000000000002,0.,-9.50385293924812));
#6882=CARTESIAN_POINT('Origin',(0.100000000000001,0.,-8.06502994929908));
#6883=CARTESIAN_POINT('',(0.100000000000001,0.,-8.06502994929908));
#6884=CARTESIAN_POINT('',(0.0999999999999988,0.,-4.03251497464954));
#6885=CARTESIAN_POINT('',(0.100000000000001,0.,-8.06502994929908));
#6886=CARTESIAN_POINT('Origin',(3.76653170796373,0.,-5.20512693791975));
#6887=CARTESIAN_POINT('',(3.97200665921809,0.,-9.85058493949581));
#6888=CARTESIAN_POINT('Origin',(3.76653170796373,0.,-5.20512693791975));
#6889=CARTESIAN_POINT('',(3.97200665921809,0.,-9.85058493949581));
#6890=CARTESIAN_POINT('Origin',(4.37451255181367,0.,-10.8223201243351));
#6891=CARTESIAN_POINT('',(2.14106229928127,0.,-5.43029423378582));
#6892=CARTESIAN_POINT('Origin',(-3.97200665921808,0.,-9.85058493949581));
#6893=CARTESIAN_POINT('',(-4.37451255181366,0.,-10.8223201243351));
#6894=CARTESIAN_POINT('',(-3.97200665921808,0.,-9.85058493949581));
#6895=CARTESIAN_POINT('',(-1.93980935298348,0.,-4.94442664136616));
#6896=CARTESIAN_POINT('',(-4.37451255181366,0.,-10.8223201243351));
#6897=CARTESIAN_POINT('',(-3.97200665921808,0.,-9.85058493949581));
#6898=CARTESIAN_POINT('Origin',(-3.76653170796373,0.,-5.20512693791975));
#6899=CARTESIAN_POINT('',(-0.0999999999999989,0.,-8.06502994929908));
#6900=CARTESIAN_POINT('Origin',(-3.76653170796373,0.,-5.20512693791975));
#6901=CARTESIAN_POINT('',(-0.0999999999999989,0.,-8.06502994929908));
#6902=CARTESIAN_POINT('Origin',(-0.0999999999999986,0.,-9.50385293924811));
#6903=CARTESIAN_POINT('',(-0.0999999999999986,0.,-9.50385293924811));
#6904=CARTESIAN_POINT('',(-0.0999999999999995,0.,-4.75192646962405));
#6905=CARTESIAN_POINT('',(-0.0999999999999986,0.,-9.50385293924811));
#6906=CARTESIAN_POINT('Origin',(-3.76653170796373,0.,-5.20512693791975));
#6907=CARTESIAN_POINT('Origin',(-3.76653170796373,0.,-5.20512693791975));
#6908=CARTESIAN_POINT('Origin',(3.76653170796373,0.,-5.20512693791975));
#6909=CARTESIAN_POINT('',(8.35727351054506,0.,-8.49869486678236));
#6910=CARTESIAN_POINT('',(4.58018537742269,0.,-10.7962330633815));
#6911=CARTESIAN_POINT('Origin',(3.76653170796373,0.,-5.20512693791975));
#6912=CARTESIAN_POINT('',(8.35727351054506,0.,-8.49869486678236));
#6913=CARTESIAN_POINT('',(4.58018537742269,0.,-10.7962330633815));
#6914=CARTESIAN_POINT('Origin',(4.18263921469328,0.,-9.83647172565077));
#6915=CARTESIAN_POINT('',(4.18263921469328,0.,-9.83647172565077));
#6916=CARTESIAN_POINT('',(2.1375135839722,0.,-4.89910169120713));
#6917=CARTESIAN_POINT('',(4.18263921469328,0.,-9.83647172565077));
#6918=CARTESIAN_POINT('Origin',(3.76653170796373,0.,-5.20512693791975));
#6919=CARTESIAN_POINT('',(7.63856167756547,0.,-7.77998303380278));
#6920=CARTESIAN_POINT('Origin',(3.76653170796373,0.,-5.20512693791975));
#6921=CARTESIAN_POINT('',(7.63856167756547,0.,-7.77998303380278));
#6922=CARTESIAN_POINT('Origin',(8.35727351054506,0.,-8.49869486678236));
#6923=CARTESIAN_POINT('',(4.1432814162132,0.,-4.28470277245051));
#6924=CARTESIAN_POINT('Origin',(-6.15437009246044,0.,2.44098434013123));
#6925=CARTESIAN_POINT('',(-7.67024049073712,0.,3.06887841789734));
#6926=CARTESIAN_POINT('',(-6.15437009246044,0.,2.44098434013123));
#6927=CARTESIAN_POINT('',(-3.09631921784847,0.,1.17429819344005));
#6928=CARTESIAN_POINT('',(-7.67024049073712,0.,3.06887841789734));
#6929=CARTESIAN_POINT('',(-6.15437009246044,0.,2.44098434013123));
#6930=CARTESIAN_POINT('Origin',(-4.884,0.,0.240638795573789));
#6931=CARTESIAN_POINT('',(-4.884,0.,0.240638795573789));
#6932=CARTESIAN_POINT('',(-4.22140017247426,0.,-0.907017770787181));
#6933=CARTESIAN_POINT('',(-4.884,0.,0.240638795573789));
#6934=CARTESIAN_POINT('Origin',(-4.884,0.,0.0999999999999982));
#6935=CARTESIAN_POINT('',(-4.884,0.,0.0999999999999982));
#6936=CARTESIAN_POINT('',(-4.884,0.,0.0500000000000013));
#6937=CARTESIAN_POINT('',(-4.884,0.,0.0999999999999982));
#6938=CARTESIAN_POINT('Origin',(-5.95750269189622,0.,0.0999999999999978));
#6939=CARTESIAN_POINT('',(-5.95750269189622,0.,0.0999999999999978));
#6940=CARTESIAN_POINT('',(-2.97875134594811,0.,0.0999999999999988));
#6941=CARTESIAN_POINT('',(-5.95750269189622,0.,0.0999999999999978));
#6942=CARTESIAN_POINT('Origin',(-7.62034475480448,0.,2.98012693791975));
#6943=CARTESIAN_POINT('',(-7.62034475480448,0.,2.98012693791975));
#6944=CARTESIAN_POINT('',(-6.02258525176872,0.,0.212726300385797));
#6945=CARTESIAN_POINT('',(-7.62034475480448,0.,2.98012693791975));
#6946=CARTESIAN_POINT('Origin',(-3.76653170796373,0.,5.20512693791975));
#6947=CARTESIAN_POINT('Origin',(-3.76653170796373,0.,5.20512693791975));
#6948=CARTESIAN_POINT('Origin',(-3.76653170796373,0.,5.20512693791975));
#6949=CARTESIAN_POINT('',(-8.35727351054506,0.,8.49869486678236));
#6950=CARTESIAN_POINT('',(-4.58018537742269,0.,10.7962330633815));
#6951=CARTESIAN_POINT('Origin',(-3.76653170796373,0.,5.20512693791975));
#6952=CARTESIAN_POINT('',(-8.35727351054506,0.,8.49869486678236));
#6953=CARTESIAN_POINT('',(-4.58018537742269,0.,10.7962330633815));
#6954=CARTESIAN_POINT('Origin',(-4.18263921469328,0.,9.83647172565077));
#6955=CARTESIAN_POINT('',(-4.18263921469328,0.,9.83647172565077));
#6956=CARTESIAN_POINT('',(-2.13751358397221,0.,4.89910169120713));
#6957=CARTESIAN_POINT('',(-4.18263921469328,0.,9.83647172565077));
#6958=CARTESIAN_POINT('Origin',(-3.76653170796373,0.,5.20512693791975));
#6959=CARTESIAN_POINT('',(-7.63856167756547,0.,7.77998303380278));
#6960=CARTESIAN_POINT('Origin',(-3.76653170796373,0.,5.20512693791975));
#6961=CARTESIAN_POINT('',(-7.63856167756547,0.,7.77998303380278));
#6962=CARTESIAN_POINT('Origin',(-8.35727351054506,0.,8.49869486678236));
#6963=CARTESIAN_POINT('',(-4.1432814162132,0.,4.28470277245051));
#6964=CARTESIAN_POINT('Origin',(3.76653170796373,0.,-5.20512693791975));
#6965=CARTESIAN_POINT('',(7.49417450422795,0.,-7.63559586046525));
#6966=CARTESIAN_POINT('',(4.10227015845738,0.,-9.64244366009094));
#6967=CARTESIAN_POINT('Origin',(3.76653170796373,0.,-5.20512693791975));
#6968=CARTESIAN_POINT('',(7.49417450422795,0.,-7.63559586046525));
#6969=CARTESIAN_POINT('',(4.10227015845738,0.,-9.64244366009094));
#6970=CARTESIAN_POINT('Origin',(3.69298543419789,0.,-8.65434292791156));
#6971=CARTESIAN_POINT('',(3.69298543419789,0.,-8.65434292791156));
#6972=CARTESIAN_POINT('',(1.89268669372451,0.,-4.30803729233752));
#6973=CARTESIAN_POINT('',(3.69298543419789,0.,-8.65434292791156));
#6974=CARTESIAN_POINT('Origin',(3.76653170796373,0.,-5.20512693791975));
#6975=CARTESIAN_POINT('',(6.7668382253291,0.,-6.90825958156641));
#6976=CARTESIAN_POINT('Origin',(3.76653170796373,0.,-5.20512693791975));
#6977=CARTESIAN_POINT('',(6.7668382253291,0.,-6.90825958156641));
#6978=CARTESIAN_POINT('Origin',(7.49417450422795,0.,-7.63559586046525));
#6979=CARTESIAN_POINT('',(3.71173191305464,0.,-3.85315326929196));
#6980=CARTESIAN_POINT('Origin',(8.07356224891643,0.,3.45241820019386));
#6981=CARTESIAN_POINT('',(9.27541183715869,0.,3.95024059957632));
#6982=CARTESIAN_POINT('',(8.07356224891643,0.,3.45241820019386));
#6983=CARTESIAN_POINT('',(4.01764695283996,0.,1.77240307672249));
#6984=CARTESIAN_POINT('',(9.27541183715869,0.,3.95024059957632));
#6985=CARTESIAN_POINT('',(8.07356224891643,0.,3.45241820019386));
#6986=CARTESIAN_POINT('Origin',(3.76653170796373,0.,5.20512693791975));
#6987=CARTESIAN_POINT('',(7.74826945338534,0.,7.60684809714803));
#6988=CARTESIAN_POINT('Origin',(3.76653170796373,0.,5.20512693791975));
#6989=CARTESIAN_POINT('',(7.74826945338534,0.,7.60684809714803));
#6990=CARTESIAN_POINT('Origin',(8.47280568367674,0.,8.33138432743943));
#6991=CARTESIAN_POINT('',(8.47280568367674,0.,8.33138432743943));
#6992=CARTESIAN_POINT('',(4.2717581808977,0.,4.13033682466039));
#6993=CARTESIAN_POINT('',(8.47280568367674,0.,8.33138432743943));
#6994=CARTESIAN_POINT('Origin',(3.76653170796373,0.,5.20512693791975));
#6995=CARTESIAN_POINT('Origin',(3.76653170796373,0.,5.20512693791975));
#6996=CARTESIAN_POINT('Origin',(-7.34314356543771,0.,-0.100000000000002));
#6997=CARTESIAN_POINT('',(-8.65957545399302,0.,-2.38012730969965));
#6998=CARTESIAN_POINT('',(-7.34314356543771,0.,-0.100000000000002));
#6999=CARTESIAN_POINT('',(-6.40360022445916,0.,1.52733708370028));
#7000=CARTESIAN_POINT('',(-8.65957545399302,0.,-2.38012730969965));
#7001=CARTESIAN_POINT('',(-7.34314356543771,0.,-0.100000000000002));
#7002=CARTESIAN_POINT('Origin',(-6.18844307694304,0.,-0.100000000000001));
#7003=CARTESIAN_POINT('',(-6.18844307694304,0.,-0.100000000000001));
#7004=CARTESIAN_POINT('',(-3.09422153847152,0.,-0.1));
#7005=CARTESIAN_POINT('',(-6.18844307694304,0.,-0.100000000000001));
#7006=CARTESIAN_POINT('Origin',(-7.79355000953385,0.,-2.88012723924894));
#7007=CARTESIAN_POINT('',(-7.79355000953385,0.,-2.88012723924895));
#7008=CARTESIAN_POINT('',(-6.19579072590829,0.,-0.112726503523204));
#7009=CARTESIAN_POINT('',(-7.79355000953385,0.,-2.88012723924895));
#7010=CARTESIAN_POINT('Origin',(-3.76653170796373,0.,-5.20512693791975));
#7011=CARTESIAN_POINT('',(-7.95585141156872,0.,-3.18718233486766));
#7012=CARTESIAN_POINT('Origin',(-3.76653170796373,0.,-5.20512693791975));
#7013=CARTESIAN_POINT('',(-7.95585141156872,0.,-3.18718233486766));
#7014=CARTESIAN_POINT('Origin',(-9.21474274411876,0.,-3.70863219836383));
#7015=CARTESIAN_POINT('',(-9.21474274411876,0.,-3.70863219836383));
#7016=CARTESIAN_POINT('',(-4.62650554367763,0.,-1.80812212255635));
#7017=CARTESIAN_POINT('',(-9.21474274411876,0.,-3.70863219836383));
#7018=CARTESIAN_POINT('Origin',(-3.76653170796373,0.,-5.20512693791975));
#7019=CARTESIAN_POINT('Origin',(-3.76653170796373,0.,-5.20512693791975));
#7020=CARTESIAN_POINT('Origin',(3.76653170796373,0.,5.20512693791975));
#7021=CARTESIAN_POINT('',(7.67024049073712,0.,3.06887841789734));
#7022=CARTESIAN_POINT('',(7.62034475480448,0.,2.98012693791973));
#7023=CARTESIAN_POINT('Origin',(3.76653170796373,0.,5.20512693791975));
#7024=CARTESIAN_POINT('',(7.67024049073712,0.,3.06887841789734));
#7025=CARTESIAN_POINT('',(7.62034475480448,0.,2.98012693791973));
#7026=CARTESIAN_POINT('Origin',(5.95750269189622,0.,0.100000000000001));
#7027=CARTESIAN_POINT('',(5.95750269189622,0.,0.100000000000001));
#7028=CARTESIAN_POINT('',(5.19116422031459,0.,-1.22733716857408));
#7029=CARTESIAN_POINT('',(5.95750269189622,0.,0.100000000000001));
#7030=CARTESIAN_POINT('Origin',(4.884,0.,0.100000000000001));
#7031=CARTESIAN_POINT('',(4.884,0.,0.100000000000001));
#7032=CARTESIAN_POINT('',(2.442,0.,0.1));
#7033=CARTESIAN_POINT('',(4.884,0.,0.100000000000001));
#7034=CARTESIAN_POINT('Origin',(4.884,0.,0.240638795573789));
#7035=CARTESIAN_POINT('',(4.884,0.,0.240638795573789));
#7036=CARTESIAN_POINT('',(4.884,0.,0.120319397786888));
#7037=CARTESIAN_POINT('',(4.884,0.,0.240638795573789));
#7038=CARTESIAN_POINT('Origin',(6.15437009246044,0.,2.44098434013123));
#7039=CARTESIAN_POINT('',(6.15437009246044,0.,2.44098434013123));
#7040=CARTESIAN_POINT('',(4.85658521870447,0.,0.193155001491542));
#7041=CARTESIAN_POINT('',(6.15437009246044,0.,2.44098434013123));
#7042=CARTESIAN_POINT('Origin',(7.67024049073712,0.,3.06887841789734));
#7043=CARTESIAN_POINT('',(3.85425441698681,0.,1.48824523232311));
#7044=CARTESIAN_POINT('Origin',(3.76653170796373,0.,5.20512693791975));
#7045=CARTESIAN_POINT('',(9.21474274411876,0.,3.70863219836382));
#7046=CARTESIAN_POINT('',(8.65957523934582,0.,2.38012693791976));
#7047=CARTESIAN_POINT('Origin',(3.76653170796373,0.,5.20512693791975));
#7048=CARTESIAN_POINT('',(9.21474274411876,0.,3.70863219836382));
#7049=CARTESIAN_POINT('',(8.65957523934582,0.,2.38012693791976));
#7050=CARTESIAN_POINT('Origin',(7.34314333795133,0.,0.100000000000001));
#7051=CARTESIAN_POINT('',(7.68593340369783,0.,0.693729810202824));
#7052=CARTESIAN_POINT('',(7.68593340369783,0.,0.693729810202823));
#7053=CARTESIAN_POINT('',(6.4035997856128,0.,-1.52733716857408));
#7054=CARTESIAN_POINT('Origin',(6.18844279957207,0.,0.100000000000001));
#7055=CARTESIAN_POINT('',(6.65760496473119,0.,0.100000000000001));
#7056=CARTESIAN_POINT('',(6.65760496473119,0.,0.100000000000001));
#7057=CARTESIAN_POINT('',(6.18844279957207,0.,0.100000000000001));
#7058=CARTESIAN_POINT('',(6.18844279957207,0.,0.100000000000001));
#7059=CARTESIAN_POINT('',(3.09422139978604,0.,0.100000000000001));
#7060=CARTESIAN_POINT('Origin',(7.79354983556137,0.,2.88012693791975));
#7061=CARTESIAN_POINT('',(7.79354983556137,0.,2.88012693791975));
#7062=CARTESIAN_POINT('',(6.1957903325256,0.,0.112726300385799));
#7063=CARTESIAN_POINT('',(7.79354983556137,0.,2.88012693791975));
#7064=CARTESIAN_POINT('Origin',(3.76653170796373,0.,5.20512693791975));
#7065=CARTESIAN_POINT('',(7.95585141156871,0.,3.18718233486766));
#7066=CARTESIAN_POINT('Origin',(3.76653170796373,0.,5.20512693791975));
#7067=CARTESIAN_POINT('',(7.95585141156871,0.,3.18718233486766));
#7068=CARTESIAN_POINT('Origin',(9.21474274411876,0.,3.70863219836382));
#7069=CARTESIAN_POINT('',(4.62650554367763,0.,1.80812212255635));
#7070=CARTESIAN_POINT('Origin',(-7.95585141156871,0.,3.18718233486765));
#7071=CARTESIAN_POINT('',(-9.21474274411876,0.,3.70863219836382));
#7072=CARTESIAN_POINT('',(-7.95585141156871,0.,3.18718233486765));
#7073=CARTESIAN_POINT('',(-3.99705987740261,0.,1.54739719080826));
#7074=CARTESIAN_POINT('',(-9.21474274411876,0.,3.70863219836382));
#7075=CARTESIAN_POINT('',(-7.95585141156871,0.,3.18718233486765));
#7076=CARTESIAN_POINT('Origin',(-3.76653170796373,0.,5.20512693791975));
#7077=CARTESIAN_POINT('',(-7.79354983556137,0.,2.88012693791975));
#7078=CARTESIAN_POINT('Origin',(-3.76653170796373,0.,5.20512693791975));
#7079=CARTESIAN_POINT('',(-7.79354983556137,0.,2.88012693791975));
#7080=CARTESIAN_POINT('Origin',(-6.18844279957207,0.,0.0999999999999979));
#7081=CARTESIAN_POINT('',(-6.18844279957207,0.,0.0999999999999977));
#7082=CARTESIAN_POINT('',(-5.39323681453095,0.,-1.27733716857408));
#7083=CARTESIAN_POINT('',(-6.18844279957207,0.,0.0999999999999977));
#7084=CARTESIAN_POINT('Origin',(-7.34314333795132,0.,0.0999999999999973));
#7085=CARTESIAN_POINT('',(-7.34314333795132,0.,0.0999999999999973));
#7086=CARTESIAN_POINT('',(-3.67157166897566,0.,0.0999999999999986));
#7087=CARTESIAN_POINT('',(-7.34314333795132,0.,0.0999999999999973));
#7088=CARTESIAN_POINT('Origin',(-8.65957523934581,0.,2.38012693791975));
#7089=CARTESIAN_POINT('',(-8.65957523934581,0.,2.38012693791975));
#7090=CARTESIAN_POINT('',(-7.06181573631004,0.,-0.387273699614203));
#7091=CARTESIAN_POINT('',(-8.65957523934581,0.,2.38012693791975));
#7092=CARTESIAN_POINT('Origin',(-3.76653170796373,0.,5.20512693791975));
#7093=CARTESIAN_POINT('Origin',(-3.76653170796373,0.,5.20512693791975));
#7094=CARTESIAN_POINT('Origin',(-3.76653170796373,0.,5.20512693791975));
#7095=CARTESIAN_POINT('',(-9.27541183715869,0.,3.95024059957631));
#7096=CARTESIAN_POINT('',(-8.47280568367674,0.,8.33138432743943));
#7097=CARTESIAN_POINT('Origin',(-3.76653170796373,0.,5.20512693791975));
#7098=CARTESIAN_POINT('',(-9.27541183715869,0.,3.95024059957631));
#7099=CARTESIAN_POINT('',(-8.47280568367674,0.,8.33138432743943));
#7100=CARTESIAN_POINT('Origin',(-7.74826945338534,0.,7.60684809714803));
#7101=CARTESIAN_POINT('',(-7.74826945338534,0.,7.60684809714803));
#7102=CARTESIAN_POINT('',(-3.909490065752,0.,3.76806870951469));
#7103=CARTESIAN_POINT('',(-7.74826945338534,0.,7.60684809714803));
#7104=CARTESIAN_POINT('Origin',(-3.76653170796373,0.,5.20512693791975));
#7105=CARTESIAN_POINT('',(-8.07356224891643,0.,3.45241820019385));
#7106=CARTESIAN_POINT('Origin',(-3.76653170796373,0.,5.20512693791975));
#7107=CARTESIAN_POINT('',(-8.07356224891643,0.,3.45241820019385));
#7108=CARTESIAN_POINT('Origin',(-9.27541183715869,0.,3.95024059957631));
#7109=CARTESIAN_POINT('',(-4.61857174696109,0.,2.02131427641372));
#7110=CARTESIAN_POINT('Origin',(3.76653170796373,0.,-5.20512693791975));
#7111=CARTESIAN_POINT('',(3.89033185874044,0.,-9.65340452847856));
#7112=CARTESIAN_POINT('',(0.100000000000001,0.,-7.72684167882455));
#7113=CARTESIAN_POINT('Origin',(3.76653170796373,0.,-5.20512693791975));
#7114=CARTESIAN_POINT('',(3.89033185874044,0.,-9.65340452847856));
#7115=CARTESIAN_POINT('',(0.100000000000001,0.,-7.72684167882455));
#7116=CARTESIAN_POINT('Origin',(0.0999999999999997,0.,-5.75450773216425));
#7117=CARTESIAN_POINT('',(0.0999999999999997,0.,-5.75450773216425));
#7118=CARTESIAN_POINT('',(0.0999999999999983,0.,-2.87725386608212));
#7119=CARTESIAN_POINT('',(0.0999999999999997,0.,-5.75450773216425));
#7120=CARTESIAN_POINT('Origin',(0.778744064907409,0.,-6.93012693791973));
#7121=CARTESIAN_POINT('',(0.778744066898821,0.,-6.93012694136896));
#7122=CARTESIAN_POINT('',(-0.819015438128341,0.,-4.16272630038577));
#7123=CARTESIAN_POINT('',(0.778744066898821,0.,-6.93012694136896));
#7124=CARTESIAN_POINT('Origin',(3.76653170796373,0.,-5.20512693791975));
#7125=CARTESIAN_POINT('',(3.47160040578799,0.,-8.64249737576856));
#7126=CARTESIAN_POINT('Origin',(3.76653170796373,0.,-5.20512693791975));
#7127=CARTESIAN_POINT('',(3.47160040578799,0.,-8.64249737576856));
#7128=CARTESIAN_POINT('Origin',(3.89033185874044,0.,-9.65340452847856));
#7129=CARTESIAN_POINT('',(1.89897195274465,0.,-4.84583643585753));
#7130=CARTESIAN_POINT('Origin',(4.884,0.,-0.0999999999999981));
#7131=CARTESIAN_POINT('',(4.884,0.,-0.24063823577306));
#7132=CARTESIAN_POINT('',(4.884,0.,-0.0999999999999981));
#7133=CARTESIAN_POINT('',(4.884,0.,-0.0500000000000053));
#7134=CARTESIAN_POINT('',(4.884,0.,-0.24063823577306));
#7135=CARTESIAN_POINT('',(4.884,0.,-0.0999999999999981));
#7136=CARTESIAN_POINT('Origin',(5.9575029792441,0.,-0.099999999999998));
#7137=CARTESIAN_POINT('',(5.9575029792441,0.,-0.099999999999998));
#7138=CARTESIAN_POINT('',(2.97875148962205,0.,-0.0999999999999984));
#7139=CARTESIAN_POINT('',(5.9575029792441,0.,-0.099999999999998));
#7140=CARTESIAN_POINT('Origin',(7.62034492129427,0.,-2.98012722628855));
#7141=CARTESIAN_POINT('',(7.62034492129427,0.,-2.98012722628855));
#7142=CARTESIAN_POINT('',(6.02258563766871,0.,-0.212726490562807));
#7143=CARTESIAN_POINT('',(7.62034492129427,0.,-2.98012722628855));
#7144=CARTESIAN_POINT('Origin',(3.76653170796373,0.,-5.20512693791975));
#7145=CARTESIAN_POINT('',(7.67024049073712,0.,-3.06887841789734));
#7146=CARTESIAN_POINT('Origin',(3.76653170796373,0.,-5.20512693791975));
#7147=CARTESIAN_POINT('',(7.67024049073712,0.,-3.06887841789734));
#7148=CARTESIAN_POINT('Origin',(6.15437022872106,0.,-2.44098439657223));
#7149=CARTESIAN_POINT('',(6.15437022872106,0.,-2.44098439657223));
#7150=CARTESIAN_POINT('',(3.09631928597878,0.,-1.17429822166055));
#7151=CARTESIAN_POINT('',(6.15437022872106,0.,-2.44098439657223));
#7152=CARTESIAN_POINT('Origin',(4.884,0.,-0.24063823577306));
#7153=CARTESIAN_POINT('',(4.22140045642264,0.,0.907018037095926));
#7154=CARTESIAN_POINT('Origin',(7.80790093140714,0.,-3.34237767948359));
#7155=CARTESIAN_POINT('',(6.31863815458294,0.,-2.7255048393856));
#7156=CARTESIAN_POINT('',(7.80790093140714,0.,-3.34237767948359));
#7157=CARTESIAN_POINT('',(3.88481629408531,0.,-1.71738281636736));
#7158=CARTESIAN_POINT('',(6.31863815458294,0.,-2.7255048393856));
#7159=CARTESIAN_POINT('',(7.80790093140714,0.,-3.34237767948359));
#7160=CARTESIAN_POINT('Origin',(3.76653170796373,0.,-5.20512693791975));
#7161=CARTESIAN_POINT('',(7.6023792773254,0.,-7.46095792108808));
#7162=CARTESIAN_POINT('Origin',(3.76653170796373,0.,-5.20512693791975));
#7163=CARTESIAN_POINT('',(7.6023792773254,0.,-7.46095792108808));
#7164=CARTESIAN_POINT('Origin',(6.86459912006894,0.,-6.72317776383163));
#7165=CARTESIAN_POINT('',(6.86459912006894,0.,-6.72317776383163));
#7166=CARTESIAN_POINT('',(3.4676548990938,0.,-3.32623354285648));
#7167=CARTESIAN_POINT('',(6.86459912006894,0.,-6.72317776383163));
#7168=CARTESIAN_POINT('Origin',(3.76653170796373,0.,-5.20512693791975));
#7169=CARTESIAN_POINT('',(6.7543194800964,0.,-3.48012716148657));
#7170=CARTESIAN_POINT('Origin',(3.76653170796373,0.,-5.20512693791975));
#7171=CARTESIAN_POINT('',(6.7543194800964,0.,-3.48012716148657));
#7172=CARTESIAN_POINT('Origin',(6.31863815458294,0.,-2.7255048393856));
#7173=CARTESIAN_POINT('',(4.93871953371411,0.,-0.335415264710344));
#7174=CARTESIAN_POINT('Origin',(-7.80790093140714,0.,3.3423776794836));
#7175=CARTESIAN_POINT('',(-6.3186380556309,0.,2.72550479839832));
#7176=CARTESIAN_POINT('',(-7.80790093140714,0.,3.3423776794836));
#7177=CARTESIAN_POINT('',(-3.88481629408532,0.,1.71738281636737));
#7178=CARTESIAN_POINT('',(-6.3186380556309,0.,2.72550479839832));
#7179=CARTESIAN_POINT('',(-7.80790093140714,0.,3.3423776794836));
#7180=CARTESIAN_POINT('Origin',(-3.76653170796373,0.,5.20512693791975));
#7181=CARTESIAN_POINT('',(-7.6023792773254,0.,7.46095792108808));
#7182=CARTESIAN_POINT('Origin',(-3.76653170796373,0.,5.20512693791975));
#7183=CARTESIAN_POINT('',(-7.6023792773254,0.,7.46095792108808));
#7184=CARTESIAN_POINT('Origin',(-6.86459912006894,0.,6.72317776383163));
#7185=CARTESIAN_POINT('',(-6.86459912006894,0.,6.72317776383163));
#7186=CARTESIAN_POINT('',(-3.4676548990938,0.,3.32623354285649));
#7187=CARTESIAN_POINT('',(-6.86459912006894,0.,6.72317776383163));
#7188=CARTESIAN_POINT('Origin',(-3.76653170796373,0.,5.20512693791975));
#7189=CARTESIAN_POINT('',(-6.75431935102004,0.,3.48012693791975));
#7190=CARTESIAN_POINT('Origin',(-3.76653170796373,0.,5.20512693791975));
#7191=CARTESIAN_POINT('',(-6.75431935102004,0.,3.48012693791975));
#7192=CARTESIAN_POINT('Origin',(-6.3186380556309,0.,2.72550479839832));
#7193=CARTESIAN_POINT('',(-4.9387192002897,0.,0.335415230625085));
#7194=CARTESIAN_POINT('Origin',(-3.76653170796373,0.,5.20512693791975));
#7195=CARTESIAN_POINT('',(-7.49417450422795,0.,7.63559586046525));
#7196=CARTESIAN_POINT('',(-4.10227015845738,0.,9.64244366009094));
#7197=CARTESIAN_POINT('Origin',(-3.76653170796373,0.,5.20512693791975));
#7198=CARTESIAN_POINT('',(-7.49417450422795,0.,7.63559586046525));
#7199=CARTESIAN_POINT('',(-4.10227015845738,0.,9.64244366009094));
#7200=CARTESIAN_POINT('Origin',(-3.69298543419789,0.,8.65434292791156));
#7201=CARTESIAN_POINT('',(-3.69298543419789,0.,8.65434292791156));
#7202=CARTESIAN_POINT('',(-1.89268669372452,0.,4.30803729233752));
#7203=CARTESIAN_POINT('',(-3.69298543419789,0.,8.65434292791156));
#7204=CARTESIAN_POINT('Origin',(-3.76653170796373,0.,5.20512693791975));
#7205=CARTESIAN_POINT('',(-6.7668382253291,0.,6.90825958156641));
#7206=CARTESIAN_POINT('Origin',(-3.76653170796373,0.,5.20512693791975));
#7207=CARTESIAN_POINT('',(-6.7668382253291,0.,6.90825958156641));
#7208=CARTESIAN_POINT('Origin',(-7.49417450422795,0.,7.63559586046525));
#7209=CARTESIAN_POINT('',(-3.71173191305465,0.,3.85315326929196));
#7210=CARTESIAN_POINT('Origin',(-5.9575029792441,0.,-0.100000000000001));
#7211=CARTESIAN_POINT('',(-7.62034492129426,0.,-2.98012722628853));
#7212=CARTESIAN_POINT('',(-5.9575029792441,0.,-0.100000000000001));
#7213=CARTESIAN_POINT('',(-5.19116466664363,0.,1.22733712258147));
#7214=CARTESIAN_POINT('',(-7.62034492129426,0.,-2.98012722628853));
#7215=CARTESIAN_POINT('',(-5.9575029792441,0.,-0.100000000000001));
#7216=CARTESIAN_POINT('Origin',(-4.884,0.,-0.100000000000001));
#7217=CARTESIAN_POINT('',(-4.884,0.,-0.100000000000001));
#7218=CARTESIAN_POINT('',(-2.442,0.,-0.1));
#7219=CARTESIAN_POINT('',(-4.884,0.,-0.100000000000001));
#7220=CARTESIAN_POINT('Origin',(-4.884,0.,-0.240638235773061));
#7221=CARTESIAN_POINT('',(-4.884,0.,-0.240638235773061));
#7222=CARTESIAN_POINT('',(-4.884,0.,-0.120319117886528));
#7223=CARTESIAN_POINT('',(-4.884,0.,-0.240638235773061));
#7224=CARTESIAN_POINT('Origin',(-6.15437022872106,0.,-2.44098439657223));
#7225=CARTESIAN_POINT('',(-6.15437022872106,0.,-2.44098439657223));
#7226=CARTESIAN_POINT('',(-4.85658557078317,0.,-0.193155043303661));
#7227=CARTESIAN_POINT('',(-6.15437022872106,0.,-2.44098439657223));
#7228=CARTESIAN_POINT('Origin',(-7.67024049073712,0.,-3.06887841789734));
#7229=CARTESIAN_POINT('',(-7.67024049073712,0.,-3.06887841789734));
#7230=CARTESIAN_POINT('',(-3.85425441698681,0.,-1.4882452323231));
#7231=CARTESIAN_POINT('',(-7.67024049073712,0.,-3.06887841789734));
#7232=CARTESIAN_POINT('Origin',(-3.76653170796373,0.,-5.20512693791975));
#7233=CARTESIAN_POINT('Origin',(-3.76653170796373,0.,-5.20512693791975));
#7234=CARTESIAN_POINT('Origin',(3.76653170796373,0.,5.20512693791975));
#7235=CARTESIAN_POINT('',(4.58018537742268,0.,10.7962330633815));
#7236=CARTESIAN_POINT('',(8.35727351054505,0.,8.49869486678236));
#7237=CARTESIAN_POINT('Origin',(3.76653170796373,0.,5.20512693791975));
#7238=CARTESIAN_POINT('',(4.58018537742268,0.,10.7962330633815));
#7239=CARTESIAN_POINT('',(8.35727351054505,0.,8.49869486678236));
#7240=CARTESIAN_POINT('Origin',(7.63856167756547,0.,7.77998303380278));
#7241=CARTESIAN_POINT('',(7.63856167756547,0.,7.77998303380278));
#7242=CARTESIAN_POINT('',(3.7839254997234,0.,3.92534685596072));
#7243=CARTESIAN_POINT('',(7.63856167756547,0.,7.77998303380278));
#7244=CARTESIAN_POINT('Origin',(3.76653170796373,0.,5.20512693791975));
#7245=CARTESIAN_POINT('',(4.18263921469327,0.,9.83647172565077));
#7246=CARTESIAN_POINT('Origin',(3.76653170796373,0.,5.20512693791975));
#7247=CARTESIAN_POINT('',(4.18263921469327,0.,9.83647172565077));
#7248=CARTESIAN_POINT('Origin',(4.58018537742268,0.,10.7962330633815));
#7249=CARTESIAN_POINT('',(2.33628666533691,0.,5.3789823600725));
#7250=CARTESIAN_POINT('Origin',(-3.76653170796373,0.,5.20512693791975));
#7251=CARTESIAN_POINT('',(-4.37451255181366,0.,10.8223201243351));
#7252=CARTESIAN_POINT('',(1.11022302462516E-15,0.,9.4165090023855));
#7253=CARTESIAN_POINT('Origin',(-3.76653170796373,0.,5.20512693791975));
#7254=CARTESIAN_POINT('',(-4.37451255181366,0.,10.8223201243351));
#7255=CARTESIAN_POINT('',(1.11022302462516E-15,0.,9.4165090023855));
#7256=CARTESIAN_POINT('Origin',(3.76653170796373,0.,5.20512693791975));
#7257=CARTESIAN_POINT('',(4.37451255181365,0.,10.8223201243351));
#7258=CARTESIAN_POINT('Origin',(3.76653170796373,0.,5.20512693791975));
#7259=CARTESIAN_POINT('',(4.37451255181365,0.,10.8223201243351));
#7260=CARTESIAN_POINT('Origin',(3.97200665921808,0.,9.85058493949581));
#7261=CARTESIAN_POINT('',(3.97200665921808,0.,9.85058493949581));
#7262=CARTESIAN_POINT('',(1.93980935298348,0.,4.94442664136616));
#7263=CARTESIAN_POINT('',(3.97200665921808,0.,9.85058493949581));
#7264=CARTESIAN_POINT('Origin',(3.76653170796373,0.,5.20512693791975));
#7265=CARTESIAN_POINT('',(-4.75314232417645E-15,0.,7.93198206661724));
#7266=CARTESIAN_POINT('Origin',(3.76653170796373,0.,5.20512693791975));
#7267=CARTESIAN_POINT('',(-4.75314232417645E-15,0.,7.93198206661724));
#7268=CARTESIAN_POINT('Origin',(-3.76653170796373,0.,5.20512693791975));
#7269=CARTESIAN_POINT('',(-3.97200665921808,0.,9.85058493949581));
#7270=CARTESIAN_POINT('Origin',(-3.76653170796373,0.,5.20512693791975));
#7271=CARTESIAN_POINT('',(-3.97200665921808,0.,9.85058493949581));
#7272=CARTESIAN_POINT('Origin',(-4.37451255181366,0.,10.8223201243351));
#7273=CARTESIAN_POINT('',(-2.14106229928126,0.,5.43029423378583));
#7274=CARTESIAN_POINT('Origin',(-3.76653170796373,0.,5.20512693791975));
#7275=CARTESIAN_POINT('',(-3.89033185874043,0.,9.65340452847856));
#7276=CARTESIAN_POINT('',(8.89913143176102E-15,0.,7.57488196595614));
#7277=CARTESIAN_POINT('Origin',(-3.76653170796373,0.,5.20512693791975));
#7278=CARTESIAN_POINT('',(-3.89033185874043,0.,9.65340452847856));
#7279=CARTESIAN_POINT('',(8.89913143176102E-15,0.,7.57488196595614));
#7280=CARTESIAN_POINT('Origin',(3.76653170796373,0.,5.20512693791975));
#7281=CARTESIAN_POINT('',(3.89033185874043,0.,9.65340452847856));
#7282=CARTESIAN_POINT('Origin',(3.76653170796373,0.,5.20512693791975));
#7283=CARTESIAN_POINT('',(3.89033185874043,0.,9.65340452847856));
#7284=CARTESIAN_POINT('Origin',(3.47160040578798,0.,8.64249737576856));
#7285=CARTESIAN_POINT('',(3.47160040578798,0.,8.64249737576856));
#7286=CARTESIAN_POINT('',(1.68960622626843,0.,4.34038285950253));
#7287=CARTESIAN_POINT('',(3.47160040578798,0.,8.64249737576856));
#7288=CARTESIAN_POINT('Origin',(3.76653170796373,0.,5.20512693791975));
#7289=CARTESIAN_POINT('',(0.778744064907415,0.,6.93012693791974));
#7290=CARTESIAN_POINT('Origin',(3.76653170796373,0.,5.20512693791975));
#7291=CARTESIAN_POINT('',(0.778744064907415,0.,6.93012693791974));
#7292=CARTESIAN_POINT('Origin',(4.16333634234434E-16,0.,5.58130265140737));
#7293=CARTESIAN_POINT('',(4.16333634234434E-16,0.,5.58130265140737));
#7294=CARTESIAN_POINT('',(-1.20838747058205,0.,3.4883141571296));
#7295=CARTESIAN_POINT('',(4.16333634234434E-16,0.,5.58130265140737));
#7296=CARTESIAN_POINT('Origin',(-0.778744064907414,0.,6.93012693791974));
#7297=CARTESIAN_POINT('',(-0.77874406490742,0.,6.93012693791975));
#7298=CARTESIAN_POINT('',(0.819015438128342,0.,4.16272630038578));
#7299=CARTESIAN_POINT('',(-0.77874406490742,0.,6.93012693791975));
#7300=CARTESIAN_POINT('Origin',(-3.76653170796373,0.,5.20512693791975));
#7301=CARTESIAN_POINT('',(-3.47160040578798,0.,8.64249737576856));
#7302=CARTESIAN_POINT('Origin',(-3.76653170796373,0.,5.20512693791975));
#7303=CARTESIAN_POINT('',(-3.47160040578798,0.,8.64249737576856));
#7304=CARTESIAN_POINT('Origin',(-3.89033185874043,0.,9.65340452847856));
#7305=CARTESIAN_POINT('',(-1.89897195274465,0.,4.84583643585754));
#7306=CARTESIAN_POINT('Origin',(8.65957545073172,0.,-2.38012730405092));
#7307=CARTESIAN_POINT('',(7.68593334775514,0.,-0.693729421888835));
#7308=CARTESIAN_POINT('',(7.68593334775514,0.,-0.693729421888835));
#7309=CARTESIAN_POINT('',(8.65957545073172,0.,-2.38012730405092));
#7310=CARTESIAN_POINT('',(8.65957545073172,0.,-2.38012730405092));
#7311=CARTESIAN_POINT('',(7.06181616710617,0.,0.387273431674817));
#7312=CARTESIAN_POINT('Origin',(3.76653170796373,0.,-5.20512693791975));
#7313=CARTESIAN_POINT('',(9.21474274411876,0.,-3.70863219836382));
#7314=CARTESIAN_POINT('Origin',(3.76653170796373,0.,-5.20512693791975));
#7315=CARTESIAN_POINT('',(9.21474274411876,0.,-3.70863219836382));
#7316=CARTESIAN_POINT('Origin',(7.95585141156871,0.,-3.18718233486765));
#7317=CARTESIAN_POINT('',(7.95585141156871,0.,-3.18718233486765));
#7318=CARTESIAN_POINT('',(3.99705987740261,0.,-1.54739719080826));
#7319=CARTESIAN_POINT('',(7.95585141156871,0.,-3.18718233486765));
#7320=CARTESIAN_POINT('Origin',(3.76653170796373,0.,-5.20512693791975));
#7321=CARTESIAN_POINT('',(7.79355000953385,0.,-2.88012723924894));
#7322=CARTESIAN_POINT('Origin',(3.76653170796373,0.,-5.20512693791975));
#7323=CARTESIAN_POINT('',(7.79355000953385,0.,-2.88012723924894));
#7324=CARTESIAN_POINT('Origin',(6.18844307694304,0.,-0.0999999999999984));
#7325=CARTESIAN_POINT('',(5.39323725961289,0.,1.27733711610127));
#7326=CARTESIAN_POINT('Origin',(3.76653170796373,0.,-5.20512693791975));
#7327=CARTESIAN_POINT('',(9.27541183715868,0.,-3.95024059957631));
#7328=CARTESIAN_POINT('',(8.47280568367674,0.,-8.33138432743943));
#7329=CARTESIAN_POINT('Origin',(3.76653170796373,0.,-5.20512693791975));
#7330=CARTESIAN_POINT('',(9.27541183715868,0.,-3.95024059957631));
#7331=CARTESIAN_POINT('',(8.47280568367674,0.,-8.33138432743943));
#7332=CARTESIAN_POINT('Origin',(7.74826945338534,0.,-7.60684809714803));
#7333=CARTESIAN_POINT('',(7.74826945338534,0.,-7.60684809714803));
#7334=CARTESIAN_POINT('',(3.909490065752,0.,-3.76806870951469));
#7335=CARTESIAN_POINT('',(7.74826945338534,0.,-7.60684809714803));
#7336=CARTESIAN_POINT('Origin',(3.76653170796373,0.,-5.20512693791975));
#7337=CARTESIAN_POINT('',(8.07356224891643,0.,-3.45241820019385));
#7338=CARTESIAN_POINT('Origin',(3.76653170796373,0.,-5.20512693791975));
#7339=CARTESIAN_POINT('',(8.07356224891643,0.,-3.45241820019385));
#7340=CARTESIAN_POINT('Origin',(9.27541183715868,0.,-3.95024059957631));
#7341=CARTESIAN_POINT('',(4.61857174696109,0.,-2.02131427641372));
#7342=CARTESIAN_POINT('Origin',(-8.07356224891643,0.,-3.45241820019386));
#7343=CARTESIAN_POINT('',(-9.27541183715869,0.,-3.95024059957632));
#7344=CARTESIAN_POINT('',(-8.07356224891643,0.,-3.45241820019386));
#7345=CARTESIAN_POINT('',(-4.01764695283996,0.,-1.77240307672249));
#7346=CARTESIAN_POINT('',(-9.27541183715869,0.,-3.95024059957632));
#7347=CARTESIAN_POINT('',(-8.07356224891643,0.,-3.45241820019386));
#7348=CARTESIAN_POINT('Origin',(-3.76653170796373,0.,-5.20512693791975));
#7349=CARTESIAN_POINT('',(-7.74826945338534,0.,-7.60684809714803));
#7350=CARTESIAN_POINT('Origin',(-3.76653170796373,0.,-5.20512693791975));
#7351=CARTESIAN_POINT('',(-7.74826945338534,0.,-7.60684809714803));
#7352=CARTESIAN_POINT('Origin',(-8.47280568367674,0.,-8.33138432743944));
#7353=CARTESIAN_POINT('',(-8.47280568367674,0.,-8.33138432743944));
#7354=CARTESIAN_POINT('',(-4.2717581808977,0.,-4.13033682466039));
#7355=CARTESIAN_POINT('',(-8.47280568367674,0.,-8.33138432743944));
#7356=CARTESIAN_POINT('Origin',(-3.76653170796373,0.,-5.20512693791975));
#7357=CARTESIAN_POINT('Origin',(-3.76653170796373,0.,-5.20512693791975));
#7358=CARTESIAN_POINT('Origin',(-6.31863815458295,0.,-2.7255048393856));
#7359=CARTESIAN_POINT('',(-7.80790093140714,0.,-3.3423776794836));
#7360=CARTESIAN_POINT('',(-6.31863815458295,0.,-2.7255048393856));
#7361=CARTESIAN_POINT('',(-3.14018490567322,0.,-1.40894639631836));
#7362=CARTESIAN_POINT('',(-7.80790093140714,0.,-3.3423776794836));
#7363=CARTESIAN_POINT('',(-6.31863815458295,0.,-2.7255048393856));
#7364=CARTESIAN_POINT('Origin',(-6.75431947694588,0.,-3.48012715602971));
#7365=CARTESIAN_POINT('',(-6.75431947694588,0.,-3.48012715602971));
#7366=CARTESIAN_POINT('',(-5.15656019489558,0.,-0.712726423032401));
#7367=CARTESIAN_POINT('',(-6.75431947694588,0.,-3.48012715602971));
#7368=CARTESIAN_POINT('Origin',(-3.76653170796373,0.,-5.20512693791975));
#7369=CARTESIAN_POINT('',(-6.86459912006894,0.,-6.72317776383163));
#7370=CARTESIAN_POINT('Origin',(-3.76653170796373,0.,-5.20512693791975));
#7371=CARTESIAN_POINT('',(-6.86459912006894,0.,-6.72317776383163));
#7372=CARTESIAN_POINT('Origin',(-7.60237927732539,0.,-7.46095792108808));
#7373=CARTESIAN_POINT('',(-7.60237927732539,0.,-7.46095792108808));
#7374=CARTESIAN_POINT('',(-3.83654497772202,0.,-3.69512362148471));
#7375=CARTESIAN_POINT('',(-7.60237927732539,0.,-7.46095792108808));
#7376=CARTESIAN_POINT('Origin',(-3.76653170796373,0.,-5.20512693791975));
#7377=CARTESIAN_POINT('Origin',(-3.76653170796373,0.,-5.20512693791975));
#7378=CARTESIAN_POINT('Origin',(-7.63856167756547,0.,-7.77998303380278));
#7379=CARTESIAN_POINT('',(-8.35727351054505,0.,-8.49869486678236));
#7380=CARTESIAN_POINT('',(-7.63856167756547,0.,-7.77998303380278));
#7381=CARTESIAN_POINT('',(-3.7839254997234,0.,-3.92534685596071));
#7382=CARTESIAN_POINT('',(-8.35727351054505,0.,-8.49869486678236));
#7383=CARTESIAN_POINT('',(-7.63856167756547,0.,-7.77998303380278));
#7384=CARTESIAN_POINT('Origin',(-3.76653170796373,0.,-5.20512693791975));
#7385=CARTESIAN_POINT('',(-4.18263921469327,0.,-9.83647172565077));
#7386=CARTESIAN_POINT('Origin',(-3.76653170796373,0.,-5.20512693791975));
#7387=CARTESIAN_POINT('',(-4.18263921469327,0.,-9.83647172565077));
#7388=CARTESIAN_POINT('Origin',(-4.58018537742268,0.,-10.7962330633815));
#7389=CARTESIAN_POINT('',(-4.58018537742268,0.,-10.7962330633815));
#7390=CARTESIAN_POINT('',(-2.33628666533691,0.,-5.3789823600725));
#7391=CARTESIAN_POINT('',(-4.58018537742268,0.,-10.7962330633815));
#7392=CARTESIAN_POINT('Origin',(-3.76653170796373,0.,-5.20512693791975));
#7393=CARTESIAN_POINT('Origin',(-3.76653170796373,0.,-5.20512693791975));
#7394=CARTESIAN_POINT('Origin',(-6.7668382253291,0.,-6.90825958156641));
#7395=CARTESIAN_POINT('',(-7.49417450422794,0.,-7.63559586046525));
#7396=CARTESIAN_POINT('',(-6.7668382253291,0.,-6.90825958156641));
#7397=CARTESIAN_POINT('',(-3.34806377360522,0.,-3.48948512984253));
#7398=CARTESIAN_POINT('',(-7.49417450422794,0.,-7.63559586046525));
#7399=CARTESIAN_POINT('',(-6.7668382253291,0.,-6.90825958156641));
#7400=CARTESIAN_POINT('Origin',(-3.76653170796373,0.,-5.20512693791975));
#7401=CARTESIAN_POINT('',(-3.69298543419788,0.,-8.65434292791156));
#7402=CARTESIAN_POINT('Origin',(-3.76653170796373,0.,-5.20512693791975));
#7403=CARTESIAN_POINT('',(-3.69298543419788,0.,-8.65434292791156));
#7404=CARTESIAN_POINT('Origin',(-4.10227015845737,0.,-9.64244366009094));
#7405=CARTESIAN_POINT('',(-4.10227015845737,0.,-9.64244366009094));
#7406=CARTESIAN_POINT('',(-2.09732905585425,0.,-4.80208765842722));
#7407=CARTESIAN_POINT('',(-4.10227015845737,0.,-9.64244366009094));
#7408=CARTESIAN_POINT('Origin',(-3.76653170796373,0.,-5.20512693791975));
#7409=CARTESIAN_POINT('Origin',(-3.76653170796373,0.,-5.20512693791975));
#7410=CARTESIAN_POINT('Origin',(-3.76653170318622,0.,5.20512694077402));
#7411=CARTESIAN_POINT('',(-6.58111426016792,0.,3.58012694374824));
#7412=CARTESIAN_POINT('',(-0.951949146204525,0.,6.8301269377998));
#7413=CARTESIAN_POINT('Origin',(-3.76653170318622,0.,5.20512694077402));
#7414=CARTESIAN_POINT('',(-6.58111426016792,0.,3.58012694374824));
#7415=CARTESIAN_POINT('',(-0.951949146204525,0.,6.8301269377998));
#7416=CARTESIAN_POINT('Origin',(-3.45154321790275E-10,0.,5.18130265094954));
#7417=CARTESIAN_POINT('',(-3.45154321790275E-10,0.,5.18130265094954));
#7418=CARTESIAN_POINT('',(1.12178492980247,0.,3.23831415676872));
#7419=CARTESIAN_POINT('',(-3.45154321790275E-10,0.,5.18130265094954));
#7420=CARTESIAN_POINT('Origin',(0.951949145603676,0.,6.83012693795474));
#7421=CARTESIAN_POINT('',(0.951949145603676,0.,6.83012693795474));
#7422=CARTESIAN_POINT('',(-0.645810357432074,0.,4.06272630042078));
#7423=CARTESIAN_POINT('',(0.951949145603676,0.,6.83012693795474));
#7424=CARTESIAN_POINT('Origin',(3.76653170793099,0.,5.20512693793931));
#7425=CARTESIAN_POINT('',(6.5811142702583,0.,3.58012693792388));
#7426=CARTESIAN_POINT('Origin',(3.76653170793099,0.,5.20512693793931));
#7427=CARTESIAN_POINT('',(6.5811142702583,0.,3.58012693792388));
#7428=CARTESIAN_POINT('Origin',(4.68399999998434,0.,0.294228634045406));
#7429=CARTESIAN_POINT('',(4.68399999998434,0.,0.294228634045406));
#7430=CARTESIAN_POINT('',(4.0347976320818,0.,-0.830222851551529));
#7431=CARTESIAN_POINT('',(4.68399999998434,0.,0.294228634045406));
#7432=CARTESIAN_POINT('Origin',(4.68399999998434,0.,-0.294228066281104));
#7433=CARTESIAN_POINT('',(4.68399999998434,0.,-0.294228066281104));
#7434=CARTESIAN_POINT('',(4.68399999998434,0.,-0.147114033140552));
#7435=CARTESIAN_POINT('',(4.68399999998434,0.,-0.294228066281104));
#7436=CARTESIAN_POINT('Origin',(6.58111439181187,0.,-3.58012714855213));
#7437=CARTESIAN_POINT('',(6.58111439181187,0.,-3.58012714855213));
#7438=CARTESIAN_POINT('',(4.98335510820356,0.,-0.812726412826823));
#7439=CARTESIAN_POINT('',(6.58111439181187,0.,-3.58012714855213));
#7440=CARTESIAN_POINT('Origin',(3.76653170853345,0.,-5.20512693757938));
#7441=CARTESIAN_POINT('',(0.951949146326945,0.,-6.83012693630938));
#7442=CARTESIAN_POINT('Origin',(3.76653170853345,0.,-5.20512693757938));
#7443=CARTESIAN_POINT('',(0.951949146326945,0.,-6.83012693630938));
#7444=CARTESIAN_POINT('Origin',(5.57843701787242E-9,0.,-5.1813026583114));
#7445=CARTESIAN_POINT('',(5.57843701787242E-9,0.,-5.1813026583114));
#7446=CARTESIAN_POINT('',(-1.12178492681724,0.,-3.23831416023684));
#7447=CARTESIAN_POINT('',(5.57843701787242E-9,0.,-5.1813026583114));
#7448=CARTESIAN_POINT('Origin',(-0.951949138490931,0.,-6.83012694206128));
#7449=CARTESIAN_POINT('',(-0.951949138490931,0.,-6.83012694206128));
#7450=CARTESIAN_POINT('',(0.64581036454482,0.,-4.06272630452731));
#7451=CARTESIAN_POINT('',(-0.951949138490931,0.,-6.83012694206128));
#7452=CARTESIAN_POINT('Origin',(-3.7665318025043,0.,-5.20512688143757));
#7453=CARTESIAN_POINT('',(-6.58111458758961,0.,-3.58012703051661));
#7454=CARTESIAN_POINT('Origin',(-3.7665318025043,0.,-5.20512688143757));
#7455=CARTESIAN_POINT('',(-6.58111458758961,0.,-3.58012703051661));
#7456=CARTESIAN_POINT('Origin',(-4.68399997419131,0.,-0.29422813232936));
#7457=CARTESIAN_POINT('',(-4.68399997419131,0.,-0.29422813232936));
#7458=CARTESIAN_POINT('',(-4.03479771814108,0.,0.830223159537982));
#7459=CARTESIAN_POINT('',(-4.68399997419131,0.,-0.29422813232936));
#7460=CARTESIAN_POINT('Origin',(-4.68399997419131,0.,0.294228612671977));
#7461=CARTESIAN_POINT('',(-4.68399997419131,0.,0.294228612671977));
#7462=CARTESIAN_POINT('',(-4.68399997419131,0.,0.147114306335995));
#7463=CARTESIAN_POINT('',(-4.68399997419131,0.,0.294228612671977));
#7464=CARTESIAN_POINT('Origin',(-6.58111426016792,0.,3.58012694374824));
#7465=CARTESIAN_POINT('',(-4.98335475713216,0.,0.812726306214288));
#7466=CARTESIAN_POINT('Origin',(6.3186380556309,0.,2.72550479839832));
#7467=CARTESIAN_POINT('',(7.80790093140714,0.,3.3423776794836));
#7468=CARTESIAN_POINT('',(6.3186380556309,0.,2.72550479839832));
#7469=CARTESIAN_POINT('',(3.1401848561972,0.,1.40894637582472));
#7470=CARTESIAN_POINT('',(7.80790093140714,0.,3.3423776794836));
#7471=CARTESIAN_POINT('',(6.3186380556309,0.,2.72550479839832));
#7472=CARTESIAN_POINT('Origin',(6.75431935102004,0.,3.48012693791975));
#7473=CARTESIAN_POINT('',(6.75431935102005,0.,3.48012693791976));
#7474=CARTESIAN_POINT('',(5.15655984798428,0.,0.712726300385799));
#7475=CARTESIAN_POINT('',(6.75431935102005,0.,3.48012693791976));
#7476=CARTESIAN_POINT('Origin',(3.76653170796373,0.,5.20512693791975));
#7477=CARTESIAN_POINT('',(6.86459912006894,0.,6.72317776383163));
#7478=CARTESIAN_POINT('Origin',(3.76653170796373,0.,5.20512693791975));
#7479=CARTESIAN_POINT('',(6.86459912006894,0.,6.72317776383163));
#7480=CARTESIAN_POINT('Origin',(7.6023792773254,0.,7.46095792108808));
#7481=CARTESIAN_POINT('',(7.6023792773254,0.,7.46095792108808));
#7482=CARTESIAN_POINT('',(3.83654497772203,0.,3.69512362148471));
#7483=CARTESIAN_POINT('',(7.6023792773254,0.,7.46095792108808));
#7484=CARTESIAN_POINT('Origin',(3.76653170796373,0.,5.20512693791975));
#7485=CARTESIAN_POINT('Origin',(3.76653170796373,0.,5.20512693791975));
#7486=CARTESIAN_POINT('Origin',(3.76653170796373,0.,5.20512693791975));
#7487=CARTESIAN_POINT('',(4.10227015845737,0.,9.64244366009094));
#7488=CARTESIAN_POINT('',(7.49417450422794,0.,7.63559586046525));
#7489=CARTESIAN_POINT('Origin',(3.76653170796373,0.,5.20512693791975));
#7490=CARTESIAN_POINT('',(4.10227015845737,0.,9.64244366009094));
#7491=CARTESIAN_POINT('',(7.49417450422794,0.,7.63559586046525));
#7492=CARTESIAN_POINT('Origin',(6.7668382253291,0.,6.90825958156641));
#7493=CARTESIAN_POINT('',(6.7668382253291,0.,6.90825958156641));
#7494=CARTESIAN_POINT('',(3.34806377360522,0.,3.48948512984254));
#7495=CARTESIAN_POINT('',(6.7668382253291,0.,6.90825958156641));
#7496=CARTESIAN_POINT('Origin',(3.76653170796373,0.,5.20512693791975));
#7497=CARTESIAN_POINT('',(3.69298543419788,0.,8.65434292791156));
#7498=CARTESIAN_POINT('Origin',(3.76653170796373,0.,5.20512693791975));
#7499=CARTESIAN_POINT('',(3.69298543419788,0.,8.65434292791156));
#7500=CARTESIAN_POINT('Origin',(4.10227015845737,0.,9.64244366009094));
#7501=CARTESIAN_POINT('',(2.09732905585425,0.,4.80208765842722));
#7502=CARTESIAN_POINT('Origin',(-7.51634853245142,0.,1.97009005220572E-7));
#7503=CARTESIAN_POINT('',(-8.8327803201027,0.,2.28012693791975));
#7504=CARTESIAN_POINT('',(-7.51634853245142,0.,1.97009005220572E-7));
#7505=CARTESIAN_POINT('Origin',(-8.83278054234804,0.,-2.28012732286));
#7506=CARTESIAN_POINT('',(-8.83278054234804,0.,-2.28012732286));
#7507=CARTESIAN_POINT('Origin',(-3.76653170796373,0.,-5.20512693791975));
#7508=CARTESIAN_POINT('',(2.77555756156289E-15,0.,-9.68125683917416));
#7509=CARTESIAN_POINT('Origin',(3.76653170796373,0.,-5.20512693791975));
#7510=CARTESIAN_POINT('Origin',(3.76653170796373,0.,5.20512693791975));
#7511=CARTESIAN_POINT('',(1.66533453693773E-15,0.,9.68125683917416));
#7512=CARTESIAN_POINT('Origin',(-3.76653170796373,0.,5.20512693791975));
#7513=CARTESIAN_POINT('Origin',(0.,0.,4.44089209850063E-15));
#7514=CARTESIAN_POINT('Origin',(0.,0.,4.44089209850063E-15));
#7515=CARTESIAN_POINT('Origin',(0.,0.,4.44089209850063E-15));
#7516=CARTESIAN_POINT('',(-2.68400000000001,0.,-0.830127018922281));
#7517=CARTESIAN_POINT('',(-4.84906350946108,0.,-4.58012701892222));
#7518=CARTESIAN_POINT('',(-3.25130398304191,0.,-1.81272634088703));
#7519=CARTESIAN_POINT('',(-5.01653175473053,0.,-5.20512701892223));
#7520=CARTESIAN_POINT('Origin',(-3.76653175473053,0.,-5.20512701892223));
#7521=CARTESIAN_POINT('',(-2.68399999999997,0.,-5.83012701892221));
#7522=CARTESIAN_POINT('Origin',(-3.76653175473053,0.,-5.20512701892223));
#7523=CARTESIAN_POINT('',(-0.184000000000004,0.,-1.5));
#7524=CARTESIAN_POINT('',(0.163759526419158,0.,-0.897662831425907));
#7525=CARTESIAN_POINT('',(-0.183999999999991,0.,1.5));
#7526=CARTESIAN_POINT('',(-0.183999999999994,0.,0.750000000000005));
#7527=CARTESIAN_POINT('',(-2.68399999999997,0.,5.83012701892221));
#7528=CARTESIAN_POINT('',(-1.08624047358082,0.,3.06272634088702));
#7529=CARTESIAN_POINT('',(-5.01653175473053,0.,5.20512701892223));
#7530=CARTESIAN_POINT('Origin',(-3.76653175473053,0.,5.20512701892223));
#7531=CARTESIAN_POINT('',(-4.84906350946107,0.,4.58012701892221));
#7532=CARTESIAN_POINT('Origin',(-3.76653175473053,0.,5.20512701892223));
#7533=CARTESIAN_POINT('',(-2.684,0.,0.830127018922259));
#7534=CARTESIAN_POINT('',(-2.16877222831137,0.,-0.062273659112946));
#7535=CARTESIAN_POINT('',(-2.68400000000001,0.,-0.415063509461132));
#7536=CARTESIAN_POINT('',(2.684,0.,0.830127018922259));
#7537=CARTESIAN_POINT('',(4.84906350946107,0.,4.58012701892221));
#7538=CARTESIAN_POINT('',(3.25130398304191,0.,1.81272634088703));
#7539=CARTESIAN_POINT('',(2.68399999999997,0.,5.83012701892221));
#7540=CARTESIAN_POINT('Origin',(3.76653175473053,0.,5.20512701892223));
#7541=CARTESIAN_POINT('',(0.183999999999991,0.,1.5));
#7542=CARTESIAN_POINT('',(-0.163759526419171,0.,0.89766283142592));
#7543=CARTESIAN_POINT('',(0.184000000000004,0.,-1.5));
#7544=CARTESIAN_POINT('',(0.184000000000001,0.,-0.749999999999996));
#7545=CARTESIAN_POINT('',(2.68399999999998,0.,-5.83012701892222));
#7546=CARTESIAN_POINT('',(1.08624047358083,0.,-3.06272634088702));
#7547=CARTESIAN_POINT('',(4.84906350946108,0.,-4.58012701892222));
#7548=CARTESIAN_POINT('Origin',(3.76653175473053,0.,-5.20512701892223));
#7549=CARTESIAN_POINT('',(2.68400000000001,0.,-0.830127018922281));
#7550=CARTESIAN_POINT('',(2.16877222831137,0.,0.0622736591129377));
#7551=CARTESIAN_POINT('',(2.68400000000001,0.,0.415063509461138));
#7552=CARTESIAN_POINT('Origin',(0.,0.,4.44089209850063E-15));
#7553=CARTESIAN_POINT('Origin',(0.,0.,4.44089209850063E-15));
#7554=CARTESIAN_POINT('Origin',(0.,0.,4.44089209850063E-15));
#7555=CARTESIAN_POINT('Origin',(0.,0.,4.44089209850063E-15));
#7556=CARTESIAN_POINT('Origin',(0.,0.,4.44089209850063E-15));
#7557=CARTESIAN_POINT('Origin',(0.,0.,4.44089209850063E-15));
#7558=CARTESIAN_POINT('Origin',(0.,0.,4.44089209850063E-15));
#7559=CARTESIAN_POINT('Origin',(0.,0.,4.44089209850063E-15));
#7560=CARTESIAN_POINT('Origin',(0.,0.,4.44089209850063E-15));
#7561=CARTESIAN_POINT('Origin',(0.,0.,4.44089209850063E-15));
#7562=CARTESIAN_POINT('Origin',(0.,0.,4.44089209850063E-15));
#7563=CARTESIAN_POINT('Origin',(0.,0.,4.44089209850063E-15));
#7564=CARTESIAN_POINT('Origin',(0.,0.,4.44089209850063E-15));
#7565=CARTESIAN_POINT('Origin',(0.,0.,4.44089209850063E-15));
#7566=CARTESIAN_POINT('Origin',(0.,0.,4.44089209850063E-15));
#7567=CARTESIAN_POINT('Origin',(0.,0.,4.44089209850063E-15));
#7568=CARTESIAN_POINT('Origin',(0.,0.,4.44089209850063E-15));
#7569=CARTESIAN_POINT('Origin',(0.,0.,4.44089209850063E-15));
#7570=CARTESIAN_POINT('Origin',(0.,0.,4.44089209850063E-15));
#7571=CARTESIAN_POINT('Origin',(0.,0.,4.44089209850063E-15));
#7572=CARTESIAN_POINT('Origin',(0.,0.,4.44089209850063E-15));
#7573=CARTESIAN_POINT('Origin',(0.,0.,4.44089209850063E-15));
#7574=CARTESIAN_POINT('Origin',(0.,0.,4.44089209850063E-15));
#7575=CARTESIAN_POINT('Origin',(0.,0.,4.44089209850063E-15));
#7576=CARTESIAN_POINT('Origin',(0.,0.,4.44089209850063E-15));
#7577=CARTESIAN_POINT('Origin',(0.,0.,4.44089209850063E-15));
#7578=CARTESIAN_POINT('Origin',(7.40090842976402,0.,2.05649269002794E-7));
#7579=CARTESIAN_POINT('Origin',(0.,0.,4.44089209850063E-15));
#7580=CARTESIAN_POINT('Origin',(7.40090842976402,0.,2.05649269002794E-7));
#7581=CARTESIAN_POINT('Origin',(-0.184000000000004,0.,-1.5));
#7582=CARTESIAN_POINT('',(-2.68399999999997,0.2,-5.83012701892221));
#7583=CARTESIAN_POINT('',(-2.68399999999999,0.,-5.83012701892222));
#7584=CARTESIAN_POINT('',(-0.184000000000004,0.2,-1.5));
#7585=CARTESIAN_POINT('',(-2.68399999999998,0.2,-5.8301270189222));
#7586=CARTESIAN_POINT('',(-0.184000000000004,0.,-1.5));
#7587=CARTESIAN_POINT('Origin',(-0.183999999999991,0.,1.5));
#7588=CARTESIAN_POINT('',(-0.183999999999991,0.2,1.5));
#7589=CARTESIAN_POINT('',(-0.184000000000004,0.2,-1.5));
#7590=CARTESIAN_POINT('',(-0.183999999999991,0.,1.5));
#7591=CARTESIAN_POINT('Origin',(-2.68399999999998,0.,5.8301270189222));
#7592=CARTESIAN_POINT('',(-2.68399999999997,0.2,5.83012701892221));
#7593=CARTESIAN_POINT('',(-2.68399999999998,0.2,5.8301270189222));
#7594=CARTESIAN_POINT('',(-2.68399999999999,0.,5.83012701892223));
#7595=CARTESIAN_POINT('Origin',(-2.684,0.,0.830127018922259));
#7596=CARTESIAN_POINT('',(-4.84906350946107,0.2,4.58012701892221));
#7597=CARTESIAN_POINT('',(-4.84906350946108,0.,4.58012701892223));
#7598=CARTESIAN_POINT('',(-2.684,0.2,0.830127018922259));
#7599=CARTESIAN_POINT('',(-4.84906350946107,0.2,4.58012701892221));
#7600=CARTESIAN_POINT('',(-2.684,0.,0.830127018922259));
#7601=CARTESIAN_POINT('Origin',(-2.68400000000001,0.,-0.830127018922281));
#7602=CARTESIAN_POINT('',(-2.68400000000001,0.2,-0.830127018922281));
#7603=CARTESIAN_POINT('',(-2.684,0.2,0.830127018922259));
#7604=CARTESIAN_POINT('',(-2.68400000000001,0.,-0.830127018922281));
#7605=CARTESIAN_POINT('Origin',(-4.84906350946108,0.,-4.58012701892222));
#7606=CARTESIAN_POINT('',(-4.84906350946108,0.2,-4.58012701892222));
#7607=CARTESIAN_POINT('',(-4.84906350946108,0.2,-4.58012701892222));
#7608=CARTESIAN_POINT('',(-4.84906350946109,0.,-4.58012701892223));
#7609=CARTESIAN_POINT('Origin',(-2.51653175473054,0.2,0.));
#7610=CARTESIAN_POINT('Origin',(-3.76653175473053,0.2,5.20512701892223));
#7611=CARTESIAN_POINT('Origin',(-3.76653175473053,0.2,-5.20512701892223));
#7612=CARTESIAN_POINT('Origin',(-3.76653175473053,0.,-5.20512701892223));
#7613=CARTESIAN_POINT('',(-5.01653175473053,3.,-5.20512701892223));
#7614=CARTESIAN_POINT('Origin',(-3.76653175473053,3.,-5.20512701892223));
#7615=CARTESIAN_POINT('',(-5.01653175473053,0.,-5.20512701892223));
#7616=CARTESIAN_POINT('Origin',(7.40090842976402,0.,2.05649269002794E-7));
#7617=CARTESIAN_POINT('',(6.65090842976402,3.,2.05649269094643E-7));
#7618=CARTESIAN_POINT('Origin',(7.40090842976402,3.,2.05649269002794E-7));
#7619=CARTESIAN_POINT('',(6.65090842976402,0.,2.05649269094643E-7));
#7620=CARTESIAN_POINT('Origin',(7.40090842976402,3.,2.05649269002794E-7));
#7621=CARTESIAN_POINT('Origin',(12.5,0.,-20.));
#7622=CARTESIAN_POINT('Origin',(-12.5,0.,17.));
#7623=CARTESIAN_POINT('',(-12.5,0.,17.));
#7624=CARTESIAN_POINT('Origin',(-9.5,0.,20.));
#7625=CARTESIAN_POINT('Origin',(-3.76653175473053,0.,5.20512701892223));
#7626=CARTESIAN_POINT('',(-5.01653175473053,3.,5.20512701892223));
#7627=CARTESIAN_POINT('Origin',(-3.76653175473053,3.,5.20512701892223));
#7628=CARTESIAN_POINT('',(-5.01653175473053,0.,5.20512701892223));
#7629=CARTESIAN_POINT('Origin',(-3.76653175473053,3.,5.20512701892223));
#7630=CARTESIAN_POINT('Origin',(-3.76653175473053,3.,-5.20512701892223));
#7631=CARTESIAN_POINT('Origin',(2.68400000000001,0.,-0.830127018922281));
#7632=CARTESIAN_POINT('',(4.84906350946108,0.2,-4.58012701892222));
#7633=CARTESIAN_POINT('',(4.84906350946109,0.,-4.58012701892223));
#7634=CARTESIAN_POINT('',(2.68400000000001,0.2,-0.830127018922281));
#7635=CARTESIAN_POINT('',(4.84906350946108,0.2,-4.58012701892222));
#7636=CARTESIAN_POINT('',(2.68400000000001,0.,-0.830127018922281));
#7637=CARTESIAN_POINT('Origin',(2.684,0.,0.830127018922259));
#7638=CARTESIAN_POINT('',(2.684,0.2,0.830127018922259));
#7639=CARTESIAN_POINT('',(2.684,0.2,0.830127018922259));
#7640=CARTESIAN_POINT('',(2.684,0.,0.830127018922259));
#7641=CARTESIAN_POINT('Origin',(4.84906350946107,0.,4.58012701892221));
#7642=CARTESIAN_POINT('',(4.84906350946107,0.2,4.58012701892221));
#7643=CARTESIAN_POINT('',(4.84906350946107,0.2,4.58012701892221));
#7644=CARTESIAN_POINT('',(4.84906350946108,0.,4.58012701892223));
#7645=CARTESIAN_POINT('Origin',(0.183999999999991,0.,1.5));
#7646=CARTESIAN_POINT('',(2.68399999999997,0.2,5.83012701892221));
#7647=CARTESIAN_POINT('',(2.68399999999999,0.,5.83012701892223));
#7648=CARTESIAN_POINT('',(0.183999999999991,0.2,1.5));
#7649=CARTESIAN_POINT('',(2.68399999999998,0.2,5.8301270189222));
#7650=CARTESIAN_POINT('',(0.183999999999991,0.,1.5));
#7651=CARTESIAN_POINT('Origin',(0.184000000000004,0.,-1.5));
#7652=CARTESIAN_POINT('',(0.184000000000004,0.2,-1.5));
#7653=CARTESIAN_POINT('',(0.184000000000004,0.2,-1.5));
#7654=CARTESIAN_POINT('',(0.184000000000004,0.,-1.5));
#7655=CARTESIAN_POINT('Origin',(2.68399999999998,0.,-5.83012701892222));
#7656=CARTESIAN_POINT('',(2.68399999999998,0.2,-5.83012701892222));
#7657=CARTESIAN_POINT('',(2.68399999999998,0.2,-5.83012701892222));
#7658=CARTESIAN_POINT('',(2.68399999999998,0.,-5.83012701892222));
#7659=CARTESIAN_POINT('Origin',(0.,0.2,4.44089209850063E-15));
#7660=CARTESIAN_POINT('',(2.51653175473053,0.2,-5.20512701892223));
#7661=CARTESIAN_POINT('Origin',(3.76653175473053,0.2,-5.20512701892223));
#7662=CARTESIAN_POINT('',(2.51653175473053,0.2,5.20512701892223));
#7663=CARTESIAN_POINT('Origin',(3.76653175473053,0.2,5.20512701892223));
#7664=CARTESIAN_POINT('Origin',(3.76653175473053,0.2,5.20512701892223));
#7665=CARTESIAN_POINT('Origin',(3.76653175473053,0.2,-5.20512701892223));
#7666=CARTESIAN_POINT('Origin',(3.76653175473053,0.,5.20512701892223));
#7667=CARTESIAN_POINT('',(2.51653175473053,3.,5.20512701892223));
#7668=CARTESIAN_POINT('Origin',(3.76653175473053,3.,5.20512701892223));
#7669=CARTESIAN_POINT('',(2.51653175473053,0.,5.20512701892223));
#7670=CARTESIAN_POINT('Origin',(3.76653175473053,3.,5.20512701892223));
#7671=CARTESIAN_POINT('Origin',(3.76653175473053,0.,-5.20512701892223));
#7672=CARTESIAN_POINT('',(2.51653175473053,3.,-5.20512701892223));
#7673=CARTESIAN_POINT('Origin',(3.76653175473053,3.,-5.20512701892223));
#7674=CARTESIAN_POINT('',(2.51653175473053,0.,-5.20512701892223));
#7675=CARTESIAN_POINT('Origin',(3.76653175473053,3.,-5.20512701892223));
#7676=CARTESIAN_POINT('Origin',(-17.5,0.,25.));
#7677=CARTESIAN_POINT('Origin',(0.,0.,4.44089209850063E-15));
#7678=UNCERTAINTY_MEASURE_WITH_UNIT(LENGTH_MEASURE(0.01),#7682,
'DISTANCE_ACCURACY_VALUE',
'Maximum model space distance between geometric entities at asserted c
onnectivities');
#7679=UNCERTAINTY_MEASURE_WITH_UNIT(LENGTH_MEASURE(0.01),#7682,
'DISTANCE_ACCURACY_VALUE',
'Maximum model space distance between geometric entities at asserted c
onnectivities');
#7680=(
GEOMETRIC_REPRESENTATION_CONTEXT(3)
GLOBAL_UNCERTAINTY_ASSIGNED_CONTEXT((#7678))
GLOBAL_UNIT_ASSIGNED_CONTEXT((#7682,#7684,#7685))
REPRESENTATION_CONTEXT('','3D')
);
#7681=(
GEOMETRIC_REPRESENTATION_CONTEXT(3)
GLOBAL_UNCERTAINTY_ASSIGNED_CONTEXT((#7679))
GLOBAL_UNIT_ASSIGNED_CONTEXT((#7682,#7684,#7685))
REPRESENTATION_CONTEXT('','3D')
);
#7682=(
LENGTH_UNIT()
NAMED_UNIT(*)
SI_UNIT(.MILLI.,.METRE.)
);
#7683=(
LENGTH_UNIT()
NAMED_UNIT(*)
SI_UNIT($,.METRE.)
);
#7684=(
NAMED_UNIT(*)
PLANE_ANGLE_UNIT()
SI_UNIT($,.RADIAN.)
);
#7685=(
NAMED_UNIT(*)
SI_UNIT($,.STERADIAN.)
SOLID_ANGLE_UNIT()
);
#7686=SHAPE_DEFINITION_REPRESENTATION(#7687,#7688);
#7687=PRODUCT_DEFINITION_SHAPE('',$,#7690);
#7688=SHAPE_REPRESENTATION('',(#4586),#7680);
#7689=PRODUCT_DEFINITION_CONTEXT('part definition',#7694,'design');
#7690=PRODUCT_DEFINITION('ScratchWoundChip','ScratchWoundChip v4',#7691,
#7689);
#7691=PRODUCT_DEFINITION_FORMATION('',$,#7696);
#7692=PRODUCT_RELATED_PRODUCT_CATEGORY('ScratchWoundChip v4',
'ScratchWoundChip v4',(#7696));
#7693=APPLICATION_PROTOCOL_DEFINITION('international standard',
'automotive_design',2009,#7694);
#7694=APPLICATION_CONTEXT(
'Core Data for Automotive Mechanical Design Process');
#7695=PRODUCT_CONTEXT('part definition',#7694,'mechanical');
#7696=PRODUCT('ScratchWoundChip','ScratchWoundChip v4',$,(#7695));
#7697=PRESENTATION_STYLE_ASSIGNMENT((#7698));
#7698=SURFACE_STYLE_USAGE(.BOTH.,#7699);
#7699=SURFACE_SIDE_STYLE('',(#7700));
#7700=SURFACE_STYLE_FILL_AREA(#7701);
#7701=FILL_AREA_STYLE('Steel - Satin',(#7702));
#7702=FILL_AREA_STYLE_COLOUR('Steel - Satin',#7703);
#7703=COLOUR_RGB('Steel - Satin',0.627450980392157,0.627450980392157,0.627450980392157);
ENDSEC;
END-ISO-10303-21;
