# Supplementary material for: Modular microfluidic systems cast from 3D-printed molds for imaging leukocyte adherence to differentially treated endothelial cultures
Source: Sci Rep. 2019 Aug 5;9:11321. doi: 10.1038/s41598-019-47475-z (PMC6683170; doi:10.1038/s41598-019-47475-z)
Supplement: Supplementary file 5 — CAD and sterolitography files [file 41598_2019_47475_MOESM5_ESM.zip › Flow_module.step]

ISO-10303-21;
HEADER;
/* Generated by software containing ST-Developer
 * from STEP Tools, Inc. (www.steptools.com) 
 */

FILE_DESCRIPTION(
/* description */ (''),
/* implementation_level */ '2;1');

FILE_NAME(
/* name */ 
'C:/Users/Olle/Desktop/Paul _ scientificreport/PerfusionChamberChip.st
ep',
/* time_stamp */ '2019-06-25T10:42:50+02:00',
/* author */ (''),
/* organization */ (''),
/* preprocessor_version */ 'ST-DEVELOPER v18',
/* originating_system */ 'Autodesk Translation Framework v8.2.0.1029',
/* authorisation */ '');

FILE_SCHEMA (('AUTOMOTIVE_DESIGN { 1 0 10303 214 3 1 1 }'));
ENDSEC;

DATA;
#10=MECHANICAL_DESIGN_GEOMETRIC_PRESENTATION_REPRESENTATION('',(#13),#10052);
#11=SHAPE_REPRESENTATION_RELATIONSHIP('SRR','None',#10059,#12);
#12=ADVANCED_BREP_SHAPE_REPRESENTATION('',(#14),#10051);
#13=STYLED_ITEM('',(#10068),#14);
#14=MANIFOLD_SOLID_BREP('Body92',#6214);
#15=CONICAL_SURFACE('',#6243,7.,0.785398163397449);
#16=CONICAL_SURFACE('',#6247,7.,0.785398163397449);
#17=CONICAL_SURFACE('',#6251,7.,0.785398163397449);
#18=CONICAL_SURFACE('',#6255,7.,0.785398163397449);
#19=FACE_BOUND('',#706,.T.);
#20=FACE_BOUND('',#723,.T.);
#21=FACE_BOUND('',#736,.T.);
#22=FACE_BOUND('',#737,.T.);
#23=FACE_BOUND('',#738,.T.);
#24=FACE_BOUND('',#739,.T.);
#25=FACE_BOUND('',#740,.T.);
#26=FACE_BOUND('',#741,.T.);
#27=FACE_BOUND('',#742,.T.);
#28=FACE_BOUND('',#743,.T.);
#29=FACE_BOUND('',#744,.T.);
#30=FACE_BOUND('',#745,.T.);
#31=FACE_BOUND('',#746,.T.);
#32=FACE_BOUND('',#747,.T.);
#33=FACE_BOUND('',#748,.T.);
#34=FACE_BOUND('',#749,.T.);
#35=FACE_BOUND('',#750,.T.);
#36=FACE_BOUND('',#751,.T.);
#37=FACE_BOUND('',#752,.T.);
#38=FACE_BOUND('',#753,.T.);
#39=FACE_BOUND('',#754,.T.);
#40=FACE_BOUND('',#755,.T.);
#41=FACE_BOUND('',#756,.T.);
#42=FACE_BOUND('',#757,.T.);
#43=FACE_BOUND('',#758,.T.);
#44=FACE_BOUND('',#759,.T.);
#45=FACE_BOUND('',#760,.T.);
#46=FACE_BOUND('',#761,.T.);
#47=FACE_BOUND('',#762,.T.);
#48=FACE_BOUND('',#763,.T.);
#49=FACE_BOUND('',#764,.T.);
#50=FACE_BOUND('',#765,.T.);
#51=FACE_BOUND('',#766,.T.);
#52=FACE_BOUND('',#767,.T.);
#53=FACE_BOUND('',#768,.T.);
#54=FACE_BOUND('',#769,.T.);
#55=FACE_BOUND('',#770,.T.);
#56=FACE_BOUND('',#771,.T.);
#57=FACE_BOUND('',#772,.T.);
#58=FACE_BOUND('',#773,.T.);
#59=FACE_BOUND('',#774,.T.);
#60=FACE_BOUND('',#775,.T.);
#61=FACE_BOUND('',#776,.T.);
#62=FACE_BOUND('',#777,.T.);
#63=FACE_BOUND('',#778,.T.);
#64=FACE_BOUND('',#779,.T.);
#65=FACE_BOUND('',#780,.T.);
#66=FACE_BOUND('',#781,.T.);
#67=FACE_BOUND('',#1042,.T.);
#68=PLANE('',#6231);
#69=PLANE('',#6235);
#70=PLANE('',#6239);
#71=PLANE('',#6242);
#72=PLANE('',#6246);
#73=PLANE('',#6250);
#74=PLANE('',#6254);
#75=PLANE('',#6260);
#76=PLANE('',#6263);
#77=PLANE('',#6264);
#78=PLANE('',#6265);
#79=PLANE('',#6268);
#80=PLANE('',#6270);
#81=PLANE('',#6283);
#82=PLANE('',#6284);
#83=PLANE('',#6285);
#84=PLANE('',#6286);
#85=PLANE('',#6287);
#86=PLANE('',#6288);
#87=PLANE('',#6289);
#88=PLANE('',#6318);
#89=PLANE('',#6319);
#90=PLANE('',#6322);
#91=PLANE('',#6327);
#92=PLANE('',#6330);
#93=PLANE('',#6331);
#94=PLANE('',#6332);
#95=PLANE('',#6333);
#96=PLANE('',#6334);
#97=PLANE('',#6337);
#98=PLANE('',#6340);
#99=PLANE('',#6341);
#100=PLANE('',#6342);
#101=PLANE('',#6343);
#102=PLANE('',#6344);
#103=PLANE('',#6345);
#104=PLANE('',#6346);
#105=PLANE('',#6347);
#106=PLANE('',#6348);
#107=PLANE('',#6349);
#108=PLANE('',#6350);
#109=PLANE('',#6351);
#110=PLANE('',#6352);
#111=PLANE('',#6353);
#112=PLANE('',#6354);
#113=PLANE('',#6355);
#114=PLANE('',#6356);
#115=PLANE('',#6357);
#116=PLANE('',#6358);
#117=PLANE('',#6359);
#118=PLANE('',#6360);
#119=PLANE('',#6361);
#120=PLANE('',#6362);
#121=PLANE('',#6363);
#122=PLANE('',#6364);
#123=PLANE('',#6365);
#124=PLANE('',#6366);
#125=PLANE('',#6369);
#126=PLANE('',#6372);
#127=PLANE('',#6373);
#128=PLANE('',#6374);
#129=PLANE('',#6375);
#130=PLANE('',#6376);
#131=PLANE('',#6377);
#132=PLANE('',#6378);
#133=PLANE('',#6379);
#134=PLANE('',#6380);
#135=PLANE('',#6383);
#136=PLANE('',#6386);
#137=PLANE('',#6387);
#138=PLANE('',#6388);
#139=PLANE('',#6389);
#140=PLANE('',#6390);
#141=PLANE('',#6391);
#142=PLANE('',#6392);
#143=PLANE('',#6393);
#144=PLANE('',#6394);
#145=PLANE('',#6395);
#146=PLANE('',#6396);
#147=PLANE('',#6397);
#148=PLANE('',#6398);
#149=PLANE('',#6399);
#150=PLANE('',#6400);
#151=PLANE('',#6401);
#152=PLANE('',#6402);
#153=PLANE('',#6403);
#154=PLANE('',#6404);
#155=PLANE('',#6405);
#156=PLANE('',#6406);
#157=PLANE('',#6407);
#158=PLANE('',#6408);
#159=PLANE('',#6409);
#160=PLANE('',#6410);
#161=PLANE('',#6411);
#162=PLANE('',#6412);
#163=PLANE('',#6413);
#164=PLANE('',#6414);
#165=PLANE('',#6415);
#166=PLANE('',#6416);
#167=PLANE('',#6417);
#168=PLANE('',#6418);
#169=PLANE('',#6419);
#170=PLANE('',#6420);
#171=PLANE('',#6421);
#172=PLANE('',#6422);
#173=PLANE('',#6423);
#174=PLANE('',#6424);
#175=PLANE('',#6425);
#176=PLANE('',#6426);
#177=PLANE('',#6427);
#178=PLANE('',#6428);
#179=PLANE('',#6429);
#180=PLANE('',#6430);
#181=PLANE('',#6431);
#182=PLANE('',#6432);
#183=PLANE('',#6433);
#184=PLANE('',#6434);
#185=PLANE('',#6435);
#186=PLANE('',#6436);
#187=PLANE('',#6437);
#188=PLANE('',#6438);
#189=PLANE('',#6439);
#190=PLANE('',#6440);
#191=PLANE('',#6441);
#192=PLANE('',#6442);
#193=PLANE('',#6445);
#194=PLANE('',#6446);
#195=PLANE('',#6449);
#196=PLANE('',#6450);
#197=PLANE('',#6451);
#198=PLANE('',#6452);
#199=PLANE('',#6453);
#200=PLANE('',#6456);
#201=PLANE('',#6459);
#202=PLANE('',#6460);
#203=PLANE('',#6461);
#204=PLANE('',#6462);
#205=PLANE('',#6463);
#206=PLANE('',#6464);
#207=PLANE('',#6465);
#208=PLANE('',#6466);
#209=PLANE('',#6467);
#210=PLANE('',#6468);
#211=PLANE('',#6469);
#212=PLANE('',#6470);
#213=PLANE('',#6471);
#214=PLANE('',#6472);
#215=PLANE('',#6473);
#216=PLANE('',#6474);
#217=PLANE('',#6475);
#218=PLANE('',#6476);
#219=PLANE('',#6477);
#220=PLANE('',#6478);
#221=PLANE('',#6479);
#222=PLANE('',#6480);
#223=PLANE('',#6481);
#224=PLANE('',#6482);
#225=PLANE('',#6485);
#226=PLANE('',#6488);
#227=PLANE('',#6489);
#228=PLANE('',#6490);
#229=PLANE('',#6491);
#230=PLANE('',#6492);
#231=PLANE('',#6493);
#232=PLANE('',#6494);
#233=PLANE('',#6495);
#234=PLANE('',#6496);
#235=PLANE('',#6497);
#236=PLANE('',#6500);
#237=PLANE('',#6501);
#238=PLANE('',#6504);
#239=PLANE('',#6505);
#240=PLANE('',#6508);
#241=PLANE('',#6511);
#242=PLANE('',#6512);
#243=PLANE('',#6513);
#244=PLANE('',#6514);
#245=PLANE('',#6515);
#246=PLANE('',#6516);
#247=PLANE('',#6517);
#248=PLANE('',#6518);
#249=PLANE('',#6521);
#250=PLANE('',#6522);
#251=PLANE('',#6523);
#252=PLANE('',#6526);
#253=PLANE('',#6527);
#254=PLANE('',#6528);
#255=PLANE('',#6529);
#256=PLANE('',#6530);
#257=PLANE('',#6531);
#258=PLANE('',#6532);
#259=PLANE('',#6533);
#260=PLANE('',#6534);
#261=PLANE('',#6535);
#262=PLANE('',#6538);
#263=PLANE('',#6541);
#264=PLANE('',#6542);
#265=PLANE('',#6543);
#266=PLANE('',#6544);
#267=PLANE('',#6545);
#268=PLANE('',#6546);
#269=PLANE('',#6547);
#270=PLANE('',#6548);
#271=PLANE('',#6549);
#272=PLANE('',#6550);
#273=PLANE('',#6551);
#274=PLANE('',#6552);
#275=PLANE('',#6553);
#276=PLANE('',#6554);
#277=PLANE('',#6555);
#278=PLANE('',#6556);
#279=PLANE('',#6557);
#280=PLANE('',#6558);
#281=PLANE('',#6559);
#282=PLANE('',#6560);
#283=PLANE('',#6561);
#284=PLANE('',#6562);
#285=PLANE('',#6563);
#286=PLANE('',#6564);
#287=PLANE('',#6565);
#288=PLANE('',#6566);
#289=PLANE('',#6567);
#290=PLANE('',#6568);
#291=PLANE('',#6571);
#292=PLANE('',#6574);
#293=PLANE('',#6575);
#294=PLANE('',#6578);
#295=PLANE('',#6581);
#296=PLANE('',#6582);
#297=PLANE('',#6583);
#298=PLANE('',#6584);
#299=PLANE('',#6587);
#300=PLANE('',#6590);
#301=PLANE('',#6591);
#302=PLANE('',#6592);
#303=PLANE('',#6593);
#304=PLANE('',#6594);
#305=PLANE('',#6596);
#306=PLANE('',#6597);
#307=PLANE('',#6598);
#308=PLANE('',#6600);
#309=PLANE('',#6601);
#310=PLANE('',#6602);
#311=PLANE('',#6603);
#312=PLANE('',#6604);
#313=PLANE('',#6605);
#314=PLANE('',#6606);
#315=PLANE('',#6607);
#316=PLANE('',#6608);
#317=PLANE('',#6609);
#318=PLANE('',#6610);
#319=PLANE('',#6611);
#320=PLANE('',#6614);
#321=PLANE('',#6615);
#322=PLANE('',#6616);
#323=PLANE('',#6617);
#324=PLANE('',#6618);
#325=PLANE('',#6619);
#326=PLANE('',#6620);
#327=PLANE('',#6621);
#328=PLANE('',#6622);
#329=PLANE('',#6623);
#330=PLANE('',#6624);
#331=PLANE('',#6625);
#332=PLANE('',#6626);
#333=PLANE('',#6627);
#334=PLANE('',#6628);
#335=PLANE('',#6629);
#336=PLANE('',#6630);
#337=PLANE('',#6631);
#338=PLANE('',#6632);
#339=PLANE('',#6633);
#340=PLANE('',#6634);
#341=PLANE('',#6635);
#342=PLANE('',#6636);
#343=PLANE('',#6637);
#344=PLANE('',#6638);
#345=PLANE('',#6639);
#346=PLANE('',#6640);
#347=PLANE('',#6641);
#348=PLANE('',#6642);
#349=PLANE('',#6643);
#350=PLANE('',#6644);
#351=PLANE('',#6645);
#352=PLANE('',#6646);
#353=PLANE('',#6647);
#354=PLANE('',#6648);
#355=PLANE('',#6650);
#356=PLANE('',#6651);
#357=PLANE('',#6652);
#358=PLANE('',#6654);
#359=PLANE('',#6655);
#360=PLANE('',#6656);
#361=PLANE('',#6657);
#362=PLANE('',#6658);
#363=PLANE('',#6659);
#364=FACE_OUTER_BOUND('',#702,.T.);
#365=FACE_OUTER_BOUND('',#703,.T.);
#366=FACE_OUTER_BOUND('',#704,.T.);
#367=FACE_OUTER_BOUND('',#705,.T.);
#368=FACE_OUTER_BOUND('',#707,.T.);
#369=FACE_OUTER_BOUND('',#708,.T.);
#370=FACE_OUTER_BOUND('',#709,.T.);
#371=FACE_OUTER_BOUND('',#710,.T.);
#372=FACE_OUTER_BOUND('',#711,.T.);
#373=FACE_OUTER_BOUND('',#712,.T.);
#374=FACE_OUTER_BOUND('',#713,.T.);
#375=FACE_OUTER_BOUND('',#714,.T.);
#376=FACE_OUTER_BOUND('',#715,.T.);
#377=FACE_OUTER_BOUND('',#716,.T.);
#378=FACE_OUTER_BOUND('',#717,.T.);
#379=FACE_OUTER_BOUND('',#718,.T.);
#380=FACE_OUTER_BOUND('',#719,.T.);
#381=FACE_OUTER_BOUND('',#720,.T.);
#382=FACE_OUTER_BOUND('',#721,.T.);
#383=FACE_OUTER_BOUND('',#722,.T.);
#384=FACE_OUTER_BOUND('',#724,.T.);
#385=FACE_OUTER_BOUND('',#725,.T.);
#386=FACE_OUTER_BOUND('',#726,.T.);
#387=FACE_OUTER_BOUND('',#727,.T.);
#388=FACE_OUTER_BOUND('',#728,.T.);
#389=FACE_OUTER_BOUND('',#729,.T.);
#390=FACE_OUTER_BOUND('',#730,.T.);
#391=FACE_OUTER_BOUND('',#731,.T.);
#392=FACE_OUTER_BOUND('',#732,.T.);
#393=FACE_OUTER_BOUND('',#733,.T.);
#394=FACE_OUTER_BOUND('',#734,.T.);
#395=FACE_OUTER_BOUND('',#735,.T.);
#396=FACE_OUTER_BOUND('',#782,.T.);
#397=FACE_OUTER_BOUND('',#783,.T.);
#398=FACE_OUTER_BOUND('',#784,.T.);
#399=FACE_OUTER_BOUND('',#785,.T.);
#400=FACE_OUTER_BOUND('',#786,.T.);
#401=FACE_OUTER_BOUND('',#787,.T.);
#402=FACE_OUTER_BOUND('',#788,.T.);
#403=FACE_OUTER_BOUND('',#789,.T.);
#404=FACE_OUTER_BOUND('',#790,.T.);
#405=FACE_OUTER_BOUND('',#791,.T.);
#406=FACE_OUTER_BOUND('',#792,.T.);
#407=FACE_OUTER_BOUND('',#793,.T.);
#408=FACE_OUTER_BOUND('',#794,.T.);
#409=FACE_OUTER_BOUND('',#795,.T.);
#410=FACE_OUTER_BOUND('',#796,.T.);
#411=FACE_OUTER_BOUND('',#797,.T.);
#412=FACE_OUTER_BOUND('',#798,.T.);
#413=FACE_OUTER_BOUND('',#799,.T.);
#414=FACE_OUTER_BOUND('',#800,.T.);
#415=FACE_OUTER_BOUND('',#801,.T.);
#416=FACE_OUTER_BOUND('',#802,.T.);
#417=FACE_OUTER_BOUND('',#803,.T.);
#418=FACE_OUTER_BOUND('',#804,.T.);
#419=FACE_OUTER_BOUND('',#805,.T.);
#420=FACE_OUTER_BOUND('',#806,.T.);
#421=FACE_OUTER_BOUND('',#807,.T.);
#422=FACE_OUTER_BOUND('',#808,.T.);
#423=FACE_OUTER_BOUND('',#809,.T.);
#424=FACE_OUTER_BOUND('',#810,.T.);
#425=FACE_OUTER_BOUND('',#811,.T.);
#426=FACE_OUTER_BOUND('',#812,.T.);
#427=FACE_OUTER_BOUND('',#813,.T.);
#428=FACE_OUTER_BOUND('',#814,.T.);
#429=FACE_OUTER_BOUND('',#815,.T.);
#430=FACE_OUTER_BOUND('',#816,.T.);
#431=FACE_OUTER_BOUND('',#817,.T.);
#432=FACE_OUTER_BOUND('',#818,.T.);
#433=FACE_OUTER_BOUND('',#819,.T.);
#434=FACE_OUTER_BOUND('',#820,.T.);
#435=FACE_OUTER_BOUND('',#821,.T.);
#436=FACE_OUTER_BOUND('',#822,.T.);
#437=FACE_OUTER_BOUND('',#823,.T.);
#438=FACE_OUTER_BOUND('',#824,.T.);
#439=FACE_OUTER_BOUND('',#825,.T.);
#440=FACE_OUTER_BOUND('',#826,.T.);
#441=FACE_OUTER_BOUND('',#827,.T.);
#442=FACE_OUTER_BOUND('',#828,.T.);
#443=FACE_OUTER_BOUND('',#829,.T.);
#444=FACE_OUTER_BOUND('',#830,.T.);
#445=FACE_OUTER_BOUND('',#831,.T.);
#446=FACE_OUTER_BOUND('',#832,.T.);
#447=FACE_OUTER_BOUND('',#833,.T.);
#448=FACE_OUTER_BOUND('',#834,.T.);
#449=FACE_OUTER_BOUND('',#835,.T.);
#450=FACE_OUTER_BOUND('',#836,.T.);
#451=FACE_OUTER_BOUND('',#837,.T.);
#452=FACE_OUTER_BOUND('',#838,.T.);
#453=FACE_OUTER_BOUND('',#839,.T.);
#454=FACE_OUTER_BOUND('',#840,.T.);
#455=FACE_OUTER_BOUND('',#841,.T.);
#456=FACE_OUTER_BOUND('',#842,.T.);
#457=FACE_OUTER_BOUND('',#843,.T.);
#458=FACE_OUTER_BOUND('',#844,.T.);
#459=FACE_OUTER_BOUND('',#845,.T.);
#460=FACE_OUTER_BOUND('',#846,.T.);
#461=FACE_OUTER_BOUND('',#847,.T.);
#462=FACE_OUTER_BOUND('',#848,.T.);
#463=FACE_OUTER_BOUND('',#849,.T.);
#464=FACE_OUTER_BOUND('',#850,.T.);
#465=FACE_OUTER_BOUND('',#851,.T.);
#466=FACE_OUTER_BOUND('',#852,.T.);
#467=FACE_OUTER_BOUND('',#853,.T.);
#468=FACE_OUTER_BOUND('',#854,.T.);
#469=FACE_OUTER_BOUND('',#855,.T.);
#470=FACE_OUTER_BOUND('',#856,.T.);
#471=FACE_OUTER_BOUND('',#857,.T.);
#472=FACE_OUTER_BOUND('',#858,.T.);
#473=FACE_OUTER_BOUND('',#859,.T.);
#474=FACE_OUTER_BOUND('',#860,.T.);
#475=FACE_OUTER_BOUND('',#861,.T.);
#476=FACE_OUTER_BOUND('',#862,.T.);
#477=FACE_OUTER_BOUND('',#863,.T.);
#478=FACE_OUTER_BOUND('',#864,.T.);
#479=FACE_OUTER_BOUND('',#865,.T.);
#480=FACE_OUTER_BOUND('',#866,.T.);
#481=FACE_OUTER_BOUND('',#867,.T.);
#482=FACE_OUTER_BOUND('',#868,.T.);
#483=FACE_OUTER_BOUND('',#869,.T.);
#484=FACE_OUTER_BOUND('',#870,.T.);
#485=FACE_OUTER_BOUND('',#871,.T.);
#486=FACE_OUTER_BOUND('',#872,.T.);
#487=FACE_OUTER_BOUND('',#873,.T.);
#488=FACE_OUTER_BOUND('',#874,.T.);
#489=FACE_OUTER_BOUND('',#875,.T.);
#490=FACE_OUTER_BOUND('',#876,.T.);
#491=FACE_OUTER_BOUND('',#877,.T.);
#492=FACE_OUTER_BOUND('',#878,.T.);
#493=FACE_OUTER_BOUND('',#879,.T.);
#494=FACE_OUTER_BOUND('',#880,.T.);
#495=FACE_OUTER_BOUND('',#881,.T.);
#496=FACE_OUTER_BOUND('',#882,.T.);
#497=FACE_OUTER_BOUND('',#883,.T.);
#498=FACE_OUTER_BOUND('',#884,.T.);
#499=FACE_OUTER_BOUND('',#885,.T.);
#500=FACE_OUTER_BOUND('',#886,.T.);
#501=FACE_OUTER_BOUND('',#887,.T.);
#502=FACE_OUTER_BOUND('',#888,.T.);
#503=FACE_OUTER_BOUND('',#889,.T.);
#504=FACE_OUTER_BOUND('',#890,.T.);
#505=FACE_OUTER_BOUND('',#891,.T.);
#506=FACE_OUTER_BOUND('',#892,.T.);
#507=FACE_OUTER_BOUND('',#893,.T.);
#508=FACE_OUTER_BOUND('',#894,.T.);
#509=FACE_OUTER_BOUND('',#895,.T.);
#510=FACE_OUTER_BOUND('',#896,.T.);
#511=FACE_OUTER_BOUND('',#897,.T.);
#512=FACE_OUTER_BOUND('',#898,.T.);
#513=FACE_OUTER_BOUND('',#899,.T.);
#514=FACE_OUTER_BOUND('',#900,.T.);
#515=FACE_OUTER_BOUND('',#901,.T.);
#516=FACE_OUTER_BOUND('',#902,.T.);
#517=FACE_OUTER_BOUND('',#903,.T.);
#518=FACE_OUTER_BOUND('',#904,.T.);
#519=FACE_OUTER_BOUND('',#905,.T.);
#520=FACE_OUTER_BOUND('',#906,.T.);
#521=FACE_OUTER_BOUND('',#907,.T.);
#522=FACE_OUTER_BOUND('',#908,.T.);
#523=FACE_OUTER_BOUND('',#909,.T.);
#524=FACE_OUTER_BOUND('',#910,.T.);
#525=FACE_OUTER_BOUND('',#911,.T.);
#526=FACE_OUTER_BOUND('',#912,.T.);
#527=FACE_OUTER_BOUND('',#913,.T.);
#528=FACE_OUTER_BOUND('',#914,.T.);
#529=FACE_OUTER_BOUND('',#915,.T.);
#530=FACE_OUTER_BOUND('',#916,.T.);
#531=FACE_OUTER_BOUND('',#917,.T.);
#532=FACE_OUTER_BOUND('',#918,.T.);
#533=FACE_OUTER_BOUND('',#919,.T.);
#534=FACE_OUTER_BOUND('',#920,.T.);
#535=FACE_OUTER_BOUND('',#921,.T.);
#536=FACE_OUTER_BOUND('',#922,.T.);
#537=FACE_OUTER_BOUND('',#923,.T.);
#538=FACE_OUTER_BOUND('',#924,.T.);
#539=FACE_OUTER_BOUND('',#925,.T.);
#540=FACE_OUTER_BOUND('',#926,.T.);
#541=FACE_OUTER_BOUND('',#927,.T.);
#542=FACE_OUTER_BOUND('',#928,.T.);
#543=FACE_OUTER_BOUND('',#929,.T.);
#544=FACE_OUTER_BOUND('',#930,.T.);
#545=FACE_OUTER_BOUND('',#931,.T.);
#546=FACE_OUTER_BOUND('',#932,.T.);
#547=FACE_OUTER_BOUND('',#933,.T.);
#548=FACE_OUTER_BOUND('',#934,.T.);
#549=FACE_OUTER_BOUND('',#935,.T.);
#550=FACE_OUTER_BOUND('',#936,.T.);
#551=FACE_OUTER_BOUND('',#937,.T.);
#552=FACE_OUTER_BOUND('',#938,.T.);
#553=FACE_OUTER_BOUND('',#939,.T.);
#554=FACE_OUTER_BOUND('',#940,.T.);
#555=FACE_OUTER_BOUND('',#941,.T.);
#556=FACE_OUTER_BOUND('',#942,.T.);
#557=FACE_OUTER_BOUND('',#943,.T.);
#558=FACE_OUTER_BOUND('',#944,.T.);
#559=FACE_OUTER_BOUND('',#945,.T.);
#560=FACE_OUTER_BOUND('',#946,.T.);
#561=FACE_OUTER_BOUND('',#947,.T.);
#562=FACE_OUTER_BOUND('',#948,.T.);
#563=FACE_OUTER_BOUND('',#949,.T.);
#564=FACE_OUTER_BOUND('',#950,.T.);
#565=FACE_OUTER_BOUND('',#951,.T.);
#566=FACE_OUTER_BOUND('',#952,.T.);
#567=FACE_OUTER_BOUND('',#953,.T.);
#568=FACE_OUTER_BOUND('',#954,.T.);
#569=FACE_OUTER_BOUND('',#955,.T.);
#570=FACE_OUTER_BOUND('',#956,.T.);
#571=FACE_OUTER_BOUND('',#957,.T.);
#572=FACE_OUTER_BOUND('',#958,.T.);
#573=FACE_OUTER_BOUND('',#959,.T.);
#574=FACE_OUTER_BOUND('',#960,.T.);
#575=FACE_OUTER_BOUND('',#961,.T.);
#576=FACE_OUTER_BOUND('',#962,.T.);
#577=FACE_OUTER_BOUND('',#963,.T.);
#578=FACE_OUTER_BOUND('',#964,.T.);
#579=FACE_OUTER_BOUND('',#965,.T.);
#580=FACE_OUTER_BOUND('',#966,.T.);
#581=FACE_OUTER_BOUND('',#967,.T.);
#582=FACE_OUTER_BOUND('',#968,.T.);
#583=FACE_OUTER_BOUND('',#969,.T.);
#584=FACE_OUTER_BOUND('',#970,.T.);
#585=FACE_OUTER_BOUND('',#971,.T.);
#586=FACE_OUTER_BOUND('',#972,.T.);
#587=FACE_OUTER_BOUND('',#973,.T.);
#588=FACE_OUTER_BOUND('',#974,.T.);
#589=FACE_OUTER_BOUND('',#975,.T.);
#590=FACE_OUTER_BOUND('',#976,.T.);
#591=FACE_OUTER_BOUND('',#977,.T.);
#592=FACE_OUTER_BOUND('',#978,.T.);
#593=FACE_OUTER_BOUND('',#979,.T.);
#594=FACE_OUTER_BOUND('',#980,.T.);
#595=FACE_OUTER_BOUND('',#981,.T.);
#596=FACE_OUTER_BOUND('',#982,.T.);
#597=FACE_OUTER_BOUND('',#983,.T.);
#598=FACE_OUTER_BOUND('',#984,.T.);
#599=FACE_OUTER_BOUND('',#985,.T.);
#600=FACE_OUTER_BOUND('',#986,.T.);
#601=FACE_OUTER_BOUND('',#987,.T.);
#602=FACE_OUTER_BOUND('',#988,.T.);
#603=FACE_OUTER_BOUND('',#989,.T.);
#604=FACE_OUTER_BOUND('',#990,.T.);
#605=FACE_OUTER_BOUND('',#991,.T.);
#606=FACE_OUTER_BOUND('',#992,.T.);
#607=FACE_OUTER_BOUND('',#993,.T.);
#608=FACE_OUTER_BOUND('',#994,.T.);
#609=FACE_OUTER_BOUND('',#995,.T.);
#610=FACE_OUTER_BOUND('',#996,.T.);
#611=FACE_OUTER_BOUND('',#997,.T.);
#612=FACE_OUTER_BOUND('',#998,.T.);
#613=FACE_OUTER_BOUND('',#999,.T.);
#614=FACE_OUTER_BOUND('',#1000,.T.);
#615=FACE_OUTER_BOUND('',#1001,.T.);
#616=FACE_OUTER_BOUND('',#1002,.T.);
#617=FACE_OUTER_BOUND('',#1003,.T.);
#618=FACE_OUTER_BOUND('',#1004,.T.);
#619=FACE_OUTER_BOUND('',#1005,.T.);
#620=FACE_OUTER_BOUND('',#1006,.T.);
#621=FACE_OUTER_BOUND('',#1007,.T.);
#622=FACE_OUTER_BOUND('',#1008,.T.);
#623=FACE_OUTER_BOUND('',#1009,.T.);
#624=FACE_OUTER_BOUND('',#1010,.T.);
#625=FACE_OUTER_BOUND('',#1011,.T.);
#626=FACE_OUTER_BOUND('',#1012,.T.);
#627=FACE_OUTER_BOUND('',#1013,.T.);
#628=FACE_OUTER_BOUND('',#1014,.T.);
#629=FACE_OUTER_BOUND('',#1015,.T.);
#630=FACE_OUTER_BOUND('',#1016,.T.);
#631=FACE_OUTER_BOUND('',#1017,.T.);
#632=FACE_OUTER_BOUND('',#1018,.T.);
#633=FACE_OUTER_BOUND('',#1019,.T.);
#634=FACE_OUTER_BOUND('',#1020,.T.);
#635=FACE_OUTER_BOUND('',#1021,.T.);
#636=FACE_OUTER_BOUND('',#1022,.T.);
#637=FACE_OUTER_BOUND('',#1023,.T.);
#638=FACE_OUTER_BOUND('',#1024,.T.);
#639=FACE_OUTER_BOUND('',#1025,.T.);
#640=FACE_OUTER_BOUND('',#1026,.T.);
#641=FACE_OUTER_BOUND('',#1027,.T.);
#642=FACE_OUTER_BOUND('',#1028,.T.);
#643=FACE_OUTER_BOUND('',#1029,.T.);
#644=FACE_OUTER_BOUND('',#1030,.T.);
#645=FACE_OUTER_BOUND('',#1031,.T.);
#646=FACE_OUTER_BOUND('',#1032,.T.);
#647=FACE_OUTER_BOUND('',#1033,.T.);
#648=FACE_OUTER_BOUND('',#1034,.T.);
#649=FACE_OUTER_BOUND('',#1035,.T.);
#650=FACE_OUTER_BOUND('',#1036,.T.);
#651=FACE_OUTER_BOUND('',#1037,.T.);
#652=FACE_OUTER_BOUND('',#1038,.T.);
#653=FACE_OUTER_BOUND('',#1039,.T.);
#654=FACE_OUTER_BOUND('',#1040,.T.);
#655=FACE_OUTER_BOUND('',#1041,.T.);
#656=FACE_OUTER_BOUND('',#1043,.T.);
#657=FACE_OUTER_BOUND('',#1044,.T.);
#658=FACE_OUTER_BOUND('',#1045,.T.);
#659=FACE_OUTER_BOUND('',#1046,.T.);
#660=FACE_OUTER_BOUND('',#1047,.T.);
#661=FACE_OUTER_BOUND('',#1048,.T.);
#662=FACE_OUTER_BOUND('',#1049,.T.);
#663=FACE_OUTER_BOUND('',#1050,.T.);
#664=FACE_OUTER_BOUND('',#1051,.T.);
#665=FACE_OUTER_BOUND('',#1052,.T.);
#666=FACE_OUTER_BOUND('',#1053,.T.);
#667=FACE_OUTER_BOUND('',#1054,.T.);
#668=FACE_OUTER_BOUND('',#1055,.T.);
#669=FACE_OUTER_BOUND('',#1056,.T.);
#670=FACE_OUTER_BOUND('',#1057,.T.);
#671=FACE_OUTER_BOUND('',#1058,.T.);
#672=FACE_OUTER_BOUND('',#1059,.T.);
#673=FACE_OUTER_BOUND('',#1060,.T.);
#674=FACE_OUTER_BOUND('',#1061,.T.);
#675=FACE_OUTER_BOUND('',#1062,.T.);
#676=FACE_OUTER_BOUND('',#1063,.T.);
#677=FACE_OUTER_BOUND('',#1064,.T.);
#678=FACE_OUTER_BOUND('',#1065,.T.);
#679=FACE_OUTER_BOUND('',#1066,.T.);
#680=FACE_OUTER_BOUND('',#1067,.T.);
#681=FACE_OUTER_BOUND('',#1068,.T.);
#682=FACE_OUTER_BOUND('',#1069,.T.);
#683=FACE_OUTER_BOUND('',#1070,.T.);
#684=FACE_OUTER_BOUND('',#1071,.T.);
#685=FACE_OUTER_BOUND('',#1072,.T.);
#686=FACE_OUTER_BOUND('',#1073,.T.);
#687=FACE_OUTER_BOUND('',#1074,.T.);
#688=FACE_OUTER_BOUND('',#1075,.T.);
#689=FACE_OUTER_BOUND('',#1076,.T.);
#690=FACE_OUTER_BOUND('',#1077,.T.);
#691=FACE_OUTER_BOUND('',#1078,.T.);
#692=FACE_OUTER_BOUND('',#1079,.T.);
#693=FACE_OUTER_BOUND('',#1080,.T.);
#694=FACE_OUTER_BOUND('',#1081,.T.);
#695=FACE_OUTER_BOUND('',#1082,.T.);
#696=FACE_OUTER_BOUND('',#1083,.T.);
#697=FACE_OUTER_BOUND('',#1084,.T.);
#698=FACE_OUTER_BOUND('',#1085,.T.);
#699=FACE_OUTER_BOUND('',#1086,.T.);
#700=FACE_OUTER_BOUND('',#1087,.T.);
#701=FACE_OUTER_BOUND('',#1088,.T.);
#702=EDGE_LOOP('',(#4128,#4129,#4130,#4131));
#703=EDGE_LOOP('',(#4132,#4133,#4134,#4135));
#704=EDGE_LOOP('',(#4136,#4137,#4138,#4139));
#705=EDGE_LOOP('',(#4140,#4141,#4142,#4143,#4144,#4145,#4146,#4147));
#706=EDGE_LOOP('',(#4148,#4149,#4150,#4151,#4152,#4153,#4154,#4155));
#707=EDGE_LOOP('',(#4156,#4157,#4158,#4159));
#708=EDGE_LOOP('',(#4160,#4161,#4162,#4163));
#709=EDGE_LOOP('',(#4164,#4165,#4166,#4167));
#710=EDGE_LOOP('',(#4168,#4169,#4170,#4171));
#711=EDGE_LOOP('',(#4172,#4173,#4174,#4175));
#712=EDGE_LOOP('',(#4176,#4177,#4178,#4179));
#713=EDGE_LOOP('',(#4180,#4181,#4182,#4183));
#714=EDGE_LOOP('',(#4184,#4185,#4186,#4187));
#715=EDGE_LOOP('',(#4188,#4189,#4190,#4191));
#716=EDGE_LOOP('',(#4192,#4193,#4194,#4195));
#717=EDGE_LOOP('',(#4196,#4197,#4198,#4199));
#718=EDGE_LOOP('',(#4200,#4201,#4202,#4203));
#719=EDGE_LOOP('',(#4204,#4205,#4206,#4207));
#720=EDGE_LOOP('',(#4208,#4209,#4210,#4211));
#721=EDGE_LOOP('',(#4212,#4213,#4214,#4215,#4216,#4217,#4218,#4219));
#722=EDGE_LOOP('',(#4220,#4221,#4222,#4223,#4224,#4225,#4226,#4227));
#723=EDGE_LOOP('',(#4228,#4229,#4230,#4231,#4232,#4233,#4234,#4235));
#724=EDGE_LOOP('',(#4236,#4237,#4238,#4239));
#725=EDGE_LOOP('',(#4240,#4241,#4242,#4243));
#726=EDGE_LOOP('',(#4244,#4245,#4246,#4247));
#727=EDGE_LOOP('',(#4248,#4249,#4250,#4251));
#728=EDGE_LOOP('',(#4252,#4253,#4254,#4255,#4256,#4257,#4258,#4259,#4260,
#4261,#4262,#4263,#4264,#4265,#4266,#4267,#4268,#4269,#4270,#4271));
#729=EDGE_LOOP('',(#4272));
#730=EDGE_LOOP('',(#4273,#4274,#4275,#4276));
#731=EDGE_LOOP('',(#4277,#4278,#4279,#4280));
#732=EDGE_LOOP('',(#4281,#4282,#4283,#4284,#4285));
#733=EDGE_LOOP('',(#4286,#4287,#4288,#4289));
#734=EDGE_LOOP('',(#4290,#4291,#4292,#4293));
#735=EDGE_LOOP('',(#4294,#4295,#4296,#4297,#4298,#4299,#4300,#4301));
#736=EDGE_LOOP('',(#4302,#4303,#4304,#4305,#4306));
#737=EDGE_LOOP('',(#4307,#4308,#4309,#4310));
#738=EDGE_LOOP('',(#4311,#4312,#4313,#4314));
#739=EDGE_LOOP('',(#4315,#4316,#4317,#4318));
#740=EDGE_LOOP('',(#4319,#4320,#4321,#4322,#4323,#4324));
#741=EDGE_LOOP('',(#4325,#4326,#4327,#4328));
#742=EDGE_LOOP('',(#4329,#4330,#4331,#4332,#4333));
#743=EDGE_LOOP('',(#4334,#4335,#4336,#4337));
#744=EDGE_LOOP('',(#4338,#4339,#4340,#4341));
#745=EDGE_LOOP('',(#4342,#4343,#4344,#4345,#4346,#4347));
#746=EDGE_LOOP('',(#4348,#4349,#4350,#4351));
#747=EDGE_LOOP('',(#4352,#4353,#4354,#4355,#4356,#4357));
#748=EDGE_LOOP('',(#4358,#4359,#4360,#4361,#4362));
#749=EDGE_LOOP('',(#4363,#4364,#4365,#4366,#4367));
#750=EDGE_LOOP('',(#4368,#4369,#4370,#4371,#4372));
#751=EDGE_LOOP('',(#4373,#4374,#4375,#4376));
#752=EDGE_LOOP('',(#4377,#4378,#4379,#4380,#4381,#4382));
#753=EDGE_LOOP('',(#4383,#4384,#4385,#4386));
#754=EDGE_LOOP('',(#4387,#4388,#4389,#4390,#4391));
#755=EDGE_LOOP('',(#4392,#4393,#4394,#4395));
#756=EDGE_LOOP('',(#4396,#4397,#4398,#4399));
#757=EDGE_LOOP('',(#4400,#4401,#4402,#4403,#4404));
#758=EDGE_LOOP('',(#4405,#4406,#4407,#4408));
#759=EDGE_LOOP('',(#4409,#4410,#4411,#4412,#4413,#4414));
#760=EDGE_LOOP('',(#4415,#4416,#4417,#4418,#4419,#4420));
#761=EDGE_LOOP('',(#4421,#4422,#4423,#4424,#4425,#4426));
#762=EDGE_LOOP('',(#4427,#4428,#4429,#4430));
#763=EDGE_LOOP('',(#4431,#4432,#4433,#4434));
#764=EDGE_LOOP('',(#4435,#4436,#4437,#4438,#4439,#4440));
#765=EDGE_LOOP('',(#4441,#4442,#4443,#4444));
#766=EDGE_LOOP('',(#4445,#4446,#4447,#4448));
#767=EDGE_LOOP('',(#4449,#4450,#4451,#4452,#4453));
#768=EDGE_LOOP('',(#4454,#4455,#4456,#4457,#4458,#4459));
#769=EDGE_LOOP('',(#4460,#4461,#4462,#4463,#4464,#4465,#4466,#4467,#4468,
#4469,#4470,#4471,#4472,#4473,#4474,#4475,#4476,#4477,#4478,#4479,#4480));
#770=EDGE_LOOP('',(#4481,#4482,#4483,#4484,#4485,#4486,#4487,#4488));
#771=EDGE_LOOP('',(#4489,#4490,#4491,#4492));
#772=EDGE_LOOP('',(#4493,#4494,#4495,#4496,#4497,#4498));
#773=EDGE_LOOP('',(#4499,#4500,#4501,#4502,#4503,#4504));
#774=EDGE_LOOP('',(#4505,#4506,#4507,#4508));
#775=EDGE_LOOP('',(#4509,#4510,#4511,#4512,#4513,#4514));
#776=EDGE_LOOP('',(#4515,#4516,#4517,#4518,#4519,#4520));
#777=EDGE_LOOP('',(#4521,#4522,#4523,#4524));
#778=EDGE_LOOP('',(#4525,#4526,#4527,#4528));
#779=EDGE_LOOP('',(#4529,#4530,#4531,#4532,#4533,#4534));
#780=EDGE_LOOP('',(#4535,#4536,#4537,#4538,#4539,#4540));
#781=EDGE_LOOP('',(#4541,#4542,#4543,#4544,#4545,#4546));
#782=EDGE_LOOP('',(#4547,#4548,#4549,#4550,#4551));
#783=EDGE_LOOP('',(#4552,#4553));
#784=EDGE_LOOP('',(#4554,#4555,#4556,#4557,#4558,#4559,#4560,#4561,#4562,
#4563));
#785=EDGE_LOOP('',(#4564,#4565));
#786=EDGE_LOOP('',(#4566,#4567,#4568,#4569));
#787=EDGE_LOOP('',(#4570,#4571,#4572,#4573));
#788=EDGE_LOOP('',(#4574,#4575,#4576,#4577));
#789=EDGE_LOOP('',(#4578,#4579,#4580,#4581));
#790=EDGE_LOOP('',(#4582,#4583,#4584,#4585));
#791=EDGE_LOOP('',(#4586,#4587,#4588,#4589));
#792=EDGE_LOOP('',(#4590,#4591,#4592,#4593));
#793=EDGE_LOOP('',(#4594,#4595,#4596,#4597));
#794=EDGE_LOOP('',(#4598,#4599,#4600,#4601));
#795=EDGE_LOOP('',(#4602,#4603,#4604,#4605));
#796=EDGE_LOOP('',(#4606,#4607,#4608,#4609));
#797=EDGE_LOOP('',(#4610,#4611,#4612,#4613));
#798=EDGE_LOOP('',(#4614,#4615,#4616,#4617));
#799=EDGE_LOOP('',(#4618,#4619,#4620,#4621));
#800=EDGE_LOOP('',(#4622,#4623,#4624,#4625));
#801=EDGE_LOOP('',(#4626,#4627,#4628,#4629));
#802=EDGE_LOOP('',(#4630,#4631,#4632,#4633));
#803=EDGE_LOOP('',(#4634,#4635,#4636,#4637));
#804=EDGE_LOOP('',(#4638,#4639,#4640,#4641));
#805=EDGE_LOOP('',(#4642,#4643,#4644,#4645));
#806=EDGE_LOOP('',(#4646,#4647,#4648,#4649));
#807=EDGE_LOOP('',(#4650,#4651,#4652,#4653));
#808=EDGE_LOOP('',(#4654,#4655,#4656,#4657));
#809=EDGE_LOOP('',(#4658,#4659,#4660,#4661));
#810=EDGE_LOOP('',(#4662,#4663,#4664,#4665));
#811=EDGE_LOOP('',(#4666,#4667,#4668,#4669));
#812=EDGE_LOOP('',(#4670,#4671,#4672,#4673));
#813=EDGE_LOOP('',(#4674,#4675,#4676,#4677));
#814=EDGE_LOOP('',(#4678,#4679,#4680,#4681));
#815=EDGE_LOOP('',(#4682,#4683,#4684,#4685));
#816=EDGE_LOOP('',(#4686,#4687,#4688,#4689));
#817=EDGE_LOOP('',(#4690,#4691,#4692,#4693));
#818=EDGE_LOOP('',(#4694,#4695,#4696,#4697));
#819=EDGE_LOOP('',(#4698,#4699,#4700,#4701));
#820=EDGE_LOOP('',(#4702,#4703,#4704,#4705));
#821=EDGE_LOOP('',(#4706,#4707,#4708,#4709));
#822=EDGE_LOOP('',(#4710,#4711,#4712,#4713));
#823=EDGE_LOOP('',(#4714,#4715,#4716,#4717));
#824=EDGE_LOOP('',(#4718,#4719,#4720,#4721));
#825=EDGE_LOOP('',(#4722,#4723,#4724,#4725));
#826=EDGE_LOOP('',(#4726,#4727,#4728,#4729));
#827=EDGE_LOOP('',(#4730,#4731,#4732,#4733));
#828=EDGE_LOOP('',(#4734,#4735,#4736,#4737));
#829=EDGE_LOOP('',(#4738,#4739,#4740,#4741));
#830=EDGE_LOOP('',(#4742,#4743,#4744,#4745));
#831=EDGE_LOOP('',(#4746,#4747,#4748,#4749));
#832=EDGE_LOOP('',(#4750,#4751,#4752,#4753));
#833=EDGE_LOOP('',(#4754,#4755,#4756,#4757));
#834=EDGE_LOOP('',(#4758,#4759,#4760,#4761));
#835=EDGE_LOOP('',(#4762,#4763,#4764,#4765));
#836=EDGE_LOOP('',(#4766,#4767,#4768,#4769));
#837=EDGE_LOOP('',(#4770,#4771,#4772,#4773));
#838=EDGE_LOOP('',(#4774,#4775,#4776,#4777));
#839=EDGE_LOOP('',(#4778,#4779,#4780,#4781));
#840=EDGE_LOOP('',(#4782,#4783,#4784,#4785));
#841=EDGE_LOOP('',(#4786,#4787,#4788,#4789));
#842=EDGE_LOOP('',(#4790,#4791,#4792,#4793));
#843=EDGE_LOOP('',(#4794,#4795,#4796,#4797));
#844=EDGE_LOOP('',(#4798,#4799,#4800,#4801));
#845=EDGE_LOOP('',(#4802,#4803,#4804,#4805));
#846=EDGE_LOOP('',(#4806,#4807,#4808,#4809));
#847=EDGE_LOOP('',(#4810,#4811,#4812,#4813));
#848=EDGE_LOOP('',(#4814,#4815,#4816,#4817));
#849=EDGE_LOOP('',(#4818,#4819,#4820,#4821));
#850=EDGE_LOOP('',(#4822,#4823,#4824,#4825));
#851=EDGE_LOOP('',(#4826,#4827,#4828,#4829));
#852=EDGE_LOOP('',(#4830,#4831,#4832,#4833));
#853=EDGE_LOOP('',(#4834,#4835,#4836,#4837));
#854=EDGE_LOOP('',(#4838,#4839,#4840,#4841));
#855=EDGE_LOOP('',(#4842,#4843,#4844,#4845));
#856=EDGE_LOOP('',(#4846,#4847,#4848,#4849));
#857=EDGE_LOOP('',(#4850,#4851,#4852,#4853));
#858=EDGE_LOOP('',(#4854,#4855,#4856,#4857));
#859=EDGE_LOOP('',(#4858,#4859,#4860,#4861));
#860=EDGE_LOOP('',(#4862,#4863,#4864,#4865));
#861=EDGE_LOOP('',(#4866,#4867,#4868,#4869));
#862=EDGE_LOOP('',(#4870,#4871,#4872,#4873));
#863=EDGE_LOOP('',(#4874,#4875,#4876,#4877));
#864=EDGE_LOOP('',(#4878,#4879,#4880,#4881));
#865=EDGE_LOOP('',(#4882,#4883,#4884,#4885));
#866=EDGE_LOOP('',(#4886,#4887,#4888,#4889));
#867=EDGE_LOOP('',(#4890,#4891,#4892,#4893));
#868=EDGE_LOOP('',(#4894,#4895,#4896,#4897));
#869=EDGE_LOOP('',(#4898,#4899,#4900,#4901));
#870=EDGE_LOOP('',(#4902,#4903,#4904,#4905));
#871=EDGE_LOOP('',(#4906,#4907,#4908,#4909));
#872=EDGE_LOOP('',(#4910,#4911,#4912,#4913));
#873=EDGE_LOOP('',(#4914,#4915,#4916,#4917));
#874=EDGE_LOOP('',(#4918,#4919,#4920,#4921));
#875=EDGE_LOOP('',(#4922,#4923,#4924,#4925));
#876=EDGE_LOOP('',(#4926,#4927,#4928,#4929));
#877=EDGE_LOOP('',(#4930,#4931,#4932,#4933));
#878=EDGE_LOOP('',(#4934,#4935,#4936,#4937));
#879=EDGE_LOOP('',(#4938,#4939,#4940,#4941));
#880=EDGE_LOOP('',(#4942,#4943,#4944,#4945));
#881=EDGE_LOOP('',(#4946,#4947,#4948,#4949));
#882=EDGE_LOOP('',(#4950,#4951,#4952,#4953));
#883=EDGE_LOOP('',(#4954,#4955,#4956,#4957));
#884=EDGE_LOOP('',(#4958,#4959,#4960,#4961));
#885=EDGE_LOOP('',(#4962,#4963,#4964,#4965));
#886=EDGE_LOOP('',(#4966,#4967,#4968,#4969));
#887=EDGE_LOOP('',(#4970,#4971,#4972,#4973));
#888=EDGE_LOOP('',(#4974,#4975,#4976,#4977));
#889=EDGE_LOOP('',(#4978,#4979,#4980,#4981));
#890=EDGE_LOOP('',(#4982,#4983,#4984,#4985));
#891=EDGE_LOOP('',(#4986,#4987,#4988,#4989));
#892=EDGE_LOOP('',(#4990,#4991,#4992,#4993));
#893=EDGE_LOOP('',(#4994,#4995,#4996,#4997));
#894=EDGE_LOOP('',(#4998,#4999,#5000,#5001));
#895=EDGE_LOOP('',(#5002,#5003,#5004,#5005));
#896=EDGE_LOOP('',(#5006,#5007,#5008,#5009));
#897=EDGE_LOOP('',(#5010,#5011,#5012,#5013));
#898=EDGE_LOOP('',(#5014,#5015,#5016,#5017));
#899=EDGE_LOOP('',(#5018,#5019,#5020,#5021));
#900=EDGE_LOOP('',(#5022,#5023,#5024,#5025));
#901=EDGE_LOOP('',(#5026,#5027,#5028,#5029));
#902=EDGE_LOOP('',(#5030,#5031,#5032,#5033));
#903=EDGE_LOOP('',(#5034,#5035,#5036,#5037));
#904=EDGE_LOOP('',(#5038,#5039,#5040,#5041));
#905=EDGE_LOOP('',(#5042,#5043,#5044,#5045));
#906=EDGE_LOOP('',(#5046,#5047,#5048,#5049));
#907=EDGE_LOOP('',(#5050,#5051,#5052,#5053));
#908=EDGE_LOOP('',(#5054,#5055,#5056,#5057));
#909=EDGE_LOOP('',(#5058,#5059,#5060,#5061));
#910=EDGE_LOOP('',(#5062,#5063,#5064,#5065));
#911=EDGE_LOOP('',(#5066,#5067,#5068,#5069));
#912=EDGE_LOOP('',(#5070,#5071,#5072,#5073));
#913=EDGE_LOOP('',(#5074,#5075,#5076,#5077));
#914=EDGE_LOOP('',(#5078,#5079,#5080,#5081));
#915=EDGE_LOOP('',(#5082,#5083,#5084,#5085));
#916=EDGE_LOOP('',(#5086,#5087,#5088,#5089));
#917=EDGE_LOOP('',(#5090,#5091,#5092,#5093));
#918=EDGE_LOOP('',(#5094,#5095,#5096,#5097));
#919=EDGE_LOOP('',(#5098,#5099,#5100,#5101));
#920=EDGE_LOOP('',(#5102,#5103,#5104,#5105));
#921=EDGE_LOOP('',(#5106,#5107,#5108,#5109));
#922=EDGE_LOOP('',(#5110,#5111,#5112,#5113));
#923=EDGE_LOOP('',(#5114,#5115,#5116,#5117));
#924=EDGE_LOOP('',(#5118,#5119,#5120,#5121));
#925=EDGE_LOOP('',(#5122,#5123,#5124,#5125));
#926=EDGE_LOOP('',(#5126,#5127,#5128,#5129));
#927=EDGE_LOOP('',(#5130,#5131,#5132,#5133));
#928=EDGE_LOOP('',(#5134,#5135,#5136,#5137));
#929=EDGE_LOOP('',(#5138,#5139,#5140,#5141));
#930=EDGE_LOOP('',(#5142,#5143,#5144,#5145));
#931=EDGE_LOOP('',(#5146,#5147,#5148,#5149));
#932=EDGE_LOOP('',(#5150,#5151,#5152,#5153));
#933=EDGE_LOOP('',(#5154,#5155,#5156,#5157));
#934=EDGE_LOOP('',(#5158,#5159,#5160,#5161));
#935=EDGE_LOOP('',(#5162,#5163,#5164,#5165));
#936=EDGE_LOOP('',(#5166,#5167,#5168,#5169));
#937=EDGE_LOOP('',(#5170,#5171,#5172,#5173));
#938=EDGE_LOOP('',(#5174,#5175,#5176,#5177));
#939=EDGE_LOOP('',(#5178,#5179,#5180,#5181));
#940=EDGE_LOOP('',(#5182,#5183,#5184,#5185));
#941=EDGE_LOOP('',(#5186,#5187,#5188,#5189));
#942=EDGE_LOOP('',(#5190,#5191,#5192,#5193));
#943=EDGE_LOOP('',(#5194,#5195,#5196,#5197));
#944=EDGE_LOOP('',(#5198,#5199,#5200,#5201));
#945=EDGE_LOOP('',(#5202,#5203,#5204,#5205));
#946=EDGE_LOOP('',(#5206,#5207,#5208,#5209));
#947=EDGE_LOOP('',(#5210,#5211,#5212,#5213));
#948=EDGE_LOOP('',(#5214,#5215,#5216,#5217));
#949=EDGE_LOOP('',(#5218,#5219,#5220,#5221));
#950=EDGE_LOOP('',(#5222,#5223,#5224,#5225));
#951=EDGE_LOOP('',(#5226,#5227,#5228,#5229));
#952=EDGE_LOOP('',(#5230,#5231,#5232,#5233));
#953=EDGE_LOOP('',(#5234,#5235,#5236,#5237));
#954=EDGE_LOOP('',(#5238,#5239,#5240,#5241));
#955=EDGE_LOOP('',(#5242,#5243,#5244,#5245));
#956=EDGE_LOOP('',(#5246,#5247,#5248,#5249));
#957=EDGE_LOOP('',(#5250,#5251,#5252,#5253));
#958=EDGE_LOOP('',(#5254,#5255,#5256,#5257));
#959=EDGE_LOOP('',(#5258,#5259,#5260,#5261));
#960=EDGE_LOOP('',(#5262,#5263,#5264,#5265));
#961=EDGE_LOOP('',(#5266,#5267,#5268,#5269));
#962=EDGE_LOOP('',(#5270,#5271,#5272,#5273));
#963=EDGE_LOOP('',(#5274,#5275,#5276,#5277));
#964=EDGE_LOOP('',(#5278,#5279,#5280,#5281));
#965=EDGE_LOOP('',(#5282,#5283,#5284,#5285));
#966=EDGE_LOOP('',(#5286,#5287,#5288,#5289));
#967=EDGE_LOOP('',(#5290,#5291,#5292,#5293));
#968=EDGE_LOOP('',(#5294,#5295,#5296,#5297));
#969=EDGE_LOOP('',(#5298,#5299,#5300,#5301));
#970=EDGE_LOOP('',(#5302,#5303,#5304,#5305));
#971=EDGE_LOOP('',(#5306,#5307,#5308,#5309));
#972=EDGE_LOOP('',(#5310,#5311,#5312,#5313));
#973=EDGE_LOOP('',(#5314,#5315,#5316,#5317));
#974=EDGE_LOOP('',(#5318,#5319,#5320,#5321));
#975=EDGE_LOOP('',(#5322,#5323,#5324,#5325));
#976=EDGE_LOOP('',(#5326,#5327,#5328,#5329));
#977=EDGE_LOOP('',(#5330,#5331,#5332,#5333));
#978=EDGE_LOOP('',(#5334,#5335,#5336,#5337));
#979=EDGE_LOOP('',(#5338,#5339,#5340,#5341));
#980=EDGE_LOOP('',(#5342,#5343,#5344,#5345));
#981=EDGE_LOOP('',(#5346,#5347,#5348,#5349));
#982=EDGE_LOOP('',(#5350,#5351,#5352,#5353));
#983=EDGE_LOOP('',(#5354,#5355,#5356,#5357));
#984=EDGE_LOOP('',(#5358,#5359,#5360,#5361));
#985=EDGE_LOOP('',(#5362,#5363,#5364,#5365));
#986=EDGE_LOOP('',(#5366,#5367,#5368,#5369));
#987=EDGE_LOOP('',(#5370,#5371,#5372,#5373));
#988=EDGE_LOOP('',(#5374,#5375,#5376,#5377));
#989=EDGE_LOOP('',(#5378,#5379,#5380,#5381));
#990=EDGE_LOOP('',(#5382,#5383,#5384,#5385));
#991=EDGE_LOOP('',(#5386,#5387,#5388,#5389));
#992=EDGE_LOOP('',(#5390,#5391,#5392,#5393));
#993=EDGE_LOOP('',(#5394,#5395,#5396,#5397));
#994=EDGE_LOOP('',(#5398,#5399,#5400,#5401));
#995=EDGE_LOOP('',(#5402,#5403,#5404,#5405));
#996=EDGE_LOOP('',(#5406,#5407,#5408,#5409));
#997=EDGE_LOOP('',(#5410,#5411,#5412,#5413));
#998=EDGE_LOOP('',(#5414,#5415,#5416,#5417));
#999=EDGE_LOOP('',(#5418,#5419,#5420,#5421));
#1000=EDGE_LOOP('',(#5422,#5423,#5424,#5425));
#1001=EDGE_LOOP('',(#5426,#5427,#5428,#5429));
#1002=EDGE_LOOP('',(#5430,#5431,#5432,#5433));
#1003=EDGE_LOOP('',(#5434,#5435,#5436,#5437));
#1004=EDGE_LOOP('',(#5438,#5439,#5440,#5441));
#1005=EDGE_LOOP('',(#5442,#5443,#5444,#5445));
#1006=EDGE_LOOP('',(#5446,#5447,#5448,#5449));
#1007=EDGE_LOOP('',(#5450,#5451,#5452,#5453));
#1008=EDGE_LOOP('',(#5454,#5455,#5456,#5457));
#1009=EDGE_LOOP('',(#5458,#5459,#5460,#5461));
#1010=EDGE_LOOP('',(#5462,#5463,#5464,#5465));
#1011=EDGE_LOOP('',(#5466,#5467,#5468,#5469));
#1012=EDGE_LOOP('',(#5470,#5471,#5472,#5473));
#1013=EDGE_LOOP('',(#5474,#5475,#5476,#5477));
#1014=EDGE_LOOP('',(#5478,#5479,#5480,#5481));
#1015=EDGE_LOOP('',(#5482,#5483,#5484,#5485));
#1016=EDGE_LOOP('',(#5486,#5487,#5488,#5489));
#1017=EDGE_LOOP('',(#5490,#5491,#5492,#5493));
#1018=EDGE_LOOP('',(#5494,#5495,#5496,#5497));
#1019=EDGE_LOOP('',(#5498,#5499,#5500,#5501));
#1020=EDGE_LOOP('',(#5502,#5503,#5504,#5505));
#1021=EDGE_LOOP('',(#5506,#5507,#5508,#5509));
#1022=EDGE_LOOP('',(#5510,#5511,#5512,#5513));
#1023=EDGE_LOOP('',(#5514,#5515,#5516,#5517));
#1024=EDGE_LOOP('',(#5518,#5519,#5520,#5521));
#1025=EDGE_LOOP('',(#5522,#5523,#5524,#5525));
#1026=EDGE_LOOP('',(#5526,#5527,#5528,#5529));
#1027=EDGE_LOOP('',(#5530,#5531,#5532,#5533));
#1028=EDGE_LOOP('',(#5534,#5535,#5536,#5537));
#1029=EDGE_LOOP('',(#5538,#5539,#5540,#5541));
#1030=EDGE_LOOP('',(#5542,#5543,#5544,#5545,#5546,#5547));
#1031=EDGE_LOOP('',(#5548,#5549,#5550,#5551,#5552,#5553));
#1032=EDGE_LOOP('',(#5554,#5555,#5556,#5557,#5558,#5559));
#1033=EDGE_LOOP('',(#5560,#5561,#5562,#5563));
#1034=EDGE_LOOP('',(#5564,#5565,#5566,#5567));
#1035=EDGE_LOOP('',(#5568,#5569,#5570,#5571,#5572,#5573));
#1036=EDGE_LOOP('',(#5574,#5575,#5576,#5577,#5578,#5579));
#1037=EDGE_LOOP('',(#5580,#5581,#5582,#5583));
#1038=EDGE_LOOP('',(#5584,#5585,#5586,#5587,#5588,#5589));
#1039=EDGE_LOOP('',(#5590,#5591,#5592,#5593,#5594,#5595));
#1040=EDGE_LOOP('',(#5596,#5597,#5598,#5599));
#1041=EDGE_LOOP('',(#5600,#5601,#5602,#5603,#5604,#5605,#5606,#5607));
#1042=EDGE_LOOP('',(#5608,#5609,#5610,#5611,#5612,#5613,#5614,#5615));
#1043=EDGE_LOOP('',(#5616,#5617,#5618,#5619,#5620,#5621));
#1044=EDGE_LOOP('',(#5622,#5623,#5624,#5625,#5626));
#1045=EDGE_LOOP('',(#5627,#5628,#5629,#5630));
#1046=EDGE_LOOP('',(#5631,#5632,#5633,#5634));
#1047=EDGE_LOOP('',(#5635,#5636,#5637,#5638,#5639,#5640));
#1048=EDGE_LOOP('',(#5641,#5642,#5643,#5644));
#1049=EDGE_LOOP('',(#5645,#5646,#5647,#5648));
#1050=EDGE_LOOP('',(#5649,#5650,#5651,#5652,#5653,#5654));
#1051=EDGE_LOOP('',(#5655,#5656,#5657,#5658,#5659,#5660));
#1052=EDGE_LOOP('',(#5661,#5662,#5663,#5664,#5665,#5666));
#1053=EDGE_LOOP('',(#5667,#5668,#5669,#5670));
#1054=EDGE_LOOP('',(#5671,#5672,#5673,#5674,#5675));
#1055=EDGE_LOOP('',(#5676,#5677,#5678,#5679));
#1056=EDGE_LOOP('',(#5680,#5681,#5682,#5683));
#1057=EDGE_LOOP('',(#5684,#5685,#5686,#5687,#5688));
#1058=EDGE_LOOP('',(#5689,#5690,#5691,#5692));
#1059=EDGE_LOOP('',(#5693,#5694,#5695,#5696,#5697,#5698));
#1060=EDGE_LOOP('',(#5699,#5700,#5701,#5702));
#1061=EDGE_LOOP('',(#5703,#5704,#5705,#5706,#5707));
#1062=EDGE_LOOP('',(#5708,#5709,#5710,#5711,#5712));
#1063=EDGE_LOOP('',(#5713,#5714,#5715,#5716,#5717));
#1064=EDGE_LOOP('',(#5718,#5719,#5720,#5721,#5722,#5723));
#1065=EDGE_LOOP('',(#5724,#5725,#5726,#5727));
#1066=EDGE_LOOP('',(#5728,#5729,#5730,#5731,#5732,#5733));
#1067=EDGE_LOOP('',(#5734,#5735,#5736,#5737));
#1068=EDGE_LOOP('',(#5738,#5739,#5740,#5741));
#1069=EDGE_LOOP('',(#5742,#5743,#5744,#5745,#5746));
#1070=EDGE_LOOP('',(#5747,#5748,#5749,#5750));
#1071=EDGE_LOOP('',(#5751,#5752,#5753,#5754,#5755,#5756));
#1072=EDGE_LOOP('',(#5757,#5758,#5759,#5760));
#1073=EDGE_LOOP('',(#5761,#5762,#5763,#5764));
#1074=EDGE_LOOP('',(#5765,#5766,#5767,#5768,#5769));
#1075=EDGE_LOOP('',(#5770,#5771,#5772,#5773));
#1076=EDGE_LOOP('',(#5774,#5775,#5776,#5777,#5778));
#1077=EDGE_LOOP('',(#5779,#5780,#5781,#5782));
#1078=EDGE_LOOP('',(#5783,#5784,#5785,#5786,#5787,#5788,#5789,#5790,#5791));
#1079=EDGE_LOOP('',(#5792,#5793,#5794,#5795));
#1080=EDGE_LOOP('',(#5796,#5797,#5798,#5799));
#1081=EDGE_LOOP('',(#5800,#5801,#5802,#5803));
#1082=EDGE_LOOP('',(#5804,#5805,#5806,#5807,#5808,#5809,#5810,#5811,#5812));
#1083=EDGE_LOOP('',(#5813,#5814,#5815,#5816));
#1084=EDGE_LOOP('',(#5817,#5818,#5819,#5820));
#1085=EDGE_LOOP('',(#5821,#5822,#5823,#5824));
#1086=EDGE_LOOP('',(#5825,#5826,#5827,#5828));
#1087=EDGE_LOOP('',(#5829,#5830,#5831,#5832));
#1088=EDGE_LOOP('',(#5833,#5834,#5835,#5836,#5837));
#1089=LINE('',#8293,#1850);
#1090=LINE('',#8296,#1851);
#1091=LINE('',#8299,#1852);
#1092=LINE('',#8301,#1853);
#1093=LINE('',#8302,#1854);
#1094=LINE('',#8308,#1855);
#1095=LINE('',#8311,#1856);
#1096=LINE('',#8313,#1857);
#1097=LINE('',#8315,#1858);
#1098=LINE('',#8319,#1859);
#1099=LINE('',#8320,#1860);
#1100=LINE('',#8323,#1861);
#1101=LINE('',#8325,#1862);
#1102=LINE('',#8327,#1863);
#1103=LINE('',#8331,#1864);
#1104=LINE('',#8333,#1865);
#1105=LINE('',#8335,#1866);
#1106=LINE('',#8339,#1867);
#1107=LINE('',#8340,#1868);
#1108=LINE('',#8344,#1869);
#1109=LINE('',#8348,#1870);
#1110=LINE('',#8350,#1871);
#1111=LINE('',#8352,#1872);
#1112=LINE('',#8353,#1873);
#1113=LINE('',#8358,#1874);
#1114=LINE('',#8363,#1875);
#1115=LINE('',#8364,#1876);
#1116=LINE('',#8365,#1877);
#1117=LINE('',#8370,#1878);
#1118=LINE('',#8375,#1879);
#1119=LINE('',#8376,#1880);
#1120=LINE('',#8377,#1881);
#1121=LINE('',#8382,#1882);
#1122=LINE('',#8387,#1883);
#1123=LINE('',#8388,#1884);
#1124=LINE('',#8389,#1885);
#1125=LINE('',#8395,#1886);
#1126=LINE('',#8398,#1887);
#1127=LINE('',#8401,#1888);
#1128=LINE('',#8402,#1889);
#1129=LINE('',#8405,#1890);
#1130=LINE('',#8409,#1891);
#1131=LINE('',#8410,#1892);
#1132=LINE('',#8416,#1893);
#1133=LINE('',#8419,#1894);
#1134=LINE('',#8421,#1895);
#1135=LINE('',#8422,#1896);
#1136=LINE('',#8423,#1897);
#1137=LINE('',#8425,#1898);
#1138=LINE('',#8427,#1899);
#1139=LINE('',#8429,#1900);
#1140=LINE('',#8435,#1901);
#1141=LINE('',#8439,#1902);
#1142=LINE('',#8443,#1903);
#1143=LINE('',#8447,#1904);
#1144=LINE('',#8451,#1905);
#1145=LINE('',#8455,#1906);
#1146=LINE('',#8459,#1907);
#1147=LINE('',#8463,#1908);
#1148=LINE('',#8467,#1909);
#1149=LINE('',#8472,#1910);
#1150=LINE('',#8474,#1911);
#1151=LINE('',#8475,#1912);
#1152=LINE('',#8478,#1913);
#1153=LINE('',#8480,#1914);
#1154=LINE('',#8481,#1915);
#1155=LINE('',#8484,#1916);
#1156=LINE('',#8486,#1917);
#1157=LINE('',#8487,#1918);
#1158=LINE('',#8490,#1919);
#1159=LINE('',#8491,#1920);
#1160=LINE('',#8494,#1921);
#1161=LINE('',#8496,#1922);
#1162=LINE('',#8497,#1923);
#1163=LINE('',#8503,#1924);
#1164=LINE('',#8505,#1925);
#1165=LINE('',#8507,#1926);
#1166=LINE('',#8511,#1927);
#1167=LINE('',#8513,#1928);
#1168=LINE('',#8514,#1929);
#1169=LINE('',#8517,#1930);
#1170=LINE('',#8521,#1931);
#1171=LINE('',#8524,#1932);
#1172=LINE('',#8527,#1933);
#1173=LINE('',#8529,#1934);
#1174=LINE('',#8531,#1935);
#1175=LINE('',#8532,#1936);
#1176=LINE('',#8535,#1937);
#1177=LINE('',#8537,#1938);
#1178=LINE('',#8539,#1939);
#1179=LINE('',#8540,#1940);
#1180=LINE('',#8543,#1941);
#1181=LINE('',#8545,#1942);
#1182=LINE('',#8547,#1943);
#1183=LINE('',#8548,#1944);
#1184=LINE('',#8551,#1945);
#1185=LINE('',#8553,#1946);
#1186=LINE('',#8555,#1947);
#1187=LINE('',#8557,#1948);
#1188=LINE('',#8559,#1949);
#1189=LINE('',#8560,#1950);
#1190=LINE('',#8563,#1951);
#1191=LINE('',#8565,#1952);
#1192=LINE('',#8567,#1953);
#1193=LINE('',#8568,#1954);
#1194=LINE('',#8571,#1955);
#1195=LINE('',#8575,#1956);
#1196=LINE('',#8578,#1957);
#1197=LINE('',#8581,#1958);
#1198=LINE('',#8583,#1959);
#1199=LINE('',#8585,#1960);
#1200=LINE('',#8586,#1961);
#1201=LINE('',#8589,#1962);
#1202=LINE('',#8591,#1963);
#1203=LINE('',#8593,#1964);
#1204=LINE('',#8594,#1965);
#1205=LINE('',#8597,#1966);
#1206=LINE('',#8599,#1967);
#1207=LINE('',#8601,#1968);
#1208=LINE('',#8605,#1969);
#1209=LINE('',#8609,#1970);
#1210=LINE('',#8611,#1971);
#1211=LINE('',#8613,#1972);
#1212=LINE('',#8614,#1973);
#1213=LINE('',#8617,#1974);
#1214=LINE('',#8619,#1975);
#1215=LINE('',#8621,#1976);
#1216=LINE('',#8623,#1977);
#1217=LINE('',#8625,#1978);
#1218=LINE('',#8626,#1979);
#1219=LINE('',#8629,#1980);
#1220=LINE('',#8631,#1981);
#1221=LINE('',#8633,#1982);
#1222=LINE('',#8635,#1983);
#1223=LINE('',#8636,#1984);
#1224=LINE('',#8639,#1985);
#1225=LINE('',#8641,#1986);
#1226=LINE('',#8643,#1987);
#1227=LINE('',#8645,#1988);
#1228=LINE('',#8646,#1989);
#1229=LINE('',#8649,#1990);
#1230=LINE('',#8651,#1991);
#1231=LINE('',#8653,#1992);
#1232=LINE('',#8655,#1993);
#1233=LINE('',#8656,#1994);
#1234=LINE('',#8659,#1995);
#1235=LINE('',#8661,#1996);
#1236=LINE('',#8663,#1997);
#1237=LINE('',#8664,#1998);
#1238=LINE('',#8667,#1999);
#1239=LINE('',#8669,#2000);
#1240=LINE('',#8671,#2001);
#1241=LINE('',#8673,#2002);
#1242=LINE('',#8675,#2003);
#1243=LINE('',#8676,#2004);
#1244=LINE('',#8679,#2005);
#1245=LINE('',#8681,#2006);
#1246=LINE('',#8683,#2007);
#1247=LINE('',#8684,#2008);
#1248=LINE('',#8687,#2009);
#1249=LINE('',#8689,#2010);
#1250=LINE('',#8691,#2011);
#1251=LINE('',#8693,#2012);
#1252=LINE('',#8694,#2013);
#1253=LINE('',#8697,#2014);
#1254=LINE('',#8699,#2015);
#1255=LINE('',#8701,#2016);
#1256=LINE('',#8702,#2017);
#1257=LINE('',#8705,#2018);
#1258=LINE('',#8707,#2019);
#1259=LINE('',#8709,#2020);
#1260=LINE('',#8710,#2021);
#1261=LINE('',#8713,#2022);
#1262=LINE('',#8717,#2023);
#1263=LINE('',#8719,#2024);
#1264=LINE('',#8723,#2025);
#1265=LINE('',#8725,#2026);
#1266=LINE('',#8727,#2027);
#1267=LINE('',#8728,#2028);
#1268=LINE('',#8731,#2029);
#1269=LINE('',#8733,#2030);
#1270=LINE('',#8735,#2031);
#1271=LINE('',#8739,#2032);
#1272=LINE('',#8743,#2033);
#1273=LINE('',#8745,#2034);
#1274=LINE('',#8747,#2035);
#1275=LINE('',#8749,#2036);
#1276=LINE('',#8751,#2037);
#1277=LINE('',#8752,#2038);
#1278=LINE('',#8755,#2039);
#1279=LINE('',#8757,#2040);
#1280=LINE('',#8759,#2041);
#1281=LINE('',#8761,#2042);
#1282=LINE('',#8763,#2043);
#1283=LINE('',#8764,#2044);
#1284=LINE('',#8767,#2045);
#1285=LINE('',#8769,#2046);
#1286=LINE('',#8771,#2047);
#1287=LINE('',#8772,#2048);
#1288=LINE('',#8775,#2049);
#1289=LINE('',#8777,#2050);
#1290=LINE('',#8779,#2051);
#1291=LINE('',#8780,#2052);
#1292=LINE('',#8783,#2053);
#1293=LINE('',#8785,#2054);
#1294=LINE('',#8789,#2055);
#1295=LINE('',#8792,#2056);
#1296=LINE('',#8795,#2057);
#1297=LINE('',#8797,#2058);
#1298=LINE('',#8799,#2059);
#1299=LINE('',#8800,#2060);
#1300=LINE('',#8803,#2061);
#1301=LINE('',#8805,#2062);
#1302=LINE('',#8807,#2063);
#1303=LINE('',#8808,#2064);
#1304=LINE('',#8811,#2065);
#1305=LINE('',#8815,#2066);
#1306=LINE('',#8817,#2067);
#1307=LINE('',#8821,#2068);
#1308=LINE('',#8823,#2069);
#1309=LINE('',#8827,#2070);
#1310=LINE('',#8830,#2071);
#1311=LINE('',#8832,#2072);
#1312=LINE('',#8833,#2073);
#1313=LINE('',#8835,#2074);
#1314=LINE('',#8837,#2075);
#1315=LINE('',#8838,#2076);
#1316=LINE('',#8840,#2077);
#1317=LINE('',#8842,#2078);
#1318=LINE('',#8844,#2079);
#1319=LINE('',#8845,#2080);
#1320=LINE('',#8847,#2081);
#1321=LINE('',#8849,#2082);
#1322=LINE('',#8850,#2083);
#1323=LINE('',#8855,#2084);
#1324=LINE('',#8857,#2085);
#1325=LINE('',#8859,#2086);
#1326=LINE('',#8863,#2087);
#1327=LINE('',#8865,#2088);
#1328=LINE('',#8866,#2089);
#1329=LINE('',#8869,#2090);
#1330=LINE('',#8871,#2091);
#1331=LINE('',#8873,#2092);
#1332=LINE('',#8874,#2093);
#1333=LINE('',#8877,#2094);
#1334=LINE('',#8879,#2095);
#1335=LINE('',#8881,#2096);
#1336=LINE('',#8883,#2097);
#1337=LINE('',#8885,#2098);
#1338=LINE('',#8886,#2099);
#1339=LINE('',#8889,#2100);
#1340=LINE('',#8891,#2101);
#1341=LINE('',#8893,#2102);
#1342=LINE('',#8897,#2103);
#1343=LINE('',#8901,#2104);
#1344=LINE('',#8903,#2105);
#1345=LINE('',#8905,#2106);
#1346=LINE('',#8906,#2107);
#1347=LINE('',#8909,#2108);
#1348=LINE('',#8911,#2109);
#1349=LINE('',#8913,#2110);
#1350=LINE('',#8915,#2111);
#1351=LINE('',#8917,#2112);
#1352=LINE('',#8918,#2113);
#1353=LINE('',#8921,#2114);
#1354=LINE('',#8923,#2115);
#1355=LINE('',#8925,#2116);
#1356=LINE('',#8927,#2117);
#1357=LINE('',#8929,#2118);
#1358=LINE('',#8930,#2119);
#1359=LINE('',#8933,#2120);
#1360=LINE('',#8935,#2121);
#1361=LINE('',#8937,#2122);
#1362=LINE('',#8938,#2123);
#1363=LINE('',#8941,#2124);
#1364=LINE('',#8943,#2125);
#1365=LINE('',#8945,#2126);
#1366=LINE('',#8946,#2127);
#1367=LINE('',#8949,#2128);
#1368=LINE('',#8951,#2129);
#1369=LINE('',#8955,#2130);
#1370=LINE('',#8958,#2131);
#1371=LINE('',#8961,#2132);
#1372=LINE('',#8963,#2133);
#1373=LINE('',#8965,#2134);
#1374=LINE('',#8969,#2135);
#1375=LINE('',#8973,#2136);
#1376=LINE('',#8975,#2137);
#1377=LINE('',#8979,#2138);
#1378=LINE('',#8982,#2139);
#1379=LINE('',#8985,#2140);
#1380=LINE('',#8987,#2141);
#1381=LINE('',#8988,#2142);
#1382=LINE('',#9001,#2143);
#1383=LINE('',#9003,#2144);
#1384=LINE('',#9005,#2145);
#1385=LINE('',#9011,#2146);
#1386=LINE('',#9013,#2147);
#1387=LINE('',#9014,#2148);
#1388=LINE('',#9022,#2149);
#1389=LINE('',#9023,#2150);
#1390=LINE('',#9026,#2151);
#1391=LINE('',#9027,#2152);
#1392=LINE('',#9030,#2153);
#1393=LINE('',#9031,#2154);
#1394=LINE('',#9033,#2155);
#1395=LINE('',#9037,#2156);
#1396=LINE('',#9038,#2157);
#1397=LINE('',#9039,#2158);
#1398=LINE('',#9043,#2159);
#1399=LINE('',#9046,#2160);
#1400=LINE('',#9047,#2161);
#1401=LINE('',#9051,#2162);
#1402=LINE('',#9053,#2163);
#1403=LINE('',#9057,#2164);
#1404=LINE('',#9058,#2165);
#1405=LINE('',#9059,#2166);
#1406=LINE('',#9062,#2167);
#1407=LINE('',#9063,#2168);
#1408=LINE('',#9066,#2169);
#1409=LINE('',#9067,#2170);
#1410=LINE('',#9069,#2171);
#1411=LINE('',#9072,#2172);
#1412=LINE('',#9073,#2173);
#1413=LINE('',#9076,#2174);
#1414=LINE('',#9077,#2175);
#1415=LINE('',#9079,#2176);
#1416=LINE('',#9083,#2177);
#1417=LINE('',#9084,#2178);
#1418=LINE('',#9085,#2179);
#1419=LINE('',#9088,#2180);
#1420=LINE('',#9089,#2181);
#1421=LINE('',#9092,#2182);
#1422=LINE('',#9093,#2183);
#1423=LINE('',#9095,#2184);
#1424=LINE('',#9099,#2185);
#1425=LINE('',#9100,#2186);
#1426=LINE('',#9101,#2187);
#1427=LINE('',#9104,#2188);
#1428=LINE('',#9105,#2189);
#1429=LINE('',#9108,#2190);
#1430=LINE('',#9109,#2191);
#1431=LINE('',#9111,#2192);
#1432=LINE('',#9115,#2193);
#1433=LINE('',#9116,#2194);
#1434=LINE('',#9117,#2195);
#1435=LINE('',#9120,#2196);
#1436=LINE('',#9121,#2197);
#1437=LINE('',#9124,#2198);
#1438=LINE('',#9125,#2199);
#1439=LINE('',#9128,#2200);
#1440=LINE('',#9129,#2201);
#1441=LINE('',#9132,#2202);
#1442=LINE('',#9133,#2203);
#1443=LINE('',#9135,#2204);
#1444=LINE('',#9139,#2205);
#1445=LINE('',#9140,#2206);
#1446=LINE('',#9141,#2207);
#1447=LINE('',#9144,#2208);
#1448=LINE('',#9145,#2209);
#1449=LINE('',#9148,#2210);
#1450=LINE('',#9149,#2211);
#1451=LINE('',#9151,#2212);
#1452=LINE('',#9155,#2213);
#1453=LINE('',#9156,#2214);
#1454=LINE('',#9157,#2215);
#1455=LINE('',#9161,#2216);
#1456=LINE('',#9164,#2217);
#1457=LINE('',#9165,#2218);
#1458=LINE('',#9169,#2219);
#1459=LINE('',#9171,#2220);
#1460=LINE('',#9175,#2221);
#1461=LINE('',#9176,#2222);
#1462=LINE('',#9177,#2223);
#1463=LINE('',#9180,#2224);
#1464=LINE('',#9181,#2225);
#1465=LINE('',#9184,#2226);
#1466=LINE('',#9185,#2227);
#1467=LINE('',#9187,#2228);
#1468=LINE('',#9191,#2229);
#1469=LINE('',#9192,#2230);
#1470=LINE('',#9193,#2231);
#1471=LINE('',#9196,#2232);
#1472=LINE('',#9197,#2233);
#1473=LINE('',#9200,#2234);
#1474=LINE('',#9201,#2235);
#1475=LINE('',#9203,#2236);
#1476=LINE('',#9208,#2237);
#1477=LINE('',#9209,#2238);
#1478=LINE('',#9212,#2239);
#1479=LINE('',#9213,#2240);
#1480=LINE('',#9217,#2241);
#1481=LINE('',#9220,#2242);
#1482=LINE('',#9221,#2243);
#1483=LINE('',#9224,#2244);
#1484=LINE('',#9225,#2245);
#1485=LINE('',#9227,#2246);
#1486=LINE('',#9231,#2247);
#1487=LINE('',#9232,#2248);
#1488=LINE('',#9233,#2249);
#1489=LINE('',#9236,#2250);
#1490=LINE('',#9237,#2251);
#1491=LINE('',#9240,#2252);
#1492=LINE('',#9241,#2253);
#1493=LINE('',#9243,#2254);
#1494=LINE('',#9247,#2255);
#1495=LINE('',#9248,#2256);
#1496=LINE('',#9249,#2257);
#1497=LINE('',#9252,#2258);
#1498=LINE('',#9253,#2259);
#1499=LINE('',#9256,#2260);
#1500=LINE('',#9257,#2261);
#1501=LINE('',#9260,#2262);
#1502=LINE('',#9261,#2263);
#1503=LINE('',#9264,#2264);
#1504=LINE('',#9265,#2265);
#1505=LINE('',#9267,#2266);
#1506=LINE('',#9271,#2267);
#1507=LINE('',#9272,#2268);
#1508=LINE('',#9273,#2269);
#1509=LINE('',#9276,#2270);
#1510=LINE('',#9277,#2271);
#1511=LINE('',#9280,#2272);
#1512=LINE('',#9281,#2273);
#1513=LINE('',#9284,#2274);
#1514=LINE('',#9285,#2275);
#1515=LINE('',#9287,#2276);
#1516=LINE('',#9291,#2277);
#1517=LINE('',#9292,#2278);
#1518=LINE('',#9293,#2279);
#1519=LINE('',#9296,#2280);
#1520=LINE('',#9297,#2281);
#1521=LINE('',#9300,#2282);
#1522=LINE('',#9301,#2283);
#1523=LINE('',#9304,#2284);
#1524=LINE('',#9305,#2285);
#1525=LINE('',#9307,#2286);
#1526=LINE('',#9311,#2287);
#1527=LINE('',#9312,#2288);
#1528=LINE('',#9313,#2289);
#1529=LINE('',#9316,#2290);
#1530=LINE('',#9317,#2291);
#1531=LINE('',#9320,#2292);
#1532=LINE('',#9321,#2293);
#1533=LINE('',#9324,#2294);
#1534=LINE('',#9325,#2295);
#1535=LINE('',#9327,#2296);
#1536=LINE('',#9329,#2297);
#1537=LINE('',#9334,#2298);
#1538=LINE('',#9335,#2299);
#1539=LINE('',#9336,#2300);
#1540=LINE('',#9339,#2301);
#1541=LINE('',#9340,#2302);
#1542=LINE('',#9343,#2303);
#1543=LINE('',#9344,#2304);
#1544=LINE('',#9346,#2305);
#1545=LINE('',#9350,#2306);
#1546=LINE('',#9351,#2307);
#1547=LINE('',#9352,#2308);
#1548=LINE('',#9355,#2309);
#1549=LINE('',#9356,#2310);
#1550=LINE('',#9359,#2311);
#1551=LINE('',#9360,#2312);
#1552=LINE('',#9363,#2313);
#1553=LINE('',#9364,#2314);
#1554=LINE('',#9367,#2315);
#1555=LINE('',#9368,#2316);
#1556=LINE('',#9370,#2317);
#1557=LINE('',#9374,#2318);
#1558=LINE('',#9375,#2319);
#1559=LINE('',#9376,#2320);
#1560=LINE('',#9379,#2321);
#1561=LINE('',#9380,#2322);
#1562=LINE('',#9383,#2323);
#1563=LINE('',#9384,#2324);
#1564=LINE('',#9386,#2325);
#1565=LINE('',#9390,#2326);
#1566=LINE('',#9391,#2327);
#1567=LINE('',#9392,#2328);
#1568=LINE('',#9395,#2329);
#1569=LINE('',#9396,#2330);
#1570=LINE('',#9399,#2331);
#1571=LINE('',#9400,#2332);
#1572=LINE('',#9403,#2333);
#1573=LINE('',#9404,#2334);
#1574=LINE('',#9406,#2335);
#1575=LINE('',#9410,#2336);
#1576=LINE('',#9411,#2337);
#1577=LINE('',#9412,#2338);
#1578=LINE('',#9415,#2339);
#1579=LINE('',#9416,#2340);
#1580=LINE('',#9419,#2341);
#1581=LINE('',#9420,#2342);
#1582=LINE('',#9422,#2343);
#1583=LINE('',#9426,#2344);
#1584=LINE('',#9427,#2345);
#1585=LINE('',#9428,#2346);
#1586=LINE('',#9431,#2347);
#1587=LINE('',#9432,#2348);
#1588=LINE('',#9435,#2349);
#1589=LINE('',#9436,#2350);
#1590=LINE('',#9438,#2351);
#1591=LINE('',#9443,#2352);
#1592=LINE('',#9444,#2353);
#1593=LINE('',#9447,#2354);
#1594=LINE('',#9448,#2355);
#1595=LINE('',#9451,#2356);
#1596=LINE('',#9452,#2357);
#1597=LINE('',#9456,#2358);
#1598=LINE('',#9458,#2359);
#1599=LINE('',#9462,#2360);
#1600=LINE('',#9463,#2361);
#1601=LINE('',#9464,#2362);
#1602=LINE('',#9467,#2363);
#1603=LINE('',#9468,#2364);
#1604=LINE('',#9471,#2365);
#1605=LINE('',#9472,#2366);
#1606=LINE('',#9474,#2367);
#1607=LINE('',#9479,#2368);
#1608=LINE('',#9480,#2369);
#1609=LINE('',#9483,#2370);
#1610=LINE('',#9484,#2371);
#1611=LINE('',#9488,#2372);
#1612=LINE('',#9491,#2373);
#1613=LINE('',#9492,#2374);
#1614=LINE('',#9495,#2375);
#1615=LINE('',#9496,#2376);
#1616=LINE('',#9498,#2377);
#1617=LINE('',#9502,#2378);
#1618=LINE('',#9503,#2379);
#1619=LINE('',#9504,#2380);
#1620=LINE('',#9507,#2381);
#1621=LINE('',#9508,#2382);
#1622=LINE('',#9511,#2383);
#1623=LINE('',#9512,#2384);
#1624=LINE('',#9515,#2385);
#1625=LINE('',#9516,#2386);
#1626=LINE('',#9519,#2387);
#1627=LINE('',#9520,#2388);
#1628=LINE('',#9522,#2389);
#1629=LINE('',#9526,#2390);
#1630=LINE('',#9527,#2391);
#1631=LINE('',#9528,#2392);
#1632=LINE('',#9531,#2393);
#1633=LINE('',#9532,#2394);
#1634=LINE('',#9535,#2395);
#1635=LINE('',#9536,#2396);
#1636=LINE('',#9539,#2397);
#1637=LINE('',#9540,#2398);
#1638=LINE('',#9543,#2399);
#1639=LINE('',#9544,#2400);
#1640=LINE('',#9546,#2401);
#1641=LINE('',#9550,#2402);
#1642=LINE('',#9551,#2403);
#1643=LINE('',#9552,#2404);
#1644=LINE('',#9555,#2405);
#1645=LINE('',#9556,#2406);
#1646=LINE('',#9559,#2407);
#1647=LINE('',#9560,#2408);
#1648=LINE('',#9562,#2409);
#1649=LINE('',#9566,#2410);
#1650=LINE('',#9567,#2411);
#1651=LINE('',#9568,#2412);
#1652=LINE('',#9571,#2413);
#1653=LINE('',#9572,#2414);
#1654=LINE('',#9575,#2415);
#1655=LINE('',#9576,#2416);
#1656=LINE('',#9578,#2417);
#1657=LINE('',#9582,#2418);
#1658=LINE('',#9583,#2419);
#1659=LINE('',#9584,#2420);
#1660=LINE('',#9588,#2421);
#1661=LINE('',#9591,#2422);
#1662=LINE('',#9592,#2423);
#1663=LINE('',#9596,#2424);
#1664=LINE('',#9599,#2425);
#1665=LINE('',#9600,#2426);
#1666=LINE('',#9602,#2427);
#1667=LINE('',#9606,#2428);
#1668=LINE('',#9607,#2429);
#1669=LINE('',#9608,#2430);
#1670=LINE('',#9611,#2431);
#1671=LINE('',#9612,#2432);
#1672=LINE('',#9615,#2433);
#1673=LINE('',#9616,#2434);
#1674=LINE('',#9618,#2435);
#1675=LINE('',#9622,#2436);
#1676=LINE('',#9623,#2437);
#1677=LINE('',#9624,#2438);
#1678=LINE('',#9627,#2439);
#1679=LINE('',#9628,#2440);
#1680=LINE('',#9631,#2441);
#1681=LINE('',#9632,#2442);
#1682=LINE('',#9634,#2443);
#1683=LINE('',#9639,#2444);
#1684=LINE('',#9640,#2445);
#1685=LINE('',#9643,#2446);
#1686=LINE('',#9644,#2447);
#1687=LINE('',#9647,#2448);
#1688=LINE('',#9648,#2449);
#1689=LINE('',#9652,#2450);
#1690=LINE('',#9654,#2451);
#1691=LINE('',#9658,#2452);
#1692=LINE('',#9659,#2453);
#1693=LINE('',#9660,#2454);
#1694=LINE('',#9664,#2455);
#1695=LINE('',#9667,#2456);
#1696=LINE('',#9668,#2457);
#1697=LINE('',#9672,#2458);
#1698=LINE('',#9675,#2459);
#1699=LINE('',#9676,#2460);
#1700=LINE('',#9678,#2461);
#1701=LINE('',#9680,#2462);
#1702=LINE('',#9682,#2463);
#1703=LINE('',#9687,#2464);
#1704=LINE('',#9688,#2465);
#1705=LINE('',#9689,#2466);
#1706=LINE('',#9692,#2467);
#1707=LINE('',#9693,#2468);
#1708=LINE('',#9696,#2469);
#1709=LINE('',#9697,#2470);
#1710=LINE('',#9701,#2471);
#1711=LINE('',#9704,#2472);
#1712=LINE('',#9705,#2473);
#1713=LINE('',#9708,#2474);
#1714=LINE('',#9709,#2475);
#1715=LINE('',#9712,#2476);
#1716=LINE('',#9713,#2477);
#1717=LINE('',#9719,#2478);
#1718=LINE('',#9720,#2479);
#1719=LINE('',#9721,#2480);
#1720=LINE('',#9724,#2481);
#1721=LINE('',#9725,#2482);
#1722=LINE('',#9728,#2483);
#1723=LINE('',#9729,#2484);
#1724=LINE('',#9731,#2485);
#1725=LINE('',#9735,#2486);
#1726=LINE('',#9736,#2487);
#1727=LINE('',#9737,#2488);
#1728=LINE('',#9740,#2489);
#1729=LINE('',#9741,#2490);
#1730=LINE('',#9744,#2491);
#1731=LINE('',#9745,#2492);
#1732=LINE('',#9748,#2493);
#1733=LINE('',#9749,#2494);
#1734=LINE('',#9752,#2495);
#1735=LINE('',#9753,#2496);
#1736=LINE('',#9755,#2497);
#1737=LINE('',#9760,#2498);
#1738=LINE('',#9761,#2499);
#1739=LINE('',#9764,#2500);
#1740=LINE('',#9765,#2501);
#1741=LINE('',#9769,#2502);
#1742=LINE('',#9772,#2503);
#1743=LINE('',#9773,#2504);
#1744=LINE('',#9776,#2505);
#1745=LINE('',#9777,#2506);
#1746=LINE('',#9779,#2507);
#1747=LINE('',#9783,#2508);
#1748=LINE('',#9784,#2509);
#1749=LINE('',#9785,#2510);
#1750=LINE('',#9788,#2511);
#1751=LINE('',#9789,#2512);
#1752=LINE('',#9792,#2513);
#1753=LINE('',#9793,#2514);
#1754=LINE('',#9795,#2515);
#1755=LINE('',#9799,#2516);
#1756=LINE('',#9800,#2517);
#1757=LINE('',#9801,#2518);
#1758=LINE('',#9804,#2519);
#1759=LINE('',#9805,#2520);
#1760=LINE('',#9808,#2521);
#1761=LINE('',#9809,#2522);
#1762=LINE('',#9812,#2523);
#1763=LINE('',#9813,#2524);
#1764=LINE('',#9816,#2525);
#1765=LINE('',#9817,#2526);
#1766=LINE('',#9819,#2527);
#1767=LINE('',#9823,#2528);
#1768=LINE('',#9824,#2529);
#1769=LINE('',#9825,#2530);
#1770=LINE('',#9828,#2531);
#1771=LINE('',#9829,#2532);
#1772=LINE('',#9832,#2533);
#1773=LINE('',#9833,#2534);
#1774=LINE('',#9836,#2535);
#1775=LINE('',#9837,#2536);
#1776=LINE('',#9840,#2537);
#1777=LINE('',#9841,#2538);
#1778=LINE('',#9843,#2539);
#1779=LINE('',#9847,#2540);
#1780=LINE('',#9848,#2541);
#1781=LINE('',#9849,#2542);
#1782=LINE('',#9852,#2543);
#1783=LINE('',#9853,#2544);
#1784=LINE('',#9856,#2545);
#1785=LINE('',#9857,#2546);
#1786=LINE('',#9859,#2547);
#1787=LINE('',#9863,#2548);
#1788=LINE('',#9864,#2549);
#1789=LINE('',#9865,#2550);
#1790=LINE('',#9868,#2551);
#1791=LINE('',#9869,#2552);
#1792=LINE('',#9872,#2553);
#1793=LINE('',#9873,#2554);
#1794=LINE('',#9875,#2555);
#1795=LINE('',#9879,#2556);
#1796=LINE('',#9880,#2557);
#1797=LINE('',#9881,#2558);
#1798=LINE('',#9885,#2559);
#1799=LINE('',#9888,#2560);
#1800=LINE('',#9889,#2561);
#1801=LINE('',#9893,#2562);
#1802=LINE('',#9896,#2563);
#1803=LINE('',#9897,#2564);
#1804=LINE('',#9899,#2565);
#1805=LINE('',#9904,#2566);
#1806=LINE('',#9905,#2567);
#1807=LINE('',#9908,#2568);
#1808=LINE('',#9909,#2569);
#1809=LINE('',#9913,#2570);
#1810=LINE('',#9916,#2571);
#1811=LINE('',#9917,#2572);
#1812=LINE('',#9920,#2573);
#1813=LINE('',#9921,#2574);
#1814=LINE('',#9923,#2575);
#1815=LINE('',#9927,#2576);
#1816=LINE('',#9928,#2577);
#1817=LINE('',#9929,#2578);
#1818=LINE('',#9933,#2579);
#1819=LINE('',#9936,#2580);
#1820=LINE('',#9937,#2581);
#1821=LINE('',#9941,#2582);
#1822=LINE('',#9944,#2583);
#1823=LINE('',#9945,#2584);
#1824=LINE('',#9947,#2585);
#1825=LINE('',#9949,#2586);
#1826=LINE('',#9950,#2587);
#1827=LINE('',#9952,#2588);
#1828=LINE('',#9954,#2589);
#1829=LINE('',#9956,#2590);
#1830=LINE('',#9958,#2591);
#1831=LINE('',#9960,#2592);
#1832=LINE('',#9962,#2593);
#1833=LINE('',#9978,#2594);
#1834=LINE('',#9982,#2595);
#1835=LINE('',#9984,#2596);
#1836=LINE('',#9986,#2597);
#1837=LINE('',#9990,#2598);
#1838=LINE('',#9991,#2599);
#1839=LINE('',#10027,#2600);
#1840=LINE('',#10028,#2601);
#1841=LINE('',#10030,#2602);
#1842=LINE('',#10031,#2603);
#1843=LINE('',#10033,#2604);
#1844=LINE('',#10035,#2605);
#1845=LINE('',#10037,#2606);
#1846=LINE('',#10039,#2607);
#1847=LINE('',#10040,#2608);
#1848=LINE('',#10042,#2609);
#1849=LINE('',#10045,#2610);
#1850=VECTOR('',#6666,10.);
#1851=VECTOR('',#6669,10.);
#1852=VECTOR('',#6672,10.);
#1853=VECTOR('',#6673,10.);
#1854=VECTOR('',#6674,10.);
#1855=VECTOR('',#6679,10.);
#1856=VECTOR('',#6682,10.);
#1857=VECTOR('',#6685,10.);
#1858=VECTOR('',#6686,10.);
#1859=VECTOR('',#6689,10.);
#1860=VECTOR('',#6690,10.);
#1861=VECTOR('',#6691,10.);
#1862=VECTOR('',#6692,10.);
#1863=VECTOR('',#6693,10.);
#1864=VECTOR('',#6696,10.);
#1865=VECTOR('',#6697,10.);
#1866=VECTOR('',#6698,10.);
#1867=VECTOR('',#6703,10.);
#1868=VECTOR('',#6704,10.);
#1869=VECTOR('',#6709,10.);
#1870=VECTOR('',#6712,10.);
#1871=VECTOR('',#6713,10.);
#1872=VECTOR('',#6714,10.);
#1873=VECTOR('',#6715,10.);
#1874=VECTOR('',#6720,10.);
#1875=VECTOR('',#6725,10.);
#1876=VECTOR('',#6726,10.);
#1877=VECTOR('',#6727,10.);
#1878=VECTOR('',#6732,10.);
#1879=VECTOR('',#6737,10.);
#1880=VECTOR('',#6738,10.);
#1881=VECTOR('',#6739,10.);
#1882=VECTOR('',#6744,10.);
#1883=VECTOR('',#6749,10.);
#1884=VECTOR('',#6750,10.);
#1885=VECTOR('',#6751,10.);
#1886=VECTOR('',#6760,10.);
#1887=VECTOR('',#6763,10.);
#1888=VECTOR('',#6766,10.);
#1889=VECTOR('',#6767,10.);
#1890=VECTOR('',#6770,10.);
#1891=VECTOR('',#6775,10.);
#1892=VECTOR('',#6776,10.);
#1893=VECTOR('',#6783,10.);
#1894=VECTOR('',#6786,10.);
#1895=VECTOR('',#6787,10.);
#1896=VECTOR('',#6788,10.);
#1897=VECTOR('',#6789,10.);
#1898=VECTOR('',#6792,10.);
#1899=VECTOR('',#6795,10.);
#1900=VECTOR('',#6798,10.);
#1901=VECTOR('',#6805,0.75);
#1902=VECTOR('',#6808,10.);
#1903=VECTOR('',#6811,10.);
#1904=VECTOR('',#6814,10.);
#1905=VECTOR('',#6817,10.);
#1906=VECTOR('',#6820,10.);
#1907=VECTOR('',#6823,10.);
#1908=VECTOR('',#6826,10.);
#1909=VECTOR('',#6829,10.);
#1910=VECTOR('',#6836,10.);
#1911=VECTOR('',#6837,10.);
#1912=VECTOR('',#6838,10.);
#1913=VECTOR('',#6841,10.);
#1914=VECTOR('',#6842,10.);
#1915=VECTOR('',#6843,10.);
#1916=VECTOR('',#6846,10.);
#1917=VECTOR('',#6847,10.);
#1918=VECTOR('',#6848,10.);
#1919=VECTOR('',#6851,10.);
#1920=VECTOR('',#6852,10.);
#1921=VECTOR('',#6855,10.);
#1922=VECTOR('',#6856,10.);
#1923=VECTOR('',#6857,10.);
#1924=VECTOR('',#6862,10.);
#1925=VECTOR('',#6863,10.);
#1926=VECTOR('',#6864,10.);
#1927=VECTOR('',#6867,10.);
#1928=VECTOR('',#6868,10.);
#1929=VECTOR('',#6869,10.);
#1930=VECTOR('',#6870,10.);
#1931=VECTOR('',#6873,10.);
#1932=VECTOR('',#6876,10.);
#1933=VECTOR('',#6877,10.);
#1934=VECTOR('',#6878,10.);
#1935=VECTOR('',#6879,10.);
#1936=VECTOR('',#6880,10.);
#1937=VECTOR('',#6881,10.);
#1938=VECTOR('',#6882,10.);
#1939=VECTOR('',#6883,10.);
#1940=VECTOR('',#6884,10.);
#1941=VECTOR('',#6885,10.);
#1942=VECTOR('',#6886,10.);
#1943=VECTOR('',#6887,10.);
#1944=VECTOR('',#6888,10.);
#1945=VECTOR('',#6889,10.);
#1946=VECTOR('',#6890,10.);
#1947=VECTOR('',#6891,10.);
#1948=VECTOR('',#6892,10.);
#1949=VECTOR('',#6893,10.);
#1950=VECTOR('',#6894,10.);
#1951=VECTOR('',#6895,10.);
#1952=VECTOR('',#6896,10.);
#1953=VECTOR('',#6897,10.);
#1954=VECTOR('',#6898,10.);
#1955=VECTOR('',#6899,10.);
#1956=VECTOR('',#6902,10.);
#1957=VECTOR('',#6905,10.);
#1958=VECTOR('',#6906,10.);
#1959=VECTOR('',#6907,10.);
#1960=VECTOR('',#6908,10.);
#1961=VECTOR('',#6909,10.);
#1962=VECTOR('',#6910,10.);
#1963=VECTOR('',#6911,10.);
#1964=VECTOR('',#6912,10.);
#1965=VECTOR('',#6913,10.);
#1966=VECTOR('',#6914,10.);
#1967=VECTOR('',#6915,10.);
#1968=VECTOR('',#6916,10.);
#1969=VECTOR('',#6919,10.);
#1970=VECTOR('',#6922,10.);
#1971=VECTOR('',#6923,10.);
#1972=VECTOR('',#6924,10.);
#1973=VECTOR('',#6925,10.);
#1974=VECTOR('',#6926,10.);
#1975=VECTOR('',#6927,10.);
#1976=VECTOR('',#6928,10.);
#1977=VECTOR('',#6929,10.);
#1978=VECTOR('',#6930,10.);
#1979=VECTOR('',#6931,10.);
#1980=VECTOR('',#6932,10.);
#1981=VECTOR('',#6933,10.);
#1982=VECTOR('',#6934,10.);
#1983=VECTOR('',#6935,10.);
#1984=VECTOR('',#6936,10.);
#1985=VECTOR('',#6937,10.);
#1986=VECTOR('',#6938,10.);
#1987=VECTOR('',#6939,10.);
#1988=VECTOR('',#6940,10.);
#1989=VECTOR('',#6941,10.);
#1990=VECTOR('',#6942,10.);
#1991=VECTOR('',#6943,10.);
#1992=VECTOR('',#6944,10.);
#1993=VECTOR('',#6945,10.);
#1994=VECTOR('',#6946,10.);
#1995=VECTOR('',#6947,10.);
#1996=VECTOR('',#6948,10.);
#1997=VECTOR('',#6949,10.);
#1998=VECTOR('',#6950,10.);
#1999=VECTOR('',#6951,10.);
#2000=VECTOR('',#6952,10.);
#2001=VECTOR('',#6953,10.);
#2002=VECTOR('',#6954,10.);
#2003=VECTOR('',#6955,10.);
#2004=VECTOR('',#6956,10.);
#2005=VECTOR('',#6957,10.);
#2006=VECTOR('',#6958,10.);
#2007=VECTOR('',#6959,10.);
#2008=VECTOR('',#6960,10.);
#2009=VECTOR('',#6961,10.);
#2010=VECTOR('',#6962,10.);
#2011=VECTOR('',#6963,10.);
#2012=VECTOR('',#6964,10.);
#2013=VECTOR('',#6965,10.);
#2014=VECTOR('',#6966,10.);
#2015=VECTOR('',#6967,10.);
#2016=VECTOR('',#6968,10.);
#2017=VECTOR('',#6969,10.);
#2018=VECTOR('',#6970,10.);
#2019=VECTOR('',#6971,10.);
#2020=VECTOR('',#6972,10.);
#2021=VECTOR('',#6973,10.);
#2022=VECTOR('',#6974,10.);
#2023=VECTOR('',#6977,10.);
#2024=VECTOR('',#6978,10.);
#2025=VECTOR('',#6981,10.);
#2026=VECTOR('',#6982,10.);
#2027=VECTOR('',#6983,10.);
#2028=VECTOR('',#6984,10.);
#2029=VECTOR('',#6985,10.);
#2030=VECTOR('',#6986,10.);
#2031=VECTOR('',#6987,10.);
#2032=VECTOR('',#6990,10.);
#2033=VECTOR('',#6993,10.);
#2034=VECTOR('',#6994,10.);
#2035=VECTOR('',#6995,10.);
#2036=VECTOR('',#6996,10.);
#2037=VECTOR('',#6997,10.);
#2038=VECTOR('',#6998,10.);
#2039=VECTOR('',#6999,10.);
#2040=VECTOR('',#7000,10.);
#2041=VECTOR('',#7001,10.);
#2042=VECTOR('',#7002,10.);
#2043=VECTOR('',#7003,10.);
#2044=VECTOR('',#7004,10.);
#2045=VECTOR('',#7005,10.);
#2046=VECTOR('',#7006,10.);
#2047=VECTOR('',#7007,10.);
#2048=VECTOR('',#7008,10.);
#2049=VECTOR('',#7009,10.);
#2050=VECTOR('',#7010,10.);
#2051=VECTOR('',#7011,10.);
#2052=VECTOR('',#7012,10.);
#2053=VECTOR('',#7013,10.);
#2054=VECTOR('',#7014,10.);
#2055=VECTOR('',#7017,10.);
#2056=VECTOR('',#7020,10.);
#2057=VECTOR('',#7021,10.);
#2058=VECTOR('',#7022,10.);
#2059=VECTOR('',#7023,10.);
#2060=VECTOR('',#7024,10.);
#2061=VECTOR('',#7025,10.);
#2062=VECTOR('',#7026,10.);
#2063=VECTOR('',#7027,10.);
#2064=VECTOR('',#7028,10.);
#2065=VECTOR('',#7029,10.);
#2066=VECTOR('',#7032,10.);
#2067=VECTOR('',#7033,10.);
#2068=VECTOR('',#7036,10.);
#2069=VECTOR('',#7037,10.);
#2070=VECTOR('',#7040,10.);
#2071=VECTOR('',#7043,10.);
#2072=VECTOR('',#7044,10.);
#2073=VECTOR('',#7045,10.);
#2074=VECTOR('',#7046,10.);
#2075=VECTOR('',#7047,10.);
#2076=VECTOR('',#7048,10.);
#2077=VECTOR('',#7049,10.);
#2078=VECTOR('',#7050,10.);
#2079=VECTOR('',#7051,10.);
#2080=VECTOR('',#7052,10.);
#2081=VECTOR('',#7053,10.);
#2082=VECTOR('',#7054,10.);
#2083=VECTOR('',#7055,10.);
#2084=VECTOR('',#7058,10.);
#2085=VECTOR('',#7059,10.);
#2086=VECTOR('',#7060,10.);
#2087=VECTOR('',#7063,10.);
#2088=VECTOR('',#7064,10.);
#2089=VECTOR('',#7065,10.);
#2090=VECTOR('',#7066,10.);
#2091=VECTOR('',#7067,10.);
#2092=VECTOR('',#7068,10.);
#2093=VECTOR('',#7069,10.);
#2094=VECTOR('',#7070,10.);
#2095=VECTOR('',#7071,10.);
#2096=VECTOR('',#7072,10.);
#2097=VECTOR('',#7073,10.);
#2098=VECTOR('',#7074,10.);
#2099=VECTOR('',#7075,10.);
#2100=VECTOR('',#7076,10.);
#2101=VECTOR('',#7077,10.);
#2102=VECTOR('',#7078,10.);
#2103=VECTOR('',#7081,10.);
#2104=VECTOR('',#7084,10.);
#2105=VECTOR('',#7085,10.);
#2106=VECTOR('',#7086,10.);
#2107=VECTOR('',#7087,10.);
#2108=VECTOR('',#7088,10.);
#2109=VECTOR('',#7089,10.);
#2110=VECTOR('',#7090,10.);
#2111=VECTOR('',#7091,10.);
#2112=VECTOR('',#7092,10.);
#2113=VECTOR('',#7093,10.);
#2114=VECTOR('',#7094,10.);
#2115=VECTOR('',#7095,10.);
#2116=VECTOR('',#7096,10.);
#2117=VECTOR('',#7097,10.);
#2118=VECTOR('',#7098,10.);
#2119=VECTOR('',#7099,10.);
#2120=VECTOR('',#7100,10.);
#2121=VECTOR('',#7101,10.);
#2122=VECTOR('',#7102,10.);
#2123=VECTOR('',#7103,10.);
#2124=VECTOR('',#7104,10.);
#2125=VECTOR('',#7105,10.);
#2126=VECTOR('',#7106,10.);
#2127=VECTOR('',#7107,10.);
#2128=VECTOR('',#7108,10.);
#2129=VECTOR('',#7109,10.);
#2130=VECTOR('',#7112,10.);
#2131=VECTOR('',#7115,10.);
#2132=VECTOR('',#7116,10.);
#2133=VECTOR('',#7117,10.);
#2134=VECTOR('',#7118,10.);
#2135=VECTOR('',#7121,10.);
#2136=VECTOR('',#7124,10.);
#2137=VECTOR('',#7125,10.);
#2138=VECTOR('',#7128,10.);
#2139=VECTOR('',#7131,10.);
#2140=VECTOR('',#7134,10.);
#2141=VECTOR('',#7135,10.);
#2142=VECTOR('',#7136,10.);
#2143=VECTOR('',#7149,10.);
#2144=VECTOR('',#7150,10.);
#2145=VECTOR('',#7151,10.);
#2146=VECTOR('',#7156,10.);
#2147=VECTOR('',#7157,10.);
#2148=VECTOR('',#7158,10.);
#2149=VECTOR('',#7167,10.);
#2150=VECTOR('',#7168,10.);
#2151=VECTOR('',#7171,10.);
#2152=VECTOR('',#7172,10.);
#2153=VECTOR('',#7175,10.);
#2154=VECTOR('',#7176,10.);
#2155=VECTOR('',#7179,10.);
#2156=VECTOR('',#7182,10.);
#2157=VECTOR('',#7183,10.);
#2158=VECTOR('',#7184,10.);
#2159=VECTOR('',#7189,10.);
#2160=VECTOR('',#7192,10.);
#2161=VECTOR('',#7193,10.);
#2162=VECTOR('',#7198,10.);
#2163=VECTOR('',#7201,10.);
#2164=VECTOR('',#7204,10.);
#2165=VECTOR('',#7205,10.);
#2166=VECTOR('',#7206,10.);
#2167=VECTOR('',#7209,10.);
#2168=VECTOR('',#7210,10.);
#2169=VECTOR('',#7213,10.);
#2170=VECTOR('',#7214,10.);
#2171=VECTOR('',#7217,10.);
#2172=VECTOR('',#7220,10.);
#2173=VECTOR('',#7221,10.);
#2174=VECTOR('',#7224,10.);
#2175=VECTOR('',#7225,10.);
#2176=VECTOR('',#7228,10.);
#2177=VECTOR('',#7231,10.);
#2178=VECTOR('',#7232,10.);
#2179=VECTOR('',#7233,10.);
#2180=VECTOR('',#7236,10.);
#2181=VECTOR('',#7237,10.);
#2182=VECTOR('',#7240,10.);
#2183=VECTOR('',#7241,10.);
#2184=VECTOR('',#7244,10.);
#2185=VECTOR('',#7247,10.);
#2186=VECTOR('',#7248,10.);
#2187=VECTOR('',#7249,10.);
#2188=VECTOR('',#7252,10.);
#2189=VECTOR('',#7253,10.);
#2190=VECTOR('',#7256,10.);
#2191=VECTOR('',#7257,10.);
#2192=VECTOR('',#7260,10.);
#2193=VECTOR('',#7263,10.);
#2194=VECTOR('',#7264,10.);
#2195=VECTOR('',#7265,10.);
#2196=VECTOR('',#7268,10.);
#2197=VECTOR('',#7269,10.);
#2198=VECTOR('',#7272,10.);
#2199=VECTOR('',#7273,10.);
#2200=VECTOR('',#7276,10.);
#2201=VECTOR('',#7277,10.);
#2202=VECTOR('',#7280,10.);
#2203=VECTOR('',#7281,10.);
#2204=VECTOR('',#7284,10.);
#2205=VECTOR('',#7287,10.);
#2206=VECTOR('',#7288,10.);
#2207=VECTOR('',#7289,10.);
#2208=VECTOR('',#7292,10.);
#2209=VECTOR('',#7293,10.);
#2210=VECTOR('',#7296,10.);
#2211=VECTOR('',#7297,10.);
#2212=VECTOR('',#7300,10.);
#2213=VECTOR('',#7303,10.);
#2214=VECTOR('',#7304,10.);
#2215=VECTOR('',#7305,10.);
#2216=VECTOR('',#7310,10.);
#2217=VECTOR('',#7313,10.);
#2218=VECTOR('',#7314,10.);
#2219=VECTOR('',#7319,10.);
#2220=VECTOR('',#7322,10.);
#2221=VECTOR('',#7325,10.);
#2222=VECTOR('',#7326,10.);
#2223=VECTOR('',#7327,10.);
#2224=VECTOR('',#7330,10.);
#2225=VECTOR('',#7331,10.);
#2226=VECTOR('',#7334,10.);
#2227=VECTOR('',#7335,10.);
#2228=VECTOR('',#7338,10.);
#2229=VECTOR('',#7341,10.);
#2230=VECTOR('',#7342,10.);
#2231=VECTOR('',#7343,10.);
#2232=VECTOR('',#7346,10.);
#2233=VECTOR('',#7347,10.);
#2234=VECTOR('',#7350,10.);
#2235=VECTOR('',#7351,10.);
#2236=VECTOR('',#7354,10.);
#2237=VECTOR('',#7359,10.);
#2238=VECTOR('',#7360,10.);
#2239=VECTOR('',#7363,10.);
#2240=VECTOR('',#7364,10.);
#2241=VECTOR('',#7369,10.);
#2242=VECTOR('',#7372,10.);
#2243=VECTOR('',#7373,10.);
#2244=VECTOR('',#7376,10.);
#2245=VECTOR('',#7377,10.);
#2246=VECTOR('',#7380,10.);
#2247=VECTOR('',#7383,10.);
#2248=VECTOR('',#7384,10.);
#2249=VECTOR('',#7385,10.);
#2250=VECTOR('',#7388,10.);
#2251=VECTOR('',#7389,10.);
#2252=VECTOR('',#7392,10.);
#2253=VECTOR('',#7393,10.);
#2254=VECTOR('',#7396,10.);
#2255=VECTOR('',#7399,10.);
#2256=VECTOR('',#7400,10.);
#2257=VECTOR('',#7401,10.);
#2258=VECTOR('',#7404,10.);
#2259=VECTOR('',#7405,10.);
#2260=VECTOR('',#7408,10.);
#2261=VECTOR('',#7409,10.);
#2262=VECTOR('',#7412,10.);
#2263=VECTOR('',#7413,10.);
#2264=VECTOR('',#7416,10.);
#2265=VECTOR('',#7417,10.);
#2266=VECTOR('',#7420,10.);
#2267=VECTOR('',#7423,10.);
#2268=VECTOR('',#7424,10.);
#2269=VECTOR('',#7425,10.);
#2270=VECTOR('',#7428,10.);
#2271=VECTOR('',#7429,10.);
#2272=VECTOR('',#7432,10.);
#2273=VECTOR('',#7433,10.);
#2274=VECTOR('',#7436,10.);
#2275=VECTOR('',#7437,10.);
#2276=VECTOR('',#7440,10.);
#2277=VECTOR('',#7443,10.);
#2278=VECTOR('',#7444,10.);
#2279=VECTOR('',#7445,10.);
#2280=VECTOR('',#7448,10.);
#2281=VECTOR('',#7449,10.);
#2282=VECTOR('',#7452,10.);
#2283=VECTOR('',#7453,10.);
#2284=VECTOR('',#7456,10.);
#2285=VECTOR('',#7457,10.);
#2286=VECTOR('',#7460,10.);
#2287=VECTOR('',#7463,10.);
#2288=VECTOR('',#7464,10.);
#2289=VECTOR('',#7465,10.);
#2290=VECTOR('',#7468,10.);
#2291=VECTOR('',#7469,10.);
#2292=VECTOR('',#7472,10.);
#2293=VECTOR('',#7473,10.);
#2294=VECTOR('',#7476,10.);
#2295=VECTOR('',#7477,10.);
#2296=VECTOR('',#7480,10.);
#2297=VECTOR('',#7483,10.);
#2298=VECTOR('',#7488,10.);
#2299=VECTOR('',#7489,10.);
#2300=VECTOR('',#7490,10.);
#2301=VECTOR('',#7493,10.);
#2302=VECTOR('',#7494,10.);
#2303=VECTOR('',#7497,10.);
#2304=VECTOR('',#7498,10.);
#2305=VECTOR('',#7501,10.);
#2306=VECTOR('',#7504,10.);
#2307=VECTOR('',#7505,10.);
#2308=VECTOR('',#7506,10.);
#2309=VECTOR('',#7509,10.);
#2310=VECTOR('',#7510,10.);
#2311=VECTOR('',#7513,10.);
#2312=VECTOR('',#7514,10.);
#2313=VECTOR('',#7517,10.);
#2314=VECTOR('',#7518,10.);
#2315=VECTOR('',#7521,10.);
#2316=VECTOR('',#7522,10.);
#2317=VECTOR('',#7525,10.);
#2318=VECTOR('',#7528,10.);
#2319=VECTOR('',#7529,10.);
#2320=VECTOR('',#7530,10.);
#2321=VECTOR('',#7533,10.);
#2322=VECTOR('',#7534,10.);
#2323=VECTOR('',#7537,10.);
#2324=VECTOR('',#7538,10.);
#2325=VECTOR('',#7541,10.);
#2326=VECTOR('',#7544,10.);
#2327=VECTOR('',#7545,10.);
#2328=VECTOR('',#7546,10.);
#2329=VECTOR('',#7549,10.);
#2330=VECTOR('',#7550,10.);
#2331=VECTOR('',#7553,10.);
#2332=VECTOR('',#7554,10.);
#2333=VECTOR('',#7557,10.);
#2334=VECTOR('',#7558,10.);
#2335=VECTOR('',#7561,10.);
#2336=VECTOR('',#7564,10.);
#2337=VECTOR('',#7565,10.);
#2338=VECTOR('',#7566,10.);
#2339=VECTOR('',#7569,10.);
#2340=VECTOR('',#7570,10.);
#2341=VECTOR('',#7573,10.);
#2342=VECTOR('',#7574,10.);
#2343=VECTOR('',#7577,10.);
#2344=VECTOR('',#7580,10.);
#2345=VECTOR('',#7581,10.);
#2346=VECTOR('',#7582,10.);
#2347=VECTOR('',#7585,10.);
#2348=VECTOR('',#7586,10.);
#2349=VECTOR('',#7589,10.);
#2350=VECTOR('',#7590,10.);
#2351=VECTOR('',#7593,10.);
#2352=VECTOR('',#7598,10.);
#2353=VECTOR('',#7599,10.);
#2354=VECTOR('',#7602,10.);
#2355=VECTOR('',#7603,10.);
#2356=VECTOR('',#7606,10.);
#2357=VECTOR('',#7607,10.);
#2358=VECTOR('',#7612,10.);
#2359=VECTOR('',#7615,10.);
#2360=VECTOR('',#7618,10.);
#2361=VECTOR('',#7619,10.);
#2362=VECTOR('',#7620,10.);
#2363=VECTOR('',#7623,10.);
#2364=VECTOR('',#7624,10.);
#2365=VECTOR('',#7627,10.);
#2366=VECTOR('',#7628,10.);
#2367=VECTOR('',#7631,10.);
#2368=VECTOR('',#7636,10.);
#2369=VECTOR('',#7637,10.);
#2370=VECTOR('',#7640,10.);
#2371=VECTOR('',#7641,10.);
#2372=VECTOR('',#7646,10.);
#2373=VECTOR('',#7649,10.);
#2374=VECTOR('',#7650,10.);
#2375=VECTOR('',#7653,10.);
#2376=VECTOR('',#7654,10.);
#2377=VECTOR('',#7657,10.);
#2378=VECTOR('',#7660,10.);
#2379=VECTOR('',#7661,10.);
#2380=VECTOR('',#7662,10.);
#2381=VECTOR('',#7665,10.);
#2382=VECTOR('',#7666,10.);
#2383=VECTOR('',#7669,10.);
#2384=VECTOR('',#7670,10.);
#2385=VECTOR('',#7673,10.);
#2386=VECTOR('',#7674,10.);
#2387=VECTOR('',#7677,10.);
#2388=VECTOR('',#7678,10.);
#2389=VECTOR('',#7681,10.);
#2390=VECTOR('',#7684,10.);
#2391=VECTOR('',#7685,10.);
#2392=VECTOR('',#7686,10.);
#2393=VECTOR('',#7689,10.);
#2394=VECTOR('',#7690,10.);
#2395=VECTOR('',#7693,10.);
#2396=VECTOR('',#7694,10.);
#2397=VECTOR('',#7697,10.);
#2398=VECTOR('',#7698,10.);
#2399=VECTOR('',#7701,10.);
#2400=VECTOR('',#7702,10.);
#2401=VECTOR('',#7705,10.);
#2402=VECTOR('',#7708,10.);
#2403=VECTOR('',#7709,10.);
#2404=VECTOR('',#7710,10.);
#2405=VECTOR('',#7713,10.);
#2406=VECTOR('',#7714,10.);
#2407=VECTOR('',#7717,10.);
#2408=VECTOR('',#7718,10.);
#2409=VECTOR('',#7721,10.);
#2410=VECTOR('',#7724,10.);
#2411=VECTOR('',#7725,10.);
#2412=VECTOR('',#7726,10.);
#2413=VECTOR('',#7729,10.);
#2414=VECTOR('',#7730,10.);
#2415=VECTOR('',#7733,10.);
#2416=VECTOR('',#7734,10.);
#2417=VECTOR('',#7737,10.);
#2418=VECTOR('',#7740,10.);
#2419=VECTOR('',#7741,10.);
#2420=VECTOR('',#7742,10.);
#2421=VECTOR('',#7747,10.);
#2422=VECTOR('',#7750,10.);
#2423=VECTOR('',#7751,10.);
#2424=VECTOR('',#7756,10.);
#2425=VECTOR('',#7759,10.);
#2426=VECTOR('',#7760,10.);
#2427=VECTOR('',#7763,10.);
#2428=VECTOR('',#7766,10.);
#2429=VECTOR('',#7767,10.);
#2430=VECTOR('',#7768,10.);
#2431=VECTOR('',#7771,10.);
#2432=VECTOR('',#7772,10.);
#2433=VECTOR('',#7775,10.);
#2434=VECTOR('',#7776,10.);
#2435=VECTOR('',#7779,10.);
#2436=VECTOR('',#7782,10.);
#2437=VECTOR('',#7783,10.);
#2438=VECTOR('',#7784,10.);
#2439=VECTOR('',#7787,10.);
#2440=VECTOR('',#7788,10.);
#2441=VECTOR('',#7791,10.);
#2442=VECTOR('',#7792,10.);
#2443=VECTOR('',#7795,10.);
#2444=VECTOR('',#7800,10.);
#2445=VECTOR('',#7801,10.);
#2446=VECTOR('',#7804,10.);
#2447=VECTOR('',#7805,10.);
#2448=VECTOR('',#7808,10.);
#2449=VECTOR('',#7809,10.);
#2450=VECTOR('',#7814,10.);
#2451=VECTOR('',#7817,10.);
#2452=VECTOR('',#7820,10.);
#2453=VECTOR('',#7821,10.);
#2454=VECTOR('',#7822,10.);
#2455=VECTOR('',#7827,10.);
#2456=VECTOR('',#7830,10.);
#2457=VECTOR('',#7831,10.);
#2458=VECTOR('',#7836,10.);
#2459=VECTOR('',#7839,10.);
#2460=VECTOR('',#7840,10.);
#2461=VECTOR('',#7843,10.);
#2462=VECTOR('',#7846,10.);
#2463=VECTOR('',#7849,10.);
#2464=VECTOR('',#7854,10.);
#2465=VECTOR('',#7855,10.);
#2466=VECTOR('',#7856,10.);
#2467=VECTOR('',#7859,10.);
#2468=VECTOR('',#7860,10.);
#2469=VECTOR('',#7863,10.);
#2470=VECTOR('',#7864,10.);
#2471=VECTOR('',#7869,10.);
#2472=VECTOR('',#7872,10.);
#2473=VECTOR('',#7873,10.);
#2474=VECTOR('',#7876,10.);
#2475=VECTOR('',#7877,10.);
#2476=VECTOR('',#7880,10.);
#2477=VECTOR('',#7881,10.);
#2478=VECTOR('',#7888,10.);
#2479=VECTOR('',#7889,10.);
#2480=VECTOR('',#7890,10.);
#2481=VECTOR('',#7893,10.);
#2482=VECTOR('',#7894,10.);
#2483=VECTOR('',#7897,10.);
#2484=VECTOR('',#7898,10.);
#2485=VECTOR('',#7901,10.);
#2486=VECTOR('',#7904,10.);
#2487=VECTOR('',#7905,10.);
#2488=VECTOR('',#7906,10.);
#2489=VECTOR('',#7909,10.);
#2490=VECTOR('',#7910,10.);
#2491=VECTOR('',#7913,10.);
#2492=VECTOR('',#7914,10.);
#2493=VECTOR('',#7917,10.);
#2494=VECTOR('',#7918,10.);
#2495=VECTOR('',#7921,10.);
#2496=VECTOR('',#7922,10.);
#2497=VECTOR('',#7925,10.);
#2498=VECTOR('',#7930,10.);
#2499=VECTOR('',#7931,10.);
#2500=VECTOR('',#7934,10.);
#2501=VECTOR('',#7935,10.);
#2502=VECTOR('',#7940,10.);
#2503=VECTOR('',#7943,10.);
#2504=VECTOR('',#7944,10.);
#2505=VECTOR('',#7947,10.);
#2506=VECTOR('',#7948,10.);
#2507=VECTOR('',#7951,10.);
#2508=VECTOR('',#7954,10.);
#2509=VECTOR('',#7955,10.);
#2510=VECTOR('',#7956,10.);
#2511=VECTOR('',#7959,10.);
#2512=VECTOR('',#7960,10.);
#2513=VECTOR('',#7963,10.);
#2514=VECTOR('',#7964,10.);
#2515=VECTOR('',#7967,10.);
#2516=VECTOR('',#7970,10.);
#2517=VECTOR('',#7971,10.);
#2518=VECTOR('',#7972,10.);
#2519=VECTOR('',#7975,10.);
#2520=VECTOR('',#7976,10.);
#2521=VECTOR('',#7979,10.);
#2522=VECTOR('',#7980,10.);
#2523=VECTOR('',#7983,10.);
#2524=VECTOR('',#7984,10.);
#2525=VECTOR('',#7987,10.);
#2526=VECTOR('',#7988,10.);
#2527=VECTOR('',#7991,10.);
#2528=VECTOR('',#7994,10.);
#2529=VECTOR('',#7995,10.);
#2530=VECTOR('',#7996,10.);
#2531=VECTOR('',#7999,10.);
#2532=VECTOR('',#8000,10.);
#2533=VECTOR('',#8003,10.);
#2534=VECTOR('',#8004,10.);
#2535=VECTOR('',#8007,10.);
#2536=VECTOR('',#8008,10.);
#2537=VECTOR('',#8011,10.);
#2538=VECTOR('',#8012,10.);
#2539=VECTOR('',#8015,10.);
#2540=VECTOR('',#8018,10.);
#2541=VECTOR('',#8019,10.);
#2542=VECTOR('',#8020,10.);
#2543=VECTOR('',#8023,10.);
#2544=VECTOR('',#8024,10.);
#2545=VECTOR('',#8027,10.);
#2546=VECTOR('',#8028,10.);
#2547=VECTOR('',#8031,10.);
#2548=VECTOR('',#8034,10.);
#2549=VECTOR('',#8035,10.);
#2550=VECTOR('',#8036,10.);
#2551=VECTOR('',#8039,10.);
#2552=VECTOR('',#8040,10.);
#2553=VECTOR('',#8043,10.);
#2554=VECTOR('',#8044,10.);
#2555=VECTOR('',#8047,10.);
#2556=VECTOR('',#8050,10.);
#2557=VECTOR('',#8051,10.);
#2558=VECTOR('',#8052,10.);
#2559=VECTOR('',#8057,10.);
#2560=VECTOR('',#8060,10.);
#2561=VECTOR('',#8061,10.);
#2562=VECTOR('',#8066,10.);
#2563=VECTOR('',#8069,10.);
#2564=VECTOR('',#8070,10.);
#2565=VECTOR('',#8073,10.);
#2566=VECTOR('',#8078,10.);
#2567=VECTOR('',#8079,10.);
#2568=VECTOR('',#8082,10.);
#2569=VECTOR('',#8083,10.);
#2570=VECTOR('',#8088,10.);
#2571=VECTOR('',#8091,10.);
#2572=VECTOR('',#8092,10.);
#2573=VECTOR('',#8095,10.);
#2574=VECTOR('',#8096,10.);
#2575=VECTOR('',#8099,10.);
#2576=VECTOR('',#8102,10.);
#2577=VECTOR('',#8103,10.);
#2578=VECTOR('',#8104,10.);
#2579=VECTOR('',#8109,10.);
#2580=VECTOR('',#8112,10.);
#2581=VECTOR('',#8113,10.);
#2582=VECTOR('',#8118,10.);
#2583=VECTOR('',#8121,10.);
#2584=VECTOR('',#8122,10.);
#2585=VECTOR('',#8125,10.);
#2586=VECTOR('',#8128,10.);
#2587=VECTOR('',#8129,10.);
#2588=VECTOR('',#8132,10.);
#2589=VECTOR('',#8135,10.);
#2590=VECTOR('',#8138,10.);
#2591=VECTOR('',#8141,10.);
#2592=VECTOR('',#8144,10.);
#2593=VECTOR('',#8147,10.);
#2594=VECTOR('',#8174,10.);
#2595=VECTOR('',#8177,10.);
#2596=VECTOR('',#8178,10.);
#2597=VECTOR('',#8179,10.);
#2598=VECTOR('',#8182,10.);
#2599=VECTOR('',#8183,10.);
#2600=VECTOR('',#8254,10.);
#2601=VECTOR('',#8255,10.);
#2602=VECTOR('',#8258,0.650000000000001);
#2603=VECTOR('',#8259,10.);
#2604=VECTOR('',#8262,10.);
#2605=VECTOR('',#8265,10.);
#2606=VECTOR('',#8268,10.);
#2607=VECTOR('',#8271,0.650000000000001);
#2608=VECTOR('',#8272,10.);
#2609=VECTOR('',#8275,10.);
#2610=VECTOR('',#8280,10.);
#2611=CIRCLE('',#6229,2.);
#2612=CIRCLE('',#6230,2.);
#2613=CIRCLE('',#6233,2.);
#2614=CIRCLE('',#6234,2.);
#2615=CIRCLE('',#6236,2.);
#2616=CIRCLE('',#6237,7.45);
#2617=CIRCLE('',#6238,7.45);
#2618=CIRCLE('',#6241,2.);
#2619=CIRCLE('',#6244,8.);
#2620=CIRCLE('',#6245,6.);
#2621=CIRCLE('',#6248,8.);
#2622=CIRCLE('',#6249,6.);
#2623=CIRCLE('',#6252,8.);
#2624=CIRCLE('',#6253,6.);
#2625=CIRCLE('',#6256,8.);
#2626=CIRCLE('',#6257,6.);
#2627=CIRCLE('',#6259,8.);
#2628=CIRCLE('',#6262,8.);
#2629=CIRCLE('',#6266,8.);
#2630=CIRCLE('',#6267,8.);
#2631=CIRCLE('',#6273,0.75);
#2632=CIRCLE('',#6274,0.75);
#2633=CIRCLE('',#6275,0.75);
#2634=CIRCLE('',#6276,0.75);
#2635=CIRCLE('',#6277,0.75);
#2636=CIRCLE('',#6278,0.75);
#2637=CIRCLE('',#6279,0.75);
#2638=CIRCLE('',#6280,0.75);
#2639=CIRCLE('',#6281,0.75);
#2640=CIRCLE('',#6282,0.75);
#2641=CIRCLE('',#6290,7.45);
#2642=CIRCLE('',#6291,7.45);
#2643=CIRCLE('',#6292,5.75);
#2644=CIRCLE('',#6293,7.25);
#2645=CIRCLE('',#6294,5.75);
#2646=CIRCLE('',#6295,7.25);
#2647=CIRCLE('',#6296,3.85);
#2648=CIRCLE('',#6297,2.35);
#2649=CIRCLE('',#6298,5.75);
#2650=CIRCLE('',#6299,7.25);
#2651=CIRCLE('',#6300,3.85);
#2652=CIRCLE('',#6301,2.35);
#2653=CIRCLE('',#6302,4.05);
#2654=CIRCLE('',#6303,5.55);
#2655=CIRCLE('',#6304,5.75);
#2656=CIRCLE('',#6305,7.25);
#2657=CIRCLE('',#6306,2.35);
#2658=CIRCLE('',#6307,3.85);
#2659=CIRCLE('',#6308,2.15);
#2660=CIRCLE('',#6309,2.15);
#2661=CIRCLE('',#6310,5.55);
#2662=CIRCLE('',#6311,4.05);
#2663=CIRCLE('',#6312,4.05);
#2664=CIRCLE('',#6313,5.55);
#2665=CIRCLE('',#6314,5.55);
#2666=CIRCLE('',#6315,4.05);
#2667=CIRCLE('',#6316,2.35);
#2668=CIRCLE('',#6317,3.85);
#2669=CIRCLE('',#6320,0.650000000000001);
#2670=CIRCLE('',#6321,0.650000000000001);
#2671=CIRCLE('',#6323,0.650000000000001);
#2672=CIRCLE('',#6324,0.650000000000001);
#2673=CIRCLE('',#6325,0.650000000000001);
#2674=CIRCLE('',#6326,0.650000000000001);
#2675=CIRCLE('',#6328,0.650000000000001);
#2676=CIRCLE('',#6329,0.650000000000001);
#2677=CIRCLE('',#6336,7.25);
#2678=CIRCLE('',#6339,5.75);
#2679=CIRCLE('',#6368,7.25);
#2680=CIRCLE('',#6371,5.75);
#2681=CIRCLE('',#6382,2.35);
#2682=CIRCLE('',#6385,3.85);
#2683=CIRCLE('',#6444,7.25);
#2684=CIRCLE('',#6448,5.75);
#2685=CIRCLE('',#6455,2.35);
#2686=CIRCLE('',#6458,3.85);
#2687=CIRCLE('',#6484,5.55);
#2688=CIRCLE('',#6487,4.05);
#2689=CIRCLE('',#6499,7.25);
#2690=CIRCLE('',#6503,5.75);
#2691=CIRCLE('',#6507,3.85);
#2692=CIRCLE('',#6510,2.35);
#2693=CIRCLE('',#6520,2.15);
#2694=CIRCLE('',#6525,2.15);
#2695=CIRCLE('',#6537,4.05);
#2696=CIRCLE('',#6540,5.55);
#2697=CIRCLE('',#6570,5.55);
#2698=CIRCLE('',#6573,4.05);
#2699=CIRCLE('',#6577,4.05);
#2700=CIRCLE('',#6580,5.55);
#2701=CIRCLE('',#6586,3.85);
#2702=CIRCLE('',#6589,2.35);
#2703=CIRCLE('',#6612,0.650000000000001);
#2704=CIRCLE('',#6613,0.650000000000001);
#2705=VERTEX_POINT('',#8289);
#2706=VERTEX_POINT('',#8290);
#2707=VERTEX_POINT('',#8292);
#2708=VERTEX_POINT('',#8294);
#2709=VERTEX_POINT('',#8298);
#2710=VERTEX_POINT('',#8300);
#2711=VERTEX_POINT('',#8304);
#2712=VERTEX_POINT('',#8305);
#2713=VERTEX_POINT('',#8307);
#2714=VERTEX_POINT('',#8309);
#2715=VERTEX_POINT('',#8314);
#2716=VERTEX_POINT('',#8316);
#2717=VERTEX_POINT('',#8318);
#2718=VERTEX_POINT('',#8321);
#2719=VERTEX_POINT('',#8322);
#2720=VERTEX_POINT('',#8324);
#2721=VERTEX_POINT('',#8326);
#2722=VERTEX_POINT('',#8328);
#2723=VERTEX_POINT('',#8330);
#2724=VERTEX_POINT('',#8332);
#2725=VERTEX_POINT('',#8334);
#2726=VERTEX_POINT('',#8338);
#2727=VERTEX_POINT('',#8342);
#2728=VERTEX_POINT('',#8346);
#2729=VERTEX_POINT('',#8347);
#2730=VERTEX_POINT('',#8349);
#2731=VERTEX_POINT('',#8351);
#2732=VERTEX_POINT('',#8355);
#2733=VERTEX_POINT('',#8357);
#2734=VERTEX_POINT('',#8361);
#2735=VERTEX_POINT('',#8362);
#2736=VERTEX_POINT('',#8367);
#2737=VERTEX_POINT('',#8369);
#2738=VERTEX_POINT('',#8373);
#2739=VERTEX_POINT('',#8374);
#2740=VERTEX_POINT('',#8379);
#2741=VERTEX_POINT('',#8381);
#2742=VERTEX_POINT('',#8385);
#2743=VERTEX_POINT('',#8386);
#2744=VERTEX_POINT('',#8394);
#2745=VERTEX_POINT('',#8396);
#2746=VERTEX_POINT('',#8400);
#2747=VERTEX_POINT('',#8404);
#2748=VERTEX_POINT('',#8408);
#2749=VERTEX_POINT('',#8413);
#2750=VERTEX_POINT('',#8415);
#2751=VERTEX_POINT('',#8417);
#2752=VERTEX_POINT('',#8420);
#2753=VERTEX_POINT('',#8432);
#2754=VERTEX_POINT('',#8434);
#2755=VERTEX_POINT('',#8436);
#2756=VERTEX_POINT('',#8438);
#2757=VERTEX_POINT('',#8440);
#2758=VERTEX_POINT('',#8442);
#2759=VERTEX_POINT('',#8444);
#2760=VERTEX_POINT('',#8446);
#2761=VERTEX_POINT('',#8448);
#2762=VERTEX_POINT('',#8450);
#2763=VERTEX_POINT('',#8452);
#2764=VERTEX_POINT('',#8454);
#2765=VERTEX_POINT('',#8456);
#2766=VERTEX_POINT('',#8458);
#2767=VERTEX_POINT('',#8460);
#2768=VERTEX_POINT('',#8462);
#2769=VERTEX_POINT('',#8464);
#2770=VERTEX_POINT('',#8466);
#2771=VERTEX_POINT('',#8471);
#2772=VERTEX_POINT('',#8473);
#2773=VERTEX_POINT('',#8477);
#2774=VERTEX_POINT('',#8479);
#2775=VERTEX_POINT('',#8483);
#2776=VERTEX_POINT('',#8485);
#2777=VERTEX_POINT('',#8489);
#2778=VERTEX_POINT('',#8493);
#2779=VERTEX_POINT('',#8495);
#2780=VERTEX_POINT('',#8499);
#2781=VERTEX_POINT('',#8500);
#2782=VERTEX_POINT('',#8502);
#2783=VERTEX_POINT('',#8504);
#2784=VERTEX_POINT('',#8506);
#2785=VERTEX_POINT('',#8508);
#2786=VERTEX_POINT('',#8510);
#2787=VERTEX_POINT('',#8512);
#2788=VERTEX_POINT('',#8515);
#2789=VERTEX_POINT('',#8516);
#2790=VERTEX_POINT('',#8518);
#2791=VERTEX_POINT('',#8520);
#2792=VERTEX_POINT('',#8522);
#2793=VERTEX_POINT('',#8525);
#2794=VERTEX_POINT('',#8526);
#2795=VERTEX_POINT('',#8528);
#2796=VERTEX_POINT('',#8530);
#2797=VERTEX_POINT('',#8533);
#2798=VERTEX_POINT('',#8534);
#2799=VERTEX_POINT('',#8536);
#2800=VERTEX_POINT('',#8538);
#2801=VERTEX_POINT('',#8541);
#2802=VERTEX_POINT('',#8542);
#2803=VERTEX_POINT('',#8544);
#2804=VERTEX_POINT('',#8546);
#2805=VERTEX_POINT('',#8549);
#2806=VERTEX_POINT('',#8550);
#2807=VERTEX_POINT('',#8552);
#2808=VERTEX_POINT('',#8554);
#2809=VERTEX_POINT('',#8556);
#2810=VERTEX_POINT('',#8558);
#2811=VERTEX_POINT('',#8561);
#2812=VERTEX_POINT('',#8562);
#2813=VERTEX_POINT('',#8564);
#2814=VERTEX_POINT('',#8566);
#2815=VERTEX_POINT('',#8569);
#2816=VERTEX_POINT('',#8570);
#2817=VERTEX_POINT('',#8572);
#2818=VERTEX_POINT('',#8574);
#2819=VERTEX_POINT('',#8576);
#2820=VERTEX_POINT('',#8579);
#2821=VERTEX_POINT('',#8580);
#2822=VERTEX_POINT('',#8582);
#2823=VERTEX_POINT('',#8584);
#2824=VERTEX_POINT('',#8587);
#2825=VERTEX_POINT('',#8588);
#2826=VERTEX_POINT('',#8590);
#2827=VERTEX_POINT('',#8592);
#2828=VERTEX_POINT('',#8595);
#2829=VERTEX_POINT('',#8596);
#2830=VERTEX_POINT('',#8598);
#2831=VERTEX_POINT('',#8600);
#2832=VERTEX_POINT('',#8602);
#2833=VERTEX_POINT('',#8604);
#2834=VERTEX_POINT('',#8607);
#2835=VERTEX_POINT('',#8608);
#2836=VERTEX_POINT('',#8610);
#2837=VERTEX_POINT('',#8612);
#2838=VERTEX_POINT('',#8615);
#2839=VERTEX_POINT('',#8616);
#2840=VERTEX_POINT('',#8618);
#2841=VERTEX_POINT('',#8620);
#2842=VERTEX_POINT('',#8622);
#2843=VERTEX_POINT('',#8624);
#2844=VERTEX_POINT('',#8627);
#2845=VERTEX_POINT('',#8628);
#2846=VERTEX_POINT('',#8630);
#2847=VERTEX_POINT('',#8632);
#2848=VERTEX_POINT('',#8634);
#2849=VERTEX_POINT('',#8637);
#2850=VERTEX_POINT('',#8638);
#2851=VERTEX_POINT('',#8640);
#2852=VERTEX_POINT('',#8642);
#2853=VERTEX_POINT('',#8644);
#2854=VERTEX_POINT('',#8647);
#2855=VERTEX_POINT('',#8648);
#2856=VERTEX_POINT('',#8650);
#2857=VERTEX_POINT('',#8652);
#2858=VERTEX_POINT('',#8654);
#2859=VERTEX_POINT('',#8657);
#2860=VERTEX_POINT('',#8658);
#2861=VERTEX_POINT('',#8660);
#2862=VERTEX_POINT('',#8662);
#2863=VERTEX_POINT('',#8665);
#2864=VERTEX_POINT('',#8666);
#2865=VERTEX_POINT('',#8668);
#2866=VERTEX_POINT('',#8670);
#2867=VERTEX_POINT('',#8672);
#2868=VERTEX_POINT('',#8674);
#2869=VERTEX_POINT('',#8677);
#2870=VERTEX_POINT('',#8678);
#2871=VERTEX_POINT('',#8680);
#2872=VERTEX_POINT('',#8682);
#2873=VERTEX_POINT('',#8685);
#2874=VERTEX_POINT('',#8686);
#2875=VERTEX_POINT('',#8688);
#2876=VERTEX_POINT('',#8690);
#2877=VERTEX_POINT('',#8692);
#2878=VERTEX_POINT('',#8695);
#2879=VERTEX_POINT('',#8696);
#2880=VERTEX_POINT('',#8698);
#2881=VERTEX_POINT('',#8700);
#2882=VERTEX_POINT('',#8703);
#2883=VERTEX_POINT('',#8704);
#2884=VERTEX_POINT('',#8706);
#2885=VERTEX_POINT('',#8708);
#2886=VERTEX_POINT('',#8711);
#2887=VERTEX_POINT('',#8712);
#2888=VERTEX_POINT('',#8714);
#2889=VERTEX_POINT('',#8716);
#2890=VERTEX_POINT('',#8718);
#2891=VERTEX_POINT('',#8721);
#2892=VERTEX_POINT('',#8722);
#2893=VERTEX_POINT('',#8724);
#2894=VERTEX_POINT('',#8726);
#2895=VERTEX_POINT('',#8729);
#2896=VERTEX_POINT('',#8730);
#2897=VERTEX_POINT('',#8732);
#2898=VERTEX_POINT('',#8734);
#2899=VERTEX_POINT('',#8736);
#2900=VERTEX_POINT('',#8738);
#2901=VERTEX_POINT('',#8741);
#2902=VERTEX_POINT('',#8742);
#2903=VERTEX_POINT('',#8744);
#2904=VERTEX_POINT('',#8746);
#2905=VERTEX_POINT('',#8748);
#2906=VERTEX_POINT('',#8750);
#2907=VERTEX_POINT('',#8753);
#2908=VERTEX_POINT('',#8754);
#2909=VERTEX_POINT('',#8756);
#2910=VERTEX_POINT('',#8758);
#2911=VERTEX_POINT('',#8760);
#2912=VERTEX_POINT('',#8762);
#2913=VERTEX_POINT('',#8765);
#2914=VERTEX_POINT('',#8766);
#2915=VERTEX_POINT('',#8768);
#2916=VERTEX_POINT('',#8770);
#2917=VERTEX_POINT('',#8773);
#2918=VERTEX_POINT('',#8774);
#2919=VERTEX_POINT('',#8776);
#2920=VERTEX_POINT('',#8778);
#2921=VERTEX_POINT('',#8781);
#2922=VERTEX_POINT('',#8782);
#2923=VERTEX_POINT('',#8784);
#2924=VERTEX_POINT('',#8786);
#2925=VERTEX_POINT('',#8788);
#2926=VERTEX_POINT('',#8790);
#2927=VERTEX_POINT('',#8793);
#2928=VERTEX_POINT('',#8794);
#2929=VERTEX_POINT('',#8796);
#2930=VERTEX_POINT('',#8798);
#2931=VERTEX_POINT('',#8801);
#2932=VERTEX_POINT('',#8802);
#2933=VERTEX_POINT('',#8804);
#2934=VERTEX_POINT('',#8806);
#2935=VERTEX_POINT('',#8809);
#2936=VERTEX_POINT('',#8810);
#2937=VERTEX_POINT('',#8812);
#2938=VERTEX_POINT('',#8814);
#2939=VERTEX_POINT('',#8816);
#2940=VERTEX_POINT('',#8819);
#2941=VERTEX_POINT('',#8820);
#2942=VERTEX_POINT('',#8822);
#2943=VERTEX_POINT('',#8824);
#2944=VERTEX_POINT('',#8826);
#2945=VERTEX_POINT('',#8828);
#2946=VERTEX_POINT('',#8831);
#2947=VERTEX_POINT('',#8834);
#2948=VERTEX_POINT('',#8836);
#2949=VERTEX_POINT('',#8839);
#2950=VERTEX_POINT('',#8841);
#2951=VERTEX_POINT('',#8843);
#2952=VERTEX_POINT('',#8846);
#2953=VERTEX_POINT('',#8848);
#2954=VERTEX_POINT('',#8851);
#2955=VERTEX_POINT('',#8852);
#2956=VERTEX_POINT('',#8854);
#2957=VERTEX_POINT('',#8856);
#2958=VERTEX_POINT('',#8858);
#2959=VERTEX_POINT('',#8860);
#2960=VERTEX_POINT('',#8862);
#2961=VERTEX_POINT('',#8864);
#2962=VERTEX_POINT('',#8867);
#2963=VERTEX_POINT('',#8868);
#2964=VERTEX_POINT('',#8870);
#2965=VERTEX_POINT('',#8872);
#2966=VERTEX_POINT('',#8875);
#2967=VERTEX_POINT('',#8876);
#2968=VERTEX_POINT('',#8878);
#2969=VERTEX_POINT('',#8880);
#2970=VERTEX_POINT('',#8882);
#2971=VERTEX_POINT('',#8884);
#2972=VERTEX_POINT('',#8887);
#2973=VERTEX_POINT('',#8888);
#2974=VERTEX_POINT('',#8890);
#2975=VERTEX_POINT('',#8892);
#2976=VERTEX_POINT('',#8894);
#2977=VERTEX_POINT('',#8896);
#2978=VERTEX_POINT('',#8899);
#2979=VERTEX_POINT('',#8900);
#2980=VERTEX_POINT('',#8902);
#2981=VERTEX_POINT('',#8904);
#2982=VERTEX_POINT('',#8907);
#2983=VERTEX_POINT('',#8908);
#2984=VERTEX_POINT('',#8910);
#2985=VERTEX_POINT('',#8912);
#2986=VERTEX_POINT('',#8914);
#2987=VERTEX_POINT('',#8916);
#2988=VERTEX_POINT('',#8919);
#2989=VERTEX_POINT('',#8920);
#2990=VERTEX_POINT('',#8922);
#2991=VERTEX_POINT('',#8924);
#2992=VERTEX_POINT('',#8926);
#2993=VERTEX_POINT('',#8928);
#2994=VERTEX_POINT('',#8931);
#2995=VERTEX_POINT('',#8932);
#2996=VERTEX_POINT('',#8934);
#2997=VERTEX_POINT('',#8936);
#2998=VERTEX_POINT('',#8939);
#2999=VERTEX_POINT('',#8940);
#3000=VERTEX_POINT('',#8942);
#3001=VERTEX_POINT('',#8944);
#3002=VERTEX_POINT('',#8947);
#3003=VERTEX_POINT('',#8948);
#3004=VERTEX_POINT('',#8950);
#3005=VERTEX_POINT('',#8952);
#3006=VERTEX_POINT('',#8954);
#3007=VERTEX_POINT('',#8956);
#3008=VERTEX_POINT('',#8959);
#3009=VERTEX_POINT('',#8960);
#3010=VERTEX_POINT('',#8962);
#3011=VERTEX_POINT('',#8964);
#3012=VERTEX_POINT('',#8966);
#3013=VERTEX_POINT('',#8968);
#3014=VERTEX_POINT('',#8971);
#3015=VERTEX_POINT('',#8972);
#3016=VERTEX_POINT('',#8974);
#3017=VERTEX_POINT('',#8976);
#3018=VERTEX_POINT('',#8978);
#3019=VERTEX_POINT('',#8980);
#3020=VERTEX_POINT('',#8984);
#3021=VERTEX_POINT('',#8986);
#3022=VERTEX_POINT('',#8990);
#3023=VERTEX_POINT('',#8991);
#3024=VERTEX_POINT('',#8995);
#3025=VERTEX_POINT('',#8996);
#3026=VERTEX_POINT('',#8998);
#3027=VERTEX_POINT('',#9000);
#3028=VERTEX_POINT('',#9002);
#3029=VERTEX_POINT('',#9004);
#3030=VERTEX_POINT('',#9006);
#3031=VERTEX_POINT('',#9008);
#3032=VERTEX_POINT('',#9010);
#3033=VERTEX_POINT('',#9012);
#3034=VERTEX_POINT('',#9016);
#3035=VERTEX_POINT('',#9017);
#3036=VERTEX_POINT('',#9021);
#3037=VERTEX_POINT('',#9025);
#3038=VERTEX_POINT('',#9029);
#3039=VERTEX_POINT('',#9035);
#3040=VERTEX_POINT('',#9036);
#3041=VERTEX_POINT('',#9041);
#3042=VERTEX_POINT('',#9045);
#3043=VERTEX_POINT('',#9049);
#3044=VERTEX_POINT('',#9055);
#3045=VERTEX_POINT('',#9056);
#3046=VERTEX_POINT('',#9061);
#3047=VERTEX_POINT('',#9065);
#3048=VERTEX_POINT('',#9071);
#3049=VERTEX_POINT('',#9075);
#3050=VERTEX_POINT('',#9081);
#3051=VERTEX_POINT('',#9082);
#3052=VERTEX_POINT('',#9087);
#3053=VERTEX_POINT('',#9091);
#3054=VERTEX_POINT('',#9097);
#3055=VERTEX_POINT('',#9098);
#3056=VERTEX_POINT('',#9103);
#3057=VERTEX_POINT('',#9107);
#3058=VERTEX_POINT('',#9113);
#3059=VERTEX_POINT('',#9114);
#3060=VERTEX_POINT('',#9119);
#3061=VERTEX_POINT('',#9123);
#3062=VERTEX_POINT('',#9127);
#3063=VERTEX_POINT('',#9131);
#3064=VERTEX_POINT('',#9137);
#3065=VERTEX_POINT('',#9138);
#3066=VERTEX_POINT('',#9143);
#3067=VERTEX_POINT('',#9147);
#3068=VERTEX_POINT('',#9153);
#3069=VERTEX_POINT('',#9154);
#3070=VERTEX_POINT('',#9159);
#3071=VERTEX_POINT('',#9163);
#3072=VERTEX_POINT('',#9167);
#3073=VERTEX_POINT('',#9173);
#3074=VERTEX_POINT('',#9174);
#3075=VERTEX_POINT('',#9179);
#3076=VERTEX_POINT('',#9183);
#3077=VERTEX_POINT('',#9189);
#3078=VERTEX_POINT('',#9190);
#3079=VERTEX_POINT('',#9195);
#3080=VERTEX_POINT('',#9199);
#3081=VERTEX_POINT('',#9205);
#3082=VERTEX_POINT('',#9206);
#3083=VERTEX_POINT('',#9211);
#3084=VERTEX_POINT('',#9215);
#3085=VERTEX_POINT('',#9219);
#3086=VERTEX_POINT('',#9223);
#3087=VERTEX_POINT('',#9229);
#3088=VERTEX_POINT('',#9230);
#3089=VERTEX_POINT('',#9235);
#3090=VERTEX_POINT('',#9239);
#3091=VERTEX_POINT('',#9245);
#3092=VERTEX_POINT('',#9246);
#3093=VERTEX_POINT('',#9251);
#3094=VERTEX_POINT('',#9255);
#3095=VERTEX_POINT('',#9259);
#3096=VERTEX_POINT('',#9263);
#3097=VERTEX_POINT('',#9269);
#3098=VERTEX_POINT('',#9270);
#3099=VERTEX_POINT('',#9275);
#3100=VERTEX_POINT('',#9279);
#3101=VERTEX_POINT('',#9283);
#3102=VERTEX_POINT('',#9289);
#3103=VERTEX_POINT('',#9290);
#3104=VERTEX_POINT('',#9295);
#3105=VERTEX_POINT('',#9299);
#3106=VERTEX_POINT('',#9303);
#3107=VERTEX_POINT('',#9309);
#3108=VERTEX_POINT('',#9310);
#3109=VERTEX_POINT('',#9315);
#3110=VERTEX_POINT('',#9319);
#3111=VERTEX_POINT('',#9323);
#3112=VERTEX_POINT('',#9332);
#3113=VERTEX_POINT('',#9333);
#3114=VERTEX_POINT('',#9338);
#3115=VERTEX_POINT('',#9342);
#3116=VERTEX_POINT('',#9348);
#3117=VERTEX_POINT('',#9349);
#3118=VERTEX_POINT('',#9354);
#3119=VERTEX_POINT('',#9358);
#3120=VERTEX_POINT('',#9362);
#3121=VERTEX_POINT('',#9366);
#3122=VERTEX_POINT('',#9372);
#3123=VERTEX_POINT('',#9373);
#3124=VERTEX_POINT('',#9378);
#3125=VERTEX_POINT('',#9382);
#3126=VERTEX_POINT('',#9388);
#3127=VERTEX_POINT('',#9389);
#3128=VERTEX_POINT('',#9394);
#3129=VERTEX_POINT('',#9398);
#3130=VERTEX_POINT('',#9402);
#3131=VERTEX_POINT('',#9408);
#3132=VERTEX_POINT('',#9409);
#3133=VERTEX_POINT('',#9414);
#3134=VERTEX_POINT('',#9418);
#3135=VERTEX_POINT('',#9424);
#3136=VERTEX_POINT('',#9425);
#3137=VERTEX_POINT('',#9430);
#3138=VERTEX_POINT('',#9434);
#3139=VERTEX_POINT('',#9440);
#3140=VERTEX_POINT('',#9441);
#3141=VERTEX_POINT('',#9446);
#3142=VERTEX_POINT('',#9450);
#3143=VERTEX_POINT('',#9454);
#3144=VERTEX_POINT('',#9460);
#3145=VERTEX_POINT('',#9461);
#3146=VERTEX_POINT('',#9466);
#3147=VERTEX_POINT('',#9470);
#3148=VERTEX_POINT('',#9476);
#3149=VERTEX_POINT('',#9477);
#3150=VERTEX_POINT('',#9482);
#3151=VERTEX_POINT('',#9486);
#3152=VERTEX_POINT('',#9490);
#3153=VERTEX_POINT('',#9494);
#3154=VERTEX_POINT('',#9500);
#3155=VERTEX_POINT('',#9501);
#3156=VERTEX_POINT('',#9506);
#3157=VERTEX_POINT('',#9510);
#3158=VERTEX_POINT('',#9514);
#3159=VERTEX_POINT('',#9518);
#3160=VERTEX_POINT('',#9524);
#3161=VERTEX_POINT('',#9525);
#3162=VERTEX_POINT('',#9530);
#3163=VERTEX_POINT('',#9534);
#3164=VERTEX_POINT('',#9538);
#3165=VERTEX_POINT('',#9542);
#3166=VERTEX_POINT('',#9548);
#3167=VERTEX_POINT('',#9549);
#3168=VERTEX_POINT('',#9554);
#3169=VERTEX_POINT('',#9558);
#3170=VERTEX_POINT('',#9564);
#3171=VERTEX_POINT('',#9565);
#3172=VERTEX_POINT('',#9570);
#3173=VERTEX_POINT('',#9574);
#3174=VERTEX_POINT('',#9580);
#3175=VERTEX_POINT('',#9581);
#3176=VERTEX_POINT('',#9586);
#3177=VERTEX_POINT('',#9590);
#3178=VERTEX_POINT('',#9594);
#3179=VERTEX_POINT('',#9598);
#3180=VERTEX_POINT('',#9604);
#3181=VERTEX_POINT('',#9605);
#3182=VERTEX_POINT('',#9610);
#3183=VERTEX_POINT('',#9614);
#3184=VERTEX_POINT('',#9620);
#3185=VERTEX_POINT('',#9621);
#3186=VERTEX_POINT('',#9626);
#3187=VERTEX_POINT('',#9630);
#3188=VERTEX_POINT('',#9636);
#3189=VERTEX_POINT('',#9637);
#3190=VERTEX_POINT('',#9642);
#3191=VERTEX_POINT('',#9646);
#3192=VERTEX_POINT('',#9650);
#3193=VERTEX_POINT('',#9656);
#3194=VERTEX_POINT('',#9657);
#3195=VERTEX_POINT('',#9662);
#3196=VERTEX_POINT('',#9666);
#3197=VERTEX_POINT('',#9670);
#3198=VERTEX_POINT('',#9674);
#3199=VERTEX_POINT('',#9685);
#3200=VERTEX_POINT('',#9686);
#3201=VERTEX_POINT('',#9691);
#3202=VERTEX_POINT('',#9695);
#3203=VERTEX_POINT('',#9699);
#3204=VERTEX_POINT('',#9703);
#3205=VERTEX_POINT('',#9707);
#3206=VERTEX_POINT('',#9711);
#3207=VERTEX_POINT('',#9717);
#3208=VERTEX_POINT('',#9718);
#3209=VERTEX_POINT('',#9723);
#3210=VERTEX_POINT('',#9727);
#3211=VERTEX_POINT('',#9733);
#3212=VERTEX_POINT('',#9734);
#3213=VERTEX_POINT('',#9739);
#3214=VERTEX_POINT('',#9743);
#3215=VERTEX_POINT('',#9747);
#3216=VERTEX_POINT('',#9751);
#3217=VERTEX_POINT('',#9757);
#3218=VERTEX_POINT('',#9758);
#3219=VERTEX_POINT('',#9763);
#3220=VERTEX_POINT('',#9767);
#3221=VERTEX_POINT('',#9771);
#3222=VERTEX_POINT('',#9775);
#3223=VERTEX_POINT('',#9781);
#3224=VERTEX_POINT('',#9782);
#3225=VERTEX_POINT('',#9787);
#3226=VERTEX_POINT('',#9791);
#3227=VERTEX_POINT('',#9797);
#3228=VERTEX_POINT('',#9798);
#3229=VERTEX_POINT('',#9803);
#3230=VERTEX_POINT('',#9807);
#3231=VERTEX_POINT('',#9811);
#3232=VERTEX_POINT('',#9815);
#3233=VERTEX_POINT('',#9821);
#3234=VERTEX_POINT('',#9822);
#3235=VERTEX_POINT('',#9827);
#3236=VERTEX_POINT('',#9831);
#3237=VERTEX_POINT('',#9835);
#3238=VERTEX_POINT('',#9839);
#3239=VERTEX_POINT('',#9845);
#3240=VERTEX_POINT('',#9846);
#3241=VERTEX_POINT('',#9851);
#3242=VERTEX_POINT('',#9855);
#3243=VERTEX_POINT('',#9861);
#3244=VERTEX_POINT('',#9862);
#3245=VERTEX_POINT('',#9867);
#3246=VERTEX_POINT('',#9871);
#3247=VERTEX_POINT('',#9877);
#3248=VERTEX_POINT('',#9878);
#3249=VERTEX_POINT('',#9883);
#3250=VERTEX_POINT('',#9887);
#3251=VERTEX_POINT('',#9891);
#3252=VERTEX_POINT('',#9895);
#3253=VERTEX_POINT('',#9901);
#3254=VERTEX_POINT('',#9902);
#3255=VERTEX_POINT('',#9907);
#3256=VERTEX_POINT('',#9911);
#3257=VERTEX_POINT('',#9915);
#3258=VERTEX_POINT('',#9919);
#3259=VERTEX_POINT('',#9925);
#3260=VERTEX_POINT('',#9926);
#3261=VERTEX_POINT('',#9931);
#3262=VERTEX_POINT('',#9935);
#3263=VERTEX_POINT('',#9939);
#3264=VERTEX_POINT('',#9943);
#3265=VERTEX_POINT('',#9976);
#3266=VERTEX_POINT('',#9977);
#3267=VERTEX_POINT('',#9979);
#3268=VERTEX_POINT('',#9981);
#3269=VERTEX_POINT('',#9983);
#3270=VERTEX_POINT('',#9985);
#3271=VERTEX_POINT('',#9987);
#3272=VERTEX_POINT('',#9989);
#3273=EDGE_CURVE('',#2705,#2706,#2611,.T.);
#3274=EDGE_CURVE('',#2705,#2707,#1089,.T.);
#3275=EDGE_CURVE('',#2707,#2708,#2612,.T.);
#3276=EDGE_CURVE('',#2708,#2706,#1090,.T.);
#3277=EDGE_CURVE('',#2709,#2705,#1091,.T.);
#3278=EDGE_CURVE('',#2709,#2710,#1092,.T.);
#3279=EDGE_CURVE('',#2707,#2710,#1093,.T.);
#3280=EDGE_CURVE('',#2711,#2712,#2613,.T.);
#3281=EDGE_CURVE('',#2711,#2713,#1094,.T.);
#3282=EDGE_CURVE('',#2713,#2714,#2614,.T.);
#3283=EDGE_CURVE('',#2714,#2712,#1095,.T.);
#3284=EDGE_CURVE('',#2706,#2711,#1096,.T.);
#3285=EDGE_CURVE('',#2712,#2715,#1097,.T.);
#3286=EDGE_CURVE('',#2715,#2716,#2615,.T.);
#3287=EDGE_CURVE('',#2716,#2717,#1098,.T.);
#3288=EDGE_CURVE('',#2717,#2709,#1099,.T.);
#3289=EDGE_CURVE('',#2718,#2719,#1100,.T.);
#3290=EDGE_CURVE('',#2719,#2720,#1101,.T.);
#3291=EDGE_CURVE('',#2720,#2721,#1102,.T.);
#3292=EDGE_CURVE('',#2721,#2722,#2616,.T.);
#3293=EDGE_CURVE('',#2722,#2723,#1103,.T.);
#3294=EDGE_CURVE('',#2723,#2724,#1104,.T.);
#3295=EDGE_CURVE('',#2724,#2725,#1105,.T.);
#3296=EDGE_CURVE('',#2725,#2718,#2617,.T.);
#3297=EDGE_CURVE('',#2726,#2714,#1106,.T.);
#3298=EDGE_CURVE('',#2715,#2726,#1107,.T.);
#3299=EDGE_CURVE('',#2726,#2727,#2618,.T.);
#3300=EDGE_CURVE('',#2727,#2716,#1108,.T.);
#3301=EDGE_CURVE('',#2728,#2729,#1109,.T.);
#3302=EDGE_CURVE('',#2729,#2730,#1110,.T.);
#3303=EDGE_CURVE('',#2730,#2731,#1111,.T.);
#3304=EDGE_CURVE('',#2731,#2728,#1112,.T.);
#3305=EDGE_CURVE('',#2728,#2732,#2619,.T.);
#3306=EDGE_CURVE('',#2732,#2733,#1113,.T.);
#3307=EDGE_CURVE('',#2733,#2729,#2620,.T.);
#3308=EDGE_CURVE('',#2734,#2735,#1114,.T.);
#3309=EDGE_CURVE('',#2735,#2733,#1115,.T.);
#3310=EDGE_CURVE('',#2732,#2734,#1116,.T.);
#3311=EDGE_CURVE('',#2734,#2736,#2621,.T.);
#3312=EDGE_CURVE('',#2736,#2737,#1117,.T.);
#3313=EDGE_CURVE('',#2737,#2735,#2622,.T.);
#3314=EDGE_CURVE('',#2738,#2739,#1118,.T.);
#3315=EDGE_CURVE('',#2739,#2737,#1119,.T.);
#3316=EDGE_CURVE('',#2736,#2738,#1120,.T.);
#3317=EDGE_CURVE('',#2738,#2740,#2623,.T.);
#3318=EDGE_CURVE('',#2740,#2741,#1121,.T.);
#3319=EDGE_CURVE('',#2741,#2739,#2624,.T.);
#3320=EDGE_CURVE('',#2742,#2743,#1122,.T.);
#3321=EDGE_CURVE('',#2743,#2741,#1123,.T.);
#3322=EDGE_CURVE('',#2740,#2742,#1124,.T.);
#3323=EDGE_CURVE('',#2742,#2731,#2625,.T.);
#3324=EDGE_CURVE('',#2730,#2743,#2626,.T.);
#3325=EDGE_CURVE('',#2734,#2744,#1125,.T.);
#3326=EDGE_CURVE('',#2744,#2745,#2627,.T.);
#3327=EDGE_CURVE('',#2745,#2736,#1126,.T.);
#3328=EDGE_CURVE('',#2746,#2732,#1127,.T.);
#3329=EDGE_CURVE('',#2744,#2746,#1128,.T.);
#3330=EDGE_CURVE('',#2728,#2747,#1129,.T.);
#3331=EDGE_CURVE('',#2747,#2746,#2628,.T.);
#3332=EDGE_CURVE('',#2748,#2731,#1130,.T.);
#3333=EDGE_CURVE('',#2747,#2748,#1131,.T.);
#3334=EDGE_CURVE('',#2749,#2748,#2629,.T.);
#3335=EDGE_CURVE('',#2749,#2750,#1132,.T.);
#3336=EDGE_CURVE('',#2751,#2750,#2630,.T.);
#3337=EDGE_CURVE('',#2751,#2745,#1133,.T.);
#3338=EDGE_CURVE('',#2752,#2727,#1134,.T.);
#3339=EDGE_CURVE('',#2713,#2708,#1135,.T.);
#3340=EDGE_CURVE('',#2710,#2752,#1136,.T.);
#3341=EDGE_CURVE('',#2738,#2751,#1137,.T.);
#3342=EDGE_CURVE('',#2750,#2740,#1138,.T.);
#3343=EDGE_CURVE('',#2742,#2749,#1139,.T.);
#3344=EDGE_CURVE('',#2753,#2753,#2631,.T.);
#3345=EDGE_CURVE('',#2753,#2754,#1140,.T.);
#3346=EDGE_CURVE('',#2755,#2754,#2632,.T.);
#3347=EDGE_CURVE('',#2756,#2755,#1141,.T.);
#3348=EDGE_CURVE('',#2757,#2756,#2633,.T.);
#3349=EDGE_CURVE('',#2758,#2757,#1142,.T.);
#3350=EDGE_CURVE('',#2759,#2758,#2634,.T.);
#3351=EDGE_CURVE('',#2760,#2759,#1143,.T.);
#3352=EDGE_CURVE('',#2761,#2760,#2635,.T.);
#3353=EDGE_CURVE('',#2762,#2761,#1144,.T.);
#3354=EDGE_CURVE('',#2763,#2762,#2636,.T.);
#3355=EDGE_CURVE('',#2764,#2763,#1145,.T.);
#3356=EDGE_CURVE('',#2765,#2764,#2637,.T.);
#3357=EDGE_CURVE('',#2766,#2765,#1146,.T.);
#3358=EDGE_CURVE('',#2767,#2766,#2638,.T.);
#3359=EDGE_CURVE('',#2768,#2767,#1147,.T.);
#3360=EDGE_CURVE('',#2769,#2768,#2639,.T.);
#3361=EDGE_CURVE('',#2770,#2769,#1148,.T.);
#3362=EDGE_CURVE('',#2754,#2770,#2640,.T.);
#3363=EDGE_CURVE('',#2771,#2763,#1149,.T.);
#3364=EDGE_CURVE('',#2772,#2771,#1150,.T.);
#3365=EDGE_CURVE('',#2764,#2772,#1151,.T.);
#3366=EDGE_CURVE('',#2773,#2761,#1152,.T.);
#3367=EDGE_CURVE('',#2773,#2774,#1153,.T.);
#3368=EDGE_CURVE('',#2762,#2774,#1154,.T.);
#3369=EDGE_CURVE('',#2760,#2775,#1155,.T.);
#3370=EDGE_CURVE('',#2775,#2776,#1156,.T.);
#3371=EDGE_CURVE('',#2776,#2773,#1157,.T.);
#3372=EDGE_CURVE('',#2777,#2759,#1158,.T.);
#3373=EDGE_CURVE('',#2775,#2777,#1159,.T.);
#3374=EDGE_CURVE('',#2778,#2757,#1160,.T.);
#3375=EDGE_CURVE('',#2778,#2779,#1161,.T.);
#3376=EDGE_CURVE('',#2758,#2779,#1162,.T.);
#3377=EDGE_CURVE('',#2780,#2781,#2641,.T.);
#3378=EDGE_CURVE('',#2781,#2782,#1163,.T.);
#3379=EDGE_CURVE('',#2782,#2783,#1164,.T.);
#3380=EDGE_CURVE('',#2783,#2784,#1165,.T.);
#3381=EDGE_CURVE('',#2784,#2785,#2642,.T.);
#3382=EDGE_CURVE('',#2785,#2786,#1166,.T.);
#3383=EDGE_CURVE('',#2786,#2787,#1167,.T.);
#3384=EDGE_CURVE('',#2787,#2780,#1168,.T.);
#3385=EDGE_CURVE('',#2788,#2789,#1169,.T.);
#3386=EDGE_CURVE('',#2789,#2790,#2643,.T.);
#3387=EDGE_CURVE('',#2790,#2791,#1170,.T.);
#3388=EDGE_CURVE('',#2791,#2792,#2644,.T.);
#3389=EDGE_CURVE('',#2792,#2788,#1171,.T.);
#3390=EDGE_CURVE('',#2793,#2794,#1172,.T.);
#3391=EDGE_CURVE('',#2794,#2795,#1173,.T.);
#3392=EDGE_CURVE('',#2795,#2796,#1174,.T.);
#3393=EDGE_CURVE('',#2796,#2793,#1175,.T.);
#3394=EDGE_CURVE('',#2797,#2798,#1176,.T.);
#3395=EDGE_CURVE('',#2798,#2799,#1177,.T.);
#3396=EDGE_CURVE('',#2799,#2800,#1178,.T.);
#3397=EDGE_CURVE('',#2800,#2797,#1179,.T.);
#3398=EDGE_CURVE('',#2801,#2802,#1180,.T.);
#3399=EDGE_CURVE('',#2802,#2803,#1181,.T.);
#3400=EDGE_CURVE('',#2803,#2804,#1182,.T.);
#3401=EDGE_CURVE('',#2804,#2801,#1183,.T.);
#3402=EDGE_CURVE('',#2805,#2806,#1184,.T.);
#3403=EDGE_CURVE('',#2806,#2807,#1185,.T.);
#3404=EDGE_CURVE('',#2807,#2808,#1186,.T.);
#3405=EDGE_CURVE('',#2808,#2809,#1187,.T.);
#3406=EDGE_CURVE('',#2809,#2810,#1188,.T.);
#3407=EDGE_CURVE('',#2810,#2805,#1189,.T.);
#3408=EDGE_CURVE('',#2811,#2812,#1190,.T.);
#3409=EDGE_CURVE('',#2812,#2813,#1191,.T.);
#3410=EDGE_CURVE('',#2813,#2814,#1192,.T.);
#3411=EDGE_CURVE('',#2814,#2811,#1193,.T.);
#3412=EDGE_CURVE('',#2815,#2816,#1194,.T.);
#3413=EDGE_CURVE('',#2816,#2817,#2645,.T.);
#3414=EDGE_CURVE('',#2817,#2818,#1195,.T.);
#3415=EDGE_CURVE('',#2818,#2819,#2646,.T.);
#3416=EDGE_CURVE('',#2819,#2815,#1196,.T.);
#3417=EDGE_CURVE('',#2820,#2821,#1197,.T.);
#3418=EDGE_CURVE('',#2821,#2822,#1198,.T.);
#3419=EDGE_CURVE('',#2822,#2823,#1199,.T.);
#3420=EDGE_CURVE('',#2823,#2820,#1200,.T.);
#3421=EDGE_CURVE('',#2824,#2825,#1201,.T.);
#3422=EDGE_CURVE('',#2825,#2826,#1202,.T.);
#3423=EDGE_CURVE('',#2826,#2827,#1203,.T.);
#3424=EDGE_CURVE('',#2827,#2824,#1204,.T.);
#3425=EDGE_CURVE('',#2828,#2829,#1205,.T.);
#3426=EDGE_CURVE('',#2829,#2830,#1206,.T.);
#3427=EDGE_CURVE('',#2830,#2831,#1207,.T.);
#3428=EDGE_CURVE('',#2831,#2832,#2647,.T.);
#3429=EDGE_CURVE('',#2832,#2833,#1208,.T.);
#3430=EDGE_CURVE('',#2833,#2828,#2648,.T.);
#3431=EDGE_CURVE('',#2834,#2835,#1209,.T.);
#3432=EDGE_CURVE('',#2835,#2836,#1210,.T.);
#3433=EDGE_CURVE('',#2836,#2837,#1211,.T.);
#3434=EDGE_CURVE('',#2837,#2834,#1212,.T.);
#3435=EDGE_CURVE('',#2838,#2839,#1213,.T.);
#3436=EDGE_CURVE('',#2839,#2840,#1214,.T.);
#3437=EDGE_CURVE('',#2840,#2841,#1215,.T.);
#3438=EDGE_CURVE('',#2841,#2842,#1216,.T.);
#3439=EDGE_CURVE('',#2842,#2843,#1217,.T.);
#3440=EDGE_CURVE('',#2843,#2838,#1218,.T.);
#3441=EDGE_CURVE('',#2844,#2845,#1219,.T.);
#3442=EDGE_CURVE('',#2845,#2846,#1220,.T.);
#3443=EDGE_CURVE('',#2846,#2847,#1221,.T.);
#3444=EDGE_CURVE('',#2847,#2848,#1222,.T.);
#3445=EDGE_CURVE('',#2848,#2844,#1223,.T.);
#3446=EDGE_CURVE('',#2849,#2850,#1224,.T.);
#3447=EDGE_CURVE('',#2850,#2851,#1225,.T.);
#3448=EDGE_CURVE('',#2851,#2852,#1226,.T.);
#3449=EDGE_CURVE('',#2852,#2853,#1227,.T.);
#3450=EDGE_CURVE('',#2853,#2849,#1228,.T.);
#3451=EDGE_CURVE('',#2854,#2855,#1229,.T.);
#3452=EDGE_CURVE('',#2855,#2856,#1230,.T.);
#3453=EDGE_CURVE('',#2856,#2857,#1231,.T.);
#3454=EDGE_CURVE('',#2857,#2858,#1232,.T.);
#3455=EDGE_CURVE('',#2858,#2854,#1233,.T.);
#3456=EDGE_CURVE('',#2859,#2860,#1234,.T.);
#3457=EDGE_CURVE('',#2860,#2861,#1235,.T.);
#3458=EDGE_CURVE('',#2861,#2862,#1236,.T.);
#3459=EDGE_CURVE('',#2862,#2859,#1237,.T.);
#3460=EDGE_CURVE('',#2863,#2864,#1238,.T.);
#3461=EDGE_CURVE('',#2864,#2865,#1239,.T.);
#3462=EDGE_CURVE('',#2865,#2866,#1240,.T.);
#3463=EDGE_CURVE('',#2866,#2867,#1241,.T.);
#3464=EDGE_CURVE('',#2867,#2868,#1242,.T.);
#3465=EDGE_CURVE('',#2868,#2863,#1243,.T.);
#3466=EDGE_CURVE('',#2869,#2870,#1244,.T.);
#3467=EDGE_CURVE('',#2870,#2871,#1245,.T.);
#3468=EDGE_CURVE('',#2871,#2872,#1246,.T.);
#3469=EDGE_CURVE('',#2872,#2869,#1247,.T.);
#3470=EDGE_CURVE('',#2873,#2874,#1248,.T.);
#3471=EDGE_CURVE('',#2874,#2875,#1249,.T.);
#3472=EDGE_CURVE('',#2875,#2876,#1250,.T.);
#3473=EDGE_CURVE('',#2876,#2877,#1251,.T.);
#3474=EDGE_CURVE('',#2877,#2873,#1252,.T.);
#3475=EDGE_CURVE('',#2878,#2879,#1253,.T.);
#3476=EDGE_CURVE('',#2879,#2880,#1254,.T.);
#3477=EDGE_CURVE('',#2880,#2881,#1255,.T.);
#3478=EDGE_CURVE('',#2881,#2878,#1256,.T.);
#3479=EDGE_CURVE('',#2882,#2883,#1257,.T.);
#3480=EDGE_CURVE('',#2883,#2884,#1258,.T.);
#3481=EDGE_CURVE('',#2884,#2885,#1259,.T.);
#3482=EDGE_CURVE('',#2885,#2882,#1260,.T.);
#3483=EDGE_CURVE('',#2886,#2887,#1261,.T.);
#3484=EDGE_CURVE('',#2887,#2888,#2649,.T.);
#3485=EDGE_CURVE('',#2888,#2889,#1262,.T.);
#3486=EDGE_CURVE('',#2889,#2890,#1263,.T.);
#3487=EDGE_CURVE('',#2890,#2886,#2650,.T.);
#3488=EDGE_CURVE('',#2891,#2892,#1264,.T.);
#3489=EDGE_CURVE('',#2892,#2893,#1265,.T.);
#3490=EDGE_CURVE('',#2893,#2894,#1266,.T.);
#3491=EDGE_CURVE('',#2894,#2891,#1267,.T.);
#3492=EDGE_CURVE('',#2895,#2896,#1268,.T.);
#3493=EDGE_CURVE('',#2896,#2897,#1269,.T.);
#3494=EDGE_CURVE('',#2897,#2898,#1270,.T.);
#3495=EDGE_CURVE('',#2898,#2899,#2651,.T.);
#3496=EDGE_CURVE('',#2899,#2900,#1271,.T.);
#3497=EDGE_CURVE('',#2900,#2895,#2652,.T.);
#3498=EDGE_CURVE('',#2901,#2902,#1272,.T.);
#3499=EDGE_CURVE('',#2902,#2903,#1273,.T.);
#3500=EDGE_CURVE('',#2903,#2904,#1274,.T.);
#3501=EDGE_CURVE('',#2904,#2905,#1275,.T.);
#3502=EDGE_CURVE('',#2905,#2906,#1276,.T.);
#3503=EDGE_CURVE('',#2906,#2901,#1277,.T.);
#3504=EDGE_CURVE('',#2907,#2908,#1278,.T.);
#3505=EDGE_CURVE('',#2908,#2909,#1279,.T.);
#3506=EDGE_CURVE('',#2909,#2910,#1280,.T.);
#3507=EDGE_CURVE('',#2910,#2911,#1281,.T.);
#3508=EDGE_CURVE('',#2911,#2912,#1282,.T.);
#3509=EDGE_CURVE('',#2912,#2907,#1283,.T.);
#3510=EDGE_CURVE('',#2913,#2914,#1284,.T.);
#3511=EDGE_CURVE('',#2914,#2915,#1285,.T.);
#3512=EDGE_CURVE('',#2915,#2916,#1286,.T.);
#3513=EDGE_CURVE('',#2916,#2913,#1287,.T.);
#3514=EDGE_CURVE('',#2917,#2918,#1288,.T.);
#3515=EDGE_CURVE('',#2918,#2919,#1289,.T.);
#3516=EDGE_CURVE('',#2919,#2920,#1290,.T.);
#3517=EDGE_CURVE('',#2920,#2917,#1291,.T.);
#3518=EDGE_CURVE('',#2921,#2922,#1292,.T.);
#3519=EDGE_CURVE('',#2922,#2923,#1293,.T.);
#3520=EDGE_CURVE('',#2923,#2924,#2653,.T.);
#3521=EDGE_CURVE('',#2924,#2925,#1294,.T.);
#3522=EDGE_CURVE('',#2925,#2926,#2654,.T.);
#3523=EDGE_CURVE('',#2926,#2921,#1295,.T.);
#3524=EDGE_CURVE('',#2927,#2928,#1296,.T.);
#3525=EDGE_CURVE('',#2928,#2929,#1297,.T.);
#3526=EDGE_CURVE('',#2929,#2930,#1298,.T.);
#3527=EDGE_CURVE('',#2930,#2927,#1299,.T.);
#3528=EDGE_CURVE('',#2931,#2932,#1300,.T.);
#3529=EDGE_CURVE('',#2932,#2933,#1301,.T.);
#3530=EDGE_CURVE('',#2933,#2934,#1302,.T.);
#3531=EDGE_CURVE('',#2934,#2931,#1303,.T.);
#3532=EDGE_CURVE('',#2935,#2936,#1304,.T.);
#3533=EDGE_CURVE('',#2936,#2937,#2655,.T.);
#3534=EDGE_CURVE('',#2937,#2938,#1305,.T.);
#3535=EDGE_CURVE('',#2938,#2939,#1306,.T.);
#3536=EDGE_CURVE('',#2939,#2935,#2656,.T.);
#3537=EDGE_CURVE('',#2940,#2941,#1307,.T.);
#3538=EDGE_CURVE('',#2941,#2942,#1308,.T.);
#3539=EDGE_CURVE('',#2942,#2943,#2657,.T.);
#3540=EDGE_CURVE('',#2943,#2944,#1309,.T.);
#3541=EDGE_CURVE('',#2944,#2945,#2658,.T.);
#3542=EDGE_CURVE('',#2945,#2940,#1310,.T.);
#3543=EDGE_CURVE('',#2774,#2946,#1311,.T.);
#3544=EDGE_CURVE('',#2946,#2777,#1312,.T.);
#3545=EDGE_CURVE('',#2779,#2947,#1313,.T.);
#3546=EDGE_CURVE('',#2947,#2948,#1314,.T.);
#3547=EDGE_CURVE('',#2948,#2755,#1315,.T.);
#3548=EDGE_CURVE('',#2770,#2949,#1316,.T.);
#3549=EDGE_CURVE('',#2949,#2950,#1317,.T.);
#3550=EDGE_CURVE('',#2950,#2951,#1318,.T.);
#3551=EDGE_CURVE('',#2951,#2767,#1319,.T.);
#3552=EDGE_CURVE('',#2766,#2952,#1320,.T.);
#3553=EDGE_CURVE('',#2952,#2953,#1321,.T.);
#3554=EDGE_CURVE('',#2953,#2771,#1322,.T.);
#3555=EDGE_CURVE('',#2954,#2955,#2659,.T.);
#3556=EDGE_CURVE('',#2955,#2956,#1323,.T.);
#3557=EDGE_CURVE('',#2956,#2957,#1324,.T.);
#3558=EDGE_CURVE('',#2957,#2958,#1325,.T.);
#3559=EDGE_CURVE('',#2958,#2959,#2660,.T.);
#3560=EDGE_CURVE('',#2959,#2960,#1326,.T.);
#3561=EDGE_CURVE('',#2960,#2961,#1327,.T.);
#3562=EDGE_CURVE('',#2961,#2954,#1328,.T.);
#3563=EDGE_CURVE('',#2962,#2963,#1329,.T.);
#3564=EDGE_CURVE('',#2963,#2964,#1330,.T.);
#3565=EDGE_CURVE('',#2964,#2965,#1331,.T.);
#3566=EDGE_CURVE('',#2965,#2962,#1332,.T.);
#3567=EDGE_CURVE('',#2966,#2967,#1333,.T.);
#3568=EDGE_CURVE('',#2967,#2968,#1334,.T.);
#3569=EDGE_CURVE('',#2968,#2969,#1335,.T.);
#3570=EDGE_CURVE('',#2969,#2970,#1336,.T.);
#3571=EDGE_CURVE('',#2970,#2971,#1337,.T.);
#3572=EDGE_CURVE('',#2971,#2966,#1338,.T.);
#3573=EDGE_CURVE('',#2972,#2973,#1339,.T.);
#3574=EDGE_CURVE('',#2973,#2974,#1340,.T.);
#3575=EDGE_CURVE('',#2974,#2975,#1341,.T.);
#3576=EDGE_CURVE('',#2975,#2976,#2661,.T.);
#3577=EDGE_CURVE('',#2976,#2977,#1342,.T.);
#3578=EDGE_CURVE('',#2977,#2972,#2662,.T.);
#3579=EDGE_CURVE('',#2978,#2979,#1343,.T.);
#3580=EDGE_CURVE('',#2979,#2980,#1344,.T.);
#3581=EDGE_CURVE('',#2980,#2981,#1345,.T.);
#3582=EDGE_CURVE('',#2981,#2978,#1346,.T.);
#3583=EDGE_CURVE('',#2982,#2983,#1347,.T.);
#3584=EDGE_CURVE('',#2983,#2984,#1348,.T.);
#3585=EDGE_CURVE('',#2984,#2985,#1349,.T.);
#3586=EDGE_CURVE('',#2985,#2986,#1350,.T.);
#3587=EDGE_CURVE('',#2986,#2987,#1351,.T.);
#3588=EDGE_CURVE('',#2987,#2982,#1352,.T.);
#3589=EDGE_CURVE('',#2988,#2989,#1353,.T.);
#3590=EDGE_CURVE('',#2989,#2990,#1354,.T.);
#3591=EDGE_CURVE('',#2990,#2991,#1355,.T.);
#3592=EDGE_CURVE('',#2991,#2992,#1356,.T.);
#3593=EDGE_CURVE('',#2992,#2993,#1357,.T.);
#3594=EDGE_CURVE('',#2993,#2988,#1358,.T.);
#3595=EDGE_CURVE('',#2994,#2995,#1359,.T.);
#3596=EDGE_CURVE('',#2995,#2996,#1360,.T.);
#3597=EDGE_CURVE('',#2996,#2997,#1361,.T.);
#3598=EDGE_CURVE('',#2997,#2994,#1362,.T.);
#3599=EDGE_CURVE('',#2998,#2999,#1363,.T.);
#3600=EDGE_CURVE('',#2999,#3000,#1364,.T.);
#3601=EDGE_CURVE('',#3000,#3001,#1365,.T.);
#3602=EDGE_CURVE('',#3001,#2998,#1366,.T.);
#3603=EDGE_CURVE('',#3002,#3003,#1367,.T.);
#3604=EDGE_CURVE('',#3003,#3004,#1368,.T.);
#3605=EDGE_CURVE('',#3004,#3005,#2663,.T.);
#3606=EDGE_CURVE('',#3005,#3006,#1369,.T.);
#3607=EDGE_CURVE('',#3006,#3007,#2664,.T.);
#3608=EDGE_CURVE('',#3007,#3002,#1370,.T.);
#3609=EDGE_CURVE('',#3008,#3009,#1371,.T.);
#3610=EDGE_CURVE('',#3009,#3010,#1372,.T.);
#3611=EDGE_CURVE('',#3010,#3011,#1373,.T.);
#3612=EDGE_CURVE('',#3011,#3012,#2665,.T.);
#3613=EDGE_CURVE('',#3012,#3013,#1374,.T.);
#3614=EDGE_CURVE('',#3013,#3008,#2666,.T.);
#3615=EDGE_CURVE('',#3014,#3015,#1375,.T.);
#3616=EDGE_CURVE('',#3015,#3016,#1376,.T.);
#3617=EDGE_CURVE('',#3016,#3017,#2667,.T.);
#3618=EDGE_CURVE('',#3017,#3018,#1377,.T.);
#3619=EDGE_CURVE('',#3018,#3019,#2668,.T.);
#3620=EDGE_CURVE('',#3019,#3014,#1378,.T.);
#3621=EDGE_CURVE('',#2756,#3020,#1379,.T.);
#3622=EDGE_CURVE('',#3020,#3021,#1380,.T.);
#3623=EDGE_CURVE('',#3021,#2778,#1381,.T.);
#3624=EDGE_CURVE('',#3022,#3023,#2669,.T.);
#3625=EDGE_CURVE('',#3023,#3022,#2670,.T.);
#3626=EDGE_CURVE('',#3024,#3025,#2671,.T.);
#3627=EDGE_CURVE('',#3025,#3026,#2672,.T.);
#3628=EDGE_CURVE('',#3026,#3027,#1382,.T.);
#3629=EDGE_CURVE('',#3027,#3028,#1383,.T.);
#3630=EDGE_CURVE('',#3028,#3029,#1384,.T.);
#3631=EDGE_CURVE('',#3029,#3030,#2673,.T.);
#3632=EDGE_CURVE('',#3030,#3031,#2674,.T.);
#3633=EDGE_CURVE('',#3031,#3032,#1385,.T.);
#3634=EDGE_CURVE('',#3032,#3033,#1386,.T.);
#3635=EDGE_CURVE('',#3033,#3024,#1387,.T.);
#3636=EDGE_CURVE('',#3034,#3035,#2675,.T.);
#3637=EDGE_CURVE('',#3035,#3034,#2676,.T.);
#3638=EDGE_CURVE('',#3036,#2769,#1388,.T.);
#3639=EDGE_CURVE('',#3036,#2949,#1389,.T.);
#3640=EDGE_CURVE('',#3037,#2951,#1390,.T.);
#3641=EDGE_CURVE('',#2768,#3037,#1391,.T.);
#3642=EDGE_CURVE('',#3037,#3038,#1392,.T.);
#3643=EDGE_CURVE('',#3038,#2950,#1393,.T.);
#3644=EDGE_CURVE('',#3038,#3036,#1394,.T.);
#3645=EDGE_CURVE('',#3039,#3040,#1395,.T.);
#3646=EDGE_CURVE('',#3039,#2788,#1396,.T.);
#3647=EDGE_CURVE('',#3040,#2792,#1397,.T.);
#3648=EDGE_CURVE('',#3040,#3041,#2677,.T.);
#3649=EDGE_CURVE('',#3041,#2791,#1398,.T.);
#3650=EDGE_CURVE('',#3041,#3042,#1399,.T.);
#3651=EDGE_CURVE('',#3042,#2790,#1400,.T.);
#3652=EDGE_CURVE('',#3042,#3043,#2678,.T.);
#3653=EDGE_CURVE('',#3043,#2789,#1401,.T.);
#3654=EDGE_CURVE('',#3043,#3039,#1402,.T.);
#3655=EDGE_CURVE('',#3044,#3045,#1403,.T.);
#3656=EDGE_CURVE('',#3044,#2793,#1404,.T.);
#3657=EDGE_CURVE('',#3045,#2796,#1405,.T.);
#3658=EDGE_CURVE('',#3045,#3046,#1406,.T.);
#3659=EDGE_CURVE('',#3046,#2795,#1407,.T.);
#3660=EDGE_CURVE('',#3046,#3047,#1408,.T.);
#3661=EDGE_CURVE('',#3047,#2794,#1409,.T.);
#3662=EDGE_CURVE('',#3047,#3044,#1410,.T.);
#3663=EDGE_CURVE('',#3048,#2765,#1411,.T.);
#3664=EDGE_CURVE('',#3048,#2952,#1412,.T.);
#3665=EDGE_CURVE('',#2772,#3049,#1413,.T.);
#3666=EDGE_CURVE('',#3049,#2953,#1414,.T.);
#3667=EDGE_CURVE('',#3049,#3048,#1415,.T.);
#3668=EDGE_CURVE('',#3050,#3051,#1416,.T.);
#3669=EDGE_CURVE('',#3050,#2797,#1417,.T.);
#3670=EDGE_CURVE('',#3051,#2800,#1418,.T.);
#3671=EDGE_CURVE('',#3051,#3052,#1419,.T.);
#3672=EDGE_CURVE('',#3052,#2799,#1420,.T.);
#3673=EDGE_CURVE('',#3052,#3053,#1421,.T.);
#3674=EDGE_CURVE('',#3053,#2798,#1422,.T.);
#3675=EDGE_CURVE('',#3053,#3050,#1423,.T.);
#3676=EDGE_CURVE('',#3054,#3055,#1424,.T.);
#3677=EDGE_CURVE('',#3054,#2801,#1425,.T.);
#3678=EDGE_CURVE('',#3055,#2804,#1426,.T.);
#3679=EDGE_CURVE('',#3055,#3056,#1427,.T.);
#3680=EDGE_CURVE('',#3056,#2803,#1428,.T.);
#3681=EDGE_CURVE('',#3056,#3057,#1429,.T.);
#3682=EDGE_CURVE('',#3057,#2802,#1430,.T.);
#3683=EDGE_CURVE('',#3057,#3054,#1431,.T.);
#3684=EDGE_CURVE('',#3058,#3059,#1432,.T.);
#3685=EDGE_CURVE('',#3058,#2805,#1433,.T.);
#3686=EDGE_CURVE('',#3059,#2810,#1434,.T.);
#3687=EDGE_CURVE('',#3059,#3060,#1435,.T.);
#3688=EDGE_CURVE('',#3060,#2809,#1436,.T.);
#3689=EDGE_CURVE('',#3060,#3061,#1437,.T.);
#3690=EDGE_CURVE('',#3061,#2808,#1438,.T.);
#3691=EDGE_CURVE('',#3061,#3062,#1439,.T.);
#3692=EDGE_CURVE('',#3062,#2807,#1440,.T.);
#3693=EDGE_CURVE('',#3062,#3063,#1441,.T.);
#3694=EDGE_CURVE('',#3063,#2806,#1442,.T.);
#3695=EDGE_CURVE('',#3063,#3058,#1443,.T.);
#3696=EDGE_CURVE('',#3064,#3065,#1444,.T.);
#3697=EDGE_CURVE('',#3064,#2811,#1445,.T.);
#3698=EDGE_CURVE('',#3065,#2814,#1446,.T.);
#3699=EDGE_CURVE('',#3065,#3066,#1447,.T.);
#3700=EDGE_CURVE('',#3066,#2813,#1448,.T.);
#3701=EDGE_CURVE('',#3066,#3067,#1449,.T.);
#3702=EDGE_CURVE('',#3067,#2812,#1450,.T.);
#3703=EDGE_CURVE('',#3067,#3064,#1451,.T.);
#3704=EDGE_CURVE('',#3068,#3069,#1452,.T.);
#3705=EDGE_CURVE('',#3068,#2815,#1453,.T.);
#3706=EDGE_CURVE('',#3069,#2819,#1454,.T.);
#3707=EDGE_CURVE('',#3069,#3070,#2679,.T.);
#3708=EDGE_CURVE('',#3070,#2818,#1455,.T.);
#3709=EDGE_CURVE('',#3070,#3071,#1456,.T.);
#3710=EDGE_CURVE('',#3071,#2817,#1457,.T.);
#3711=EDGE_CURVE('',#3071,#3072,#2680,.T.);
#3712=EDGE_CURVE('',#3072,#2816,#1458,.T.);
#3713=EDGE_CURVE('',#3072,#3068,#1459,.T.);
#3714=EDGE_CURVE('',#3073,#3074,#1460,.T.);
#3715=EDGE_CURVE('',#3073,#2820,#1461,.T.);
#3716=EDGE_CURVE('',#3074,#2823,#1462,.T.);
#3717=EDGE_CURVE('',#3074,#3075,#1463,.T.);
#3718=EDGE_CURVE('',#3075,#2822,#1464,.T.);
#3719=EDGE_CURVE('',#3075,#3076,#1465,.T.);
#3720=EDGE_CURVE('',#3076,#2821,#1466,.T.);
#3721=EDGE_CURVE('',#3076,#3073,#1467,.T.);
#3722=EDGE_CURVE('',#3077,#3078,#1468,.T.);
#3723=EDGE_CURVE('',#3077,#2824,#1469,.T.);
#3724=EDGE_CURVE('',#3078,#2827,#1470,.T.);
#3725=EDGE_CURVE('',#3078,#3079,#1471,.T.);
#3726=EDGE_CURVE('',#3079,#2826,#1472,.T.);
#3727=EDGE_CURVE('',#3079,#3080,#1473,.T.);
#3728=EDGE_CURVE('',#3080,#2825,#1474,.T.);
#3729=EDGE_CURVE('',#3080,#3077,#1475,.T.);
#3730=EDGE_CURVE('',#3081,#3082,#2681,.T.);
#3731=EDGE_CURVE('',#3081,#2828,#1476,.T.);
#3732=EDGE_CURVE('',#3082,#2833,#1477,.T.);
#3733=EDGE_CURVE('',#3082,#3083,#1478,.T.);
#3734=EDGE_CURVE('',#3083,#2832,#1479,.T.);
#3735=EDGE_CURVE('',#3083,#3084,#2682,.T.);
#3736=EDGE_CURVE('',#3084,#2831,#1480,.T.);
#3737=EDGE_CURVE('',#3084,#3085,#1481,.T.);
#3738=EDGE_CURVE('',#3085,#2830,#1482,.T.);
#3739=EDGE_CURVE('',#3085,#3086,#1483,.T.);
#3740=EDGE_CURVE('',#3086,#2829,#1484,.T.);
#3741=EDGE_CURVE('',#3086,#3081,#1485,.T.);
#3742=EDGE_CURVE('',#3087,#3088,#1486,.T.);
#3743=EDGE_CURVE('',#3087,#2834,#1487,.T.);
#3744=EDGE_CURVE('',#3088,#2837,#1488,.T.);
#3745=EDGE_CURVE('',#3088,#3089,#1489,.T.);
#3746=EDGE_CURVE('',#3089,#2836,#1490,.T.);
#3747=EDGE_CURVE('',#3089,#3090,#1491,.T.);
#3748=EDGE_CURVE('',#3090,#2835,#1492,.T.);
#3749=EDGE_CURVE('',#3090,#3087,#1493,.T.);
#3750=EDGE_CURVE('',#3091,#3092,#1494,.T.);
#3751=EDGE_CURVE('',#3091,#2838,#1495,.T.);
#3752=EDGE_CURVE('',#3092,#2843,#1496,.T.);
#3753=EDGE_CURVE('',#3092,#3093,#1497,.T.);
#3754=EDGE_CURVE('',#3093,#2842,#1498,.T.);
#3755=EDGE_CURVE('',#3093,#3094,#1499,.T.);
#3756=EDGE_CURVE('',#3094,#2841,#1500,.T.);
#3757=EDGE_CURVE('',#3094,#3095,#1501,.T.);
#3758=EDGE_CURVE('',#3095,#2840,#1502,.T.);
#3759=EDGE_CURVE('',#3095,#3096,#1503,.T.);
#3760=EDGE_CURVE('',#3096,#2839,#1504,.T.);
#3761=EDGE_CURVE('',#3096,#3091,#1505,.T.);
#3762=EDGE_CURVE('',#3097,#3098,#1506,.T.);
#3763=EDGE_CURVE('',#3097,#2844,#1507,.T.);
#3764=EDGE_CURVE('',#3098,#2848,#1508,.T.);
#3765=EDGE_CURVE('',#3098,#3099,#1509,.T.);
#3766=EDGE_CURVE('',#3099,#2847,#1510,.T.);
#3767=EDGE_CURVE('',#3099,#3100,#1511,.T.);
#3768=EDGE_CURVE('',#3100,#2846,#1512,.T.);
#3769=EDGE_CURVE('',#3100,#3101,#1513,.T.);
#3770=EDGE_CURVE('',#3101,#2845,#1514,.T.);
#3771=EDGE_CURVE('',#3101,#3097,#1515,.T.);
#3772=EDGE_CURVE('',#3102,#3103,#1516,.T.);
#3773=EDGE_CURVE('',#3102,#2849,#1517,.T.);
#3774=EDGE_CURVE('',#3103,#2853,#1518,.T.);
#3775=EDGE_CURVE('',#3103,#3104,#1519,.T.);
#3776=EDGE_CURVE('',#3104,#2852,#1520,.T.);
#3777=EDGE_CURVE('',#3104,#3105,#1521,.T.);
#3778=EDGE_CURVE('',#3105,#2851,#1522,.T.);
#3779=EDGE_CURVE('',#3105,#3106,#1523,.T.);
#3780=EDGE_CURVE('',#3106,#2850,#1524,.T.);
#3781=EDGE_CURVE('',#3106,#3102,#1525,.T.);
#3782=EDGE_CURVE('',#3107,#3108,#1526,.T.);
#3783=EDGE_CURVE('',#3107,#2854,#1527,.T.);
#3784=EDGE_CURVE('',#3108,#2858,#1528,.T.);
#3785=EDGE_CURVE('',#3108,#3109,#1529,.T.);
#3786=EDGE_CURVE('',#3109,#2857,#1530,.T.);
#3787=EDGE_CURVE('',#3109,#3110,#1531,.T.);
#3788=EDGE_CURVE('',#3110,#2856,#1532,.T.);
#3789=EDGE_CURVE('',#3110,#3111,#1533,.T.);
#3790=EDGE_CURVE('',#3111,#2855,#1534,.T.);
#3791=EDGE_CURVE('',#3111,#3107,#1535,.T.);
#3792=EDGE_CURVE('',#2776,#2946,#1536,.T.);
#3793=EDGE_CURVE('',#3112,#3113,#1537,.T.);
#3794=EDGE_CURVE('',#3112,#2859,#1538,.T.);
#3795=EDGE_CURVE('',#3113,#2862,#1539,.T.);
#3796=EDGE_CURVE('',#3113,#3114,#1540,.T.);
#3797=EDGE_CURVE('',#3114,#2861,#1541,.T.);
#3798=EDGE_CURVE('',#3114,#3115,#1542,.T.);
#3799=EDGE_CURVE('',#3115,#2860,#1543,.T.);
#3800=EDGE_CURVE('',#3115,#3112,#1544,.T.);
#3801=EDGE_CURVE('',#3116,#3117,#1545,.T.);
#3802=EDGE_CURVE('',#3116,#2863,#1546,.T.);
#3803=EDGE_CURVE('',#3117,#2868,#1547,.T.);
#3804=EDGE_CURVE('',#3117,#3118,#1548,.T.);
#3805=EDGE_CURVE('',#3118,#2867,#1549,.T.);
#3806=EDGE_CURVE('',#3118,#3119,#1550,.T.);
#3807=EDGE_CURVE('',#3119,#2866,#1551,.T.);
#3808=EDGE_CURVE('',#3119,#3120,#1552,.T.);
#3809=EDGE_CURVE('',#3120,#2865,#1553,.T.);
#3810=EDGE_CURVE('',#3120,#3121,#1554,.T.);
#3811=EDGE_CURVE('',#3121,#2864,#1555,.T.);
#3812=EDGE_CURVE('',#3121,#3116,#1556,.T.);
#3813=EDGE_CURVE('',#3122,#3123,#1557,.T.);
#3814=EDGE_CURVE('',#3122,#2869,#1558,.T.);
#3815=EDGE_CURVE('',#3123,#2872,#1559,.T.);
#3816=EDGE_CURVE('',#3123,#3124,#1560,.T.);
#3817=EDGE_CURVE('',#3124,#2871,#1561,.T.);
#3818=EDGE_CURVE('',#3124,#3125,#1562,.T.);
#3819=EDGE_CURVE('',#3125,#2870,#1563,.T.);
#3820=EDGE_CURVE('',#3125,#3122,#1564,.T.);
#3821=EDGE_CURVE('',#3126,#3127,#1565,.T.);
#3822=EDGE_CURVE('',#3126,#2873,#1566,.T.);
#3823=EDGE_CURVE('',#3127,#2877,#1567,.T.);
#3824=EDGE_CURVE('',#3127,#3128,#1568,.T.);
#3825=EDGE_CURVE('',#3128,#2876,#1569,.T.);
#3826=EDGE_CURVE('',#3128,#3129,#1570,.T.);
#3827=EDGE_CURVE('',#3129,#2875,#1571,.T.);
#3828=EDGE_CURVE('',#3129,#3130,#1572,.T.);
#3829=EDGE_CURVE('',#3130,#2874,#1573,.T.);
#3830=EDGE_CURVE('',#3130,#3126,#1574,.T.);
#3831=EDGE_CURVE('',#3131,#3132,#1575,.T.);
#3832=EDGE_CURVE('',#3131,#2878,#1576,.T.);
#3833=EDGE_CURVE('',#3132,#2881,#1577,.T.);
#3834=EDGE_CURVE('',#3132,#3133,#1578,.T.);
#3835=EDGE_CURVE('',#3133,#2880,#1579,.T.);
#3836=EDGE_CURVE('',#3133,#3134,#1580,.T.);
#3837=EDGE_CURVE('',#3134,#2879,#1581,.T.);
#3838=EDGE_CURVE('',#3134,#3131,#1582,.T.);
#3839=EDGE_CURVE('',#3135,#3136,#1583,.T.);
#3840=EDGE_CURVE('',#3135,#2882,#1584,.T.);
#3841=EDGE_CURVE('',#3136,#2885,#1585,.T.);
#3842=EDGE_CURVE('',#3136,#3137,#1586,.T.);
#3843=EDGE_CURVE('',#3137,#2884,#1587,.T.);
#3844=EDGE_CURVE('',#3137,#3138,#1588,.T.);
#3845=EDGE_CURVE('',#3138,#2883,#1589,.T.);
#3846=EDGE_CURVE('',#3138,#3135,#1590,.T.);
#3847=EDGE_CURVE('',#3139,#3140,#2683,.T.);
#3848=EDGE_CURVE('',#3139,#2886,#1591,.T.);
#3849=EDGE_CURVE('',#3140,#2890,#1592,.T.);
#3850=EDGE_CURVE('',#3140,#3141,#1593,.T.);
#3851=EDGE_CURVE('',#3141,#2889,#1594,.T.);
#3852=EDGE_CURVE('',#3141,#3142,#1595,.T.);
#3853=EDGE_CURVE('',#3142,#2888,#1596,.T.);
#3854=EDGE_CURVE('',#3142,#3143,#2684,.T.);
#3855=EDGE_CURVE('',#3143,#2887,#1597,.T.);
#3856=EDGE_CURVE('',#3143,#3139,#1598,.T.);
#3857=EDGE_CURVE('',#3144,#3145,#1599,.T.);
#3858=EDGE_CURVE('',#3144,#2891,#1600,.T.);
#3859=EDGE_CURVE('',#3145,#2894,#1601,.T.);
#3860=EDGE_CURVE('',#3145,#3146,#1602,.T.);
#3861=EDGE_CURVE('',#3146,#2893,#1603,.T.);
#3862=EDGE_CURVE('',#3146,#3147,#1604,.T.);
#3863=EDGE_CURVE('',#3147,#2892,#1605,.T.);
#3864=EDGE_CURVE('',#3147,#3144,#1606,.T.);
#3865=EDGE_CURVE('',#3148,#3149,#2685,.T.);
#3866=EDGE_CURVE('',#3148,#2895,#1607,.T.);
#3867=EDGE_CURVE('',#3149,#2900,#1608,.T.);
#3868=EDGE_CURVE('',#3149,#3150,#1609,.T.);
#3869=EDGE_CURVE('',#3150,#2899,#1610,.T.);
#3870=EDGE_CURVE('',#3150,#3151,#2686,.T.);
#3871=EDGE_CURVE('',#3151,#2898,#1611,.T.);
#3872=EDGE_CURVE('',#3151,#3152,#1612,.T.);
#3873=EDGE_CURVE('',#3152,#2897,#1613,.T.);
#3874=EDGE_CURVE('',#3152,#3153,#1614,.T.);
#3875=EDGE_CURVE('',#3153,#2896,#1615,.T.);
#3876=EDGE_CURVE('',#3153,#3148,#1616,.T.);
#3877=EDGE_CURVE('',#3154,#3155,#1617,.T.);
#3878=EDGE_CURVE('',#3154,#2901,#1618,.T.);
#3879=EDGE_CURVE('',#3155,#2906,#1619,.T.);
#3880=EDGE_CURVE('',#3155,#3156,#1620,.T.);
#3881=EDGE_CURVE('',#3156,#2905,#1621,.T.);
#3882=EDGE_CURVE('',#3156,#3157,#1622,.T.);
#3883=EDGE_CURVE('',#3157,#2904,#1623,.T.);
#3884=EDGE_CURVE('',#3157,#3158,#1624,.T.);
#3885=EDGE_CURVE('',#3158,#2903,#1625,.T.);
#3886=EDGE_CURVE('',#3158,#3159,#1626,.T.);
#3887=EDGE_CURVE('',#3159,#2902,#1627,.T.);
#3888=EDGE_CURVE('',#3159,#3154,#1628,.T.);
#3889=EDGE_CURVE('',#3160,#3161,#1629,.T.);
#3890=EDGE_CURVE('',#3160,#2907,#1630,.T.);
#3891=EDGE_CURVE('',#3161,#2912,#1631,.T.);
#3892=EDGE_CURVE('',#3161,#3162,#1632,.T.);
#3893=EDGE_CURVE('',#3162,#2911,#1633,.T.);
#3894=EDGE_CURVE('',#3162,#3163,#1634,.T.);
#3895=EDGE_CURVE('',#3163,#2910,#1635,.T.);
#3896=EDGE_CURVE('',#3163,#3164,#1636,.T.);
#3897=EDGE_CURVE('',#3164,#2909,#1637,.T.);
#3898=EDGE_CURVE('',#3164,#3165,#1638,.T.);
#3899=EDGE_CURVE('',#3165,#2908,#1639,.T.);
#3900=EDGE_CURVE('',#3165,#3160,#1640,.T.);
#3901=EDGE_CURVE('',#3166,#3167,#1641,.T.);
#3902=EDGE_CURVE('',#3166,#2913,#1642,.T.);
#3903=EDGE_CURVE('',#3167,#2916,#1643,.T.);
#3904=EDGE_CURVE('',#3167,#3168,#1644,.T.);
#3905=EDGE_CURVE('',#3168,#2915,#1645,.T.);
#3906=EDGE_CURVE('',#3168,#3169,#1646,.T.);
#3907=EDGE_CURVE('',#3169,#2914,#1647,.T.);
#3908=EDGE_CURVE('',#3169,#3166,#1648,.T.);
#3909=EDGE_CURVE('',#3170,#3171,#1649,.T.);
#3910=EDGE_CURVE('',#3170,#2917,#1650,.T.);
#3911=EDGE_CURVE('',#3171,#2920,#1651,.T.);
#3912=EDGE_CURVE('',#3171,#3172,#1652,.T.);
#3913=EDGE_CURVE('',#3172,#2919,#1653,.T.);
#3914=EDGE_CURVE('',#3172,#3173,#1654,.T.);
#3915=EDGE_CURVE('',#3173,#2918,#1655,.T.);
#3916=EDGE_CURVE('',#3173,#3170,#1656,.T.);
#3917=EDGE_CURVE('',#3174,#3175,#1657,.T.);
#3918=EDGE_CURVE('',#3174,#2921,#1658,.T.);
#3919=EDGE_CURVE('',#3175,#2926,#1659,.T.);
#3920=EDGE_CURVE('',#3175,#3176,#2687,.T.);
#3921=EDGE_CURVE('',#3176,#2925,#1660,.T.);
#3922=EDGE_CURVE('',#3176,#3177,#1661,.T.);
#3923=EDGE_CURVE('',#3177,#2924,#1662,.T.);
#3924=EDGE_CURVE('',#3177,#3178,#2688,.T.);
#3925=EDGE_CURVE('',#3178,#2923,#1663,.T.);
#3926=EDGE_CURVE('',#3178,#3179,#1664,.T.);
#3927=EDGE_CURVE('',#3179,#2922,#1665,.T.);
#3928=EDGE_CURVE('',#3179,#3174,#1666,.T.);
#3929=EDGE_CURVE('',#3180,#3181,#1667,.T.);
#3930=EDGE_CURVE('',#3180,#2927,#1668,.T.);
#3931=EDGE_CURVE('',#3181,#2930,#1669,.T.);
#3932=EDGE_CURVE('',#3181,#3182,#1670,.T.);
#3933=EDGE_CURVE('',#3182,#2929,#1671,.T.);
#3934=EDGE_CURVE('',#3182,#3183,#1672,.T.);
#3935=EDGE_CURVE('',#3183,#2928,#1673,.T.);
#3936=EDGE_CURVE('',#3183,#3180,#1674,.T.);
#3937=EDGE_CURVE('',#3184,#3185,#1675,.T.);
#3938=EDGE_CURVE('',#3184,#2931,#1676,.T.);
#3939=EDGE_CURVE('',#3185,#2934,#1677,.T.);
#3940=EDGE_CURVE('',#3185,#3186,#1678,.T.);
#3941=EDGE_CURVE('',#3186,#2933,#1679,.T.);
#3942=EDGE_CURVE('',#3186,#3187,#1680,.T.);
#3943=EDGE_CURVE('',#3187,#2932,#1681,.T.);
#3944=EDGE_CURVE('',#3187,#3184,#1682,.T.);
#3945=EDGE_CURVE('',#3188,#3189,#2689,.T.);
#3946=EDGE_CURVE('',#3188,#2935,#1683,.T.);
#3947=EDGE_CURVE('',#3189,#2939,#1684,.T.);
#3948=EDGE_CURVE('',#3189,#3190,#1685,.T.);
#3949=EDGE_CURVE('',#3190,#2938,#1686,.T.);
#3950=EDGE_CURVE('',#3190,#3191,#1687,.T.);
#3951=EDGE_CURVE('',#3191,#2937,#1688,.T.);
#3952=EDGE_CURVE('',#3191,#3192,#2690,.T.);
#3953=EDGE_CURVE('',#3192,#2936,#1689,.T.);
#3954=EDGE_CURVE('',#3192,#3188,#1690,.T.);
#3955=EDGE_CURVE('',#3193,#3194,#1691,.T.);
#3956=EDGE_CURVE('',#3193,#2940,#1692,.T.);
#3957=EDGE_CURVE('',#3194,#2945,#1693,.T.);
#3958=EDGE_CURVE('',#3194,#3195,#2691,.T.);
#3959=EDGE_CURVE('',#3195,#2944,#1694,.T.);
#3960=EDGE_CURVE('',#3195,#3196,#1695,.T.);
#3961=EDGE_CURVE('',#3196,#2943,#1696,.T.);
#3962=EDGE_CURVE('',#3196,#3197,#2692,.T.);
#3963=EDGE_CURVE('',#3197,#2942,#1697,.T.);
#3964=EDGE_CURVE('',#3197,#3198,#1698,.T.);
#3965=EDGE_CURVE('',#3198,#2941,#1699,.T.);
#3966=EDGE_CURVE('',#3198,#3193,#1700,.T.);
#3967=EDGE_CURVE('',#3021,#2947,#1701,.T.);
#3968=EDGE_CURVE('',#3020,#2948,#1702,.T.);
#3969=EDGE_CURVE('',#3199,#3200,#1703,.T.);
#3970=EDGE_CURVE('',#3199,#2954,#1704,.T.);
#3971=EDGE_CURVE('',#3200,#2961,#1705,.T.);
#3972=EDGE_CURVE('',#3200,#3201,#1706,.T.);
#3973=EDGE_CURVE('',#3201,#2960,#1707,.T.);
#3974=EDGE_CURVE('',#3201,#3202,#1708,.T.);
#3975=EDGE_CURVE('',#3202,#2959,#1709,.T.);
#3976=EDGE_CURVE('',#3202,#3203,#2693,.T.);
#3977=EDGE_CURVE('',#3203,#2958,#1710,.T.);
#3978=EDGE_CURVE('',#3203,#3204,#1711,.T.);
#3979=EDGE_CURVE('',#3204,#2957,#1712,.T.);
#3980=EDGE_CURVE('',#3204,#3205,#1713,.T.);
#3981=EDGE_CURVE('',#3205,#2956,#1714,.T.);
#3982=EDGE_CURVE('',#3205,#3206,#1715,.T.);
#3983=EDGE_CURVE('',#3206,#2955,#1716,.T.);
#3984=EDGE_CURVE('',#3206,#3199,#2694,.T.);
#3985=EDGE_CURVE('',#3207,#3208,#1717,.T.);
#3986=EDGE_CURVE('',#3207,#2962,#1718,.T.);
#3987=EDGE_CURVE('',#3208,#2965,#1719,.T.);
#3988=EDGE_CURVE('',#3208,#3209,#1720,.T.);
#3989=EDGE_CURVE('',#3209,#2964,#1721,.T.);
#3990=EDGE_CURVE('',#3209,#3210,#1722,.T.);
#3991=EDGE_CURVE('',#3210,#2963,#1723,.T.);
#3992=EDGE_CURVE('',#3210,#3207,#1724,.T.);
#3993=EDGE_CURVE('',#3211,#3212,#1725,.T.);
#3994=EDGE_CURVE('',#3211,#2966,#1726,.T.);
#3995=EDGE_CURVE('',#3212,#2971,#1727,.T.);
#3996=EDGE_CURVE('',#3212,#3213,#1728,.T.);
#3997=EDGE_CURVE('',#3213,#2970,#1729,.T.);
#3998=EDGE_CURVE('',#3213,#3214,#1730,.T.);
#3999=EDGE_CURVE('',#3214,#2969,#1731,.T.);
#4000=EDGE_CURVE('',#3214,#3215,#1732,.T.);
#4001=EDGE_CURVE('',#3215,#2968,#1733,.T.);
#4002=EDGE_CURVE('',#3215,#3216,#1734,.T.);
#4003=EDGE_CURVE('',#3216,#2967,#1735,.T.);
#4004=EDGE_CURVE('',#3216,#3211,#1736,.T.);
#4005=EDGE_CURVE('',#3217,#3218,#2695,.T.);
#4006=EDGE_CURVE('',#3217,#2972,#1737,.T.);
#4007=EDGE_CURVE('',#3218,#2977,#1738,.T.);
#4008=EDGE_CURVE('',#3218,#3219,#1739,.T.);
#4009=EDGE_CURVE('',#3219,#2976,#1740,.T.);
#4010=EDGE_CURVE('',#3219,#3220,#2696,.T.);
#4011=EDGE_CURVE('',#3220,#2975,#1741,.T.);
#4012=EDGE_CURVE('',#3220,#3221,#1742,.T.);
#4013=EDGE_CURVE('',#3221,#2974,#1743,.T.);
#4014=EDGE_CURVE('',#3221,#3222,#1744,.T.);
#4015=EDGE_CURVE('',#3222,#2973,#1745,.T.);
#4016=EDGE_CURVE('',#3222,#3217,#1746,.T.);
#4017=EDGE_CURVE('',#3223,#3224,#1747,.T.);
#4018=EDGE_CURVE('',#3223,#2978,#1748,.T.);
#4019=EDGE_CURVE('',#3224,#2981,#1749,.T.);
#4020=EDGE_CURVE('',#3224,#3225,#1750,.T.);
#4021=EDGE_CURVE('',#3225,#2980,#1751,.T.);
#4022=EDGE_CURVE('',#3225,#3226,#1752,.T.);
#4023=EDGE_CURVE('',#3226,#2979,#1753,.T.);
#4024=EDGE_CURVE('',#3226,#3223,#1754,.T.);
#4025=EDGE_CURVE('',#3227,#3228,#1755,.T.);
#4026=EDGE_CURVE('',#3227,#2982,#1756,.T.);
#4027=EDGE_CURVE('',#3228,#2987,#1757,.T.);
#4028=EDGE_CURVE('',#3228,#3229,#1758,.T.);
#4029=EDGE_CURVE('',#3229,#2986,#1759,.T.);
#4030=EDGE_CURVE('',#3229,#3230,#1760,.T.);
#4031=EDGE_CURVE('',#3230,#2985,#1761,.T.);
#4032=EDGE_CURVE('',#3230,#3231,#1762,.T.);
#4033=EDGE_CURVE('',#3231,#2984,#1763,.T.);
#4034=EDGE_CURVE('',#3231,#3232,#1764,.T.);
#4035=EDGE_CURVE('',#3232,#2983,#1765,.T.);
#4036=EDGE_CURVE('',#3232,#3227,#1766,.T.);
#4037=EDGE_CURVE('',#3233,#3234,#1767,.T.);
#4038=EDGE_CURVE('',#3233,#2988,#1768,.T.);
#4039=EDGE_CURVE('',#3234,#2993,#1769,.T.);
#4040=EDGE_CURVE('',#3234,#3235,#1770,.T.);
#4041=EDGE_CURVE('',#3235,#2992,#1771,.T.);
#4042=EDGE_CURVE('',#3235,#3236,#1772,.T.);
#4043=EDGE_CURVE('',#3236,#2991,#1773,.T.);
#4044=EDGE_CURVE('',#3236,#3237,#1774,.T.);
#4045=EDGE_CURVE('',#3237,#2990,#1775,.T.);
#4046=EDGE_CURVE('',#3237,#3238,#1776,.T.);
#4047=EDGE_CURVE('',#3238,#2989,#1777,.T.);
#4048=EDGE_CURVE('',#3238,#3233,#1778,.T.);
#4049=EDGE_CURVE('',#3239,#3240,#1779,.T.);
#4050=EDGE_CURVE('',#3239,#2994,#1780,.T.);
#4051=EDGE_CURVE('',#3240,#2997,#1781,.T.);
#4052=EDGE_CURVE('',#3240,#3241,#1782,.T.);
#4053=EDGE_CURVE('',#3241,#2996,#1783,.T.);
#4054=EDGE_CURVE('',#3241,#3242,#1784,.T.);
#4055=EDGE_CURVE('',#3242,#2995,#1785,.T.);
#4056=EDGE_CURVE('',#3242,#3239,#1786,.T.);
#4057=EDGE_CURVE('',#3243,#3244,#1787,.T.);
#4058=EDGE_CURVE('',#3243,#2998,#1788,.T.);
#4059=EDGE_CURVE('',#3244,#3001,#1789,.T.);
#4060=EDGE_CURVE('',#3244,#3245,#1790,.T.);
#4061=EDGE_CURVE('',#3245,#3000,#1791,.T.);
#4062=EDGE_CURVE('',#3245,#3246,#1792,.T.);
#4063=EDGE_CURVE('',#3246,#2999,#1793,.T.);
#4064=EDGE_CURVE('',#3246,#3243,#1794,.T.);
#4065=EDGE_CURVE('',#3247,#3248,#1795,.T.);
#4066=EDGE_CURVE('',#3247,#3002,#1796,.T.);
#4067=EDGE_CURVE('',#3248,#3007,#1797,.T.);
#4068=EDGE_CURVE('',#3248,#3249,#2697,.T.);
#4069=EDGE_CURVE('',#3249,#3006,#1798,.T.);
#4070=EDGE_CURVE('',#3249,#3250,#1799,.T.);
#4071=EDGE_CURVE('',#3250,#3005,#1800,.T.);
#4072=EDGE_CURVE('',#3250,#3251,#2698,.T.);
#4073=EDGE_CURVE('',#3251,#3004,#1801,.T.);
#4074=EDGE_CURVE('',#3251,#3252,#1802,.T.);
#4075=EDGE_CURVE('',#3252,#3003,#1803,.T.);
#4076=EDGE_CURVE('',#3252,#3247,#1804,.T.);
#4077=EDGE_CURVE('',#3253,#3254,#2699,.T.);
#4078=EDGE_CURVE('',#3253,#3008,#1805,.T.);
#4079=EDGE_CURVE('',#3254,#3013,#1806,.T.);
#4080=EDGE_CURVE('',#3254,#3255,#1807,.T.);
#4081=EDGE_CURVE('',#3255,#3012,#1808,.T.);
#4082=EDGE_CURVE('',#3255,#3256,#2700,.T.);
#4083=EDGE_CURVE('',#3256,#3011,#1809,.T.);
#4084=EDGE_CURVE('',#3256,#3257,#1810,.T.);
#4085=EDGE_CURVE('',#3257,#3010,#1811,.T.);
#4086=EDGE_CURVE('',#3257,#3258,#1812,.T.);
#4087=EDGE_CURVE('',#3258,#3009,#1813,.T.);
#4088=EDGE_CURVE('',#3258,#3253,#1814,.T.);
#4089=EDGE_CURVE('',#3259,#3260,#1815,.T.);
#4090=EDGE_CURVE('',#3259,#3014,#1816,.T.);
#4091=EDGE_CURVE('',#3260,#3019,#1817,.T.);
#4092=EDGE_CURVE('',#3260,#3261,#2701,.T.);
#4093=EDGE_CURVE('',#3261,#3018,#1818,.T.);
#4094=EDGE_CURVE('',#3261,#3262,#1819,.T.);
#4095=EDGE_CURVE('',#3262,#3017,#1820,.T.);
#4096=EDGE_CURVE('',#3262,#3263,#2702,.T.);
#4097=EDGE_CURVE('',#3263,#3016,#1821,.T.);
#4098=EDGE_CURVE('',#3263,#3264,#1822,.T.);
#4099=EDGE_CURVE('',#3264,#3015,#1823,.T.);
#4100=EDGE_CURVE('',#3264,#3259,#1824,.T.);
#4101=EDGE_CURVE('',#2718,#2780,#1825,.T.);
#4102=EDGE_CURVE('',#2719,#2787,#1826,.T.);
#4103=EDGE_CURVE('',#2720,#2786,#1827,.T.);
#4104=EDGE_CURVE('',#2721,#2785,#1828,.T.);
#4105=EDGE_CURVE('',#2722,#2784,#1829,.T.);
#4106=EDGE_CURVE('',#2723,#2783,#1830,.T.);
#4107=EDGE_CURVE('',#2724,#2782,#1831,.T.);
#4108=EDGE_CURVE('',#2725,#2781,#1832,.T.);
#4109=EDGE_CURVE('',#3265,#3266,#1833,.T.);
#4110=EDGE_CURVE('',#3266,#3267,#2703,.T.);
#4111=EDGE_CURVE('',#3267,#3268,#1834,.T.);
#4112=EDGE_CURVE('',#3268,#3269,#1835,.T.);
#4113=EDGE_CURVE('',#3269,#3270,#1836,.T.);
#4114=EDGE_CURVE('',#3270,#3271,#2704,.T.);
#4115=EDGE_CURVE('',#3271,#3272,#1837,.T.);
#4116=EDGE_CURVE('',#3272,#3265,#1838,.T.);
#4117=EDGE_CURVE('',#3265,#3032,#1839,.T.);
#4118=EDGE_CURVE('',#3266,#3031,#1840,.T.);
#4119=EDGE_CURVE('',#3035,#3030,#1841,.T.);
#4120=EDGE_CURVE('',#3267,#3029,#1842,.T.);
#4121=EDGE_CURVE('',#3268,#3028,#1843,.T.);
#4122=EDGE_CURVE('',#3269,#3027,#1844,.T.);
#4123=EDGE_CURVE('',#3270,#3026,#1845,.T.);
#4124=EDGE_CURVE('',#3023,#3025,#1846,.T.);
#4125=EDGE_CURVE('',#3271,#3024,#1847,.T.);
#4126=EDGE_CURVE('',#3272,#3033,#1848,.T.);
#4127=EDGE_CURVE('',#2717,#2752,#1849,.T.);
#4128=ORIENTED_EDGE('',*,*,#3273,.F.);
#4129=ORIENTED_EDGE('',*,*,#3274,.T.);
#4130=ORIENTED_EDGE('',*,*,#3275,.T.);
#4131=ORIENTED_EDGE('',*,*,#3276,.T.);
#4132=ORIENTED_EDGE('',*,*,#3274,.F.);
#4133=ORIENTED_EDGE('',*,*,#3277,.F.);
#4134=ORIENTED_EDGE('',*,*,#3278,.T.);
#4135=ORIENTED_EDGE('',*,*,#3279,.F.);
#4136=ORIENTED_EDGE('',*,*,#3280,.F.);
#4137=ORIENTED_EDGE('',*,*,#3281,.T.);
#4138=ORIENTED_EDGE('',*,*,#3282,.T.);
#4139=ORIENTED_EDGE('',*,*,#3283,.T.);
#4140=ORIENTED_EDGE('',*,*,#3273,.T.);
#4141=ORIENTED_EDGE('',*,*,#3284,.T.);
#4142=ORIENTED_EDGE('',*,*,#3280,.T.);
#4143=ORIENTED_EDGE('',*,*,#3285,.T.);
#4144=ORIENTED_EDGE('',*,*,#3286,.T.);
#4145=ORIENTED_EDGE('',*,*,#3287,.T.);
#4146=ORIENTED_EDGE('',*,*,#3288,.T.);
#4147=ORIENTED_EDGE('',*,*,#3277,.T.);
#4148=ORIENTED_EDGE('',*,*,#3289,.T.);
#4149=ORIENTED_EDGE('',*,*,#3290,.T.);
#4150=ORIENTED_EDGE('',*,*,#3291,.T.);
#4151=ORIENTED_EDGE('',*,*,#3292,.T.);
#4152=ORIENTED_EDGE('',*,*,#3293,.T.);
#4153=ORIENTED_EDGE('',*,*,#3294,.T.);
#4154=ORIENTED_EDGE('',*,*,#3295,.T.);
#4155=ORIENTED_EDGE('',*,*,#3296,.T.);
#4156=ORIENTED_EDGE('',*,*,#3283,.F.);
#4157=ORIENTED_EDGE('',*,*,#3297,.F.);
#4158=ORIENTED_EDGE('',*,*,#3298,.F.);
#4159=ORIENTED_EDGE('',*,*,#3285,.F.);
#4160=ORIENTED_EDGE('',*,*,#3286,.F.);
#4161=ORIENTED_EDGE('',*,*,#3298,.T.);
#4162=ORIENTED_EDGE('',*,*,#3299,.T.);
#4163=ORIENTED_EDGE('',*,*,#3300,.T.);
#4164=ORIENTED_EDGE('',*,*,#3301,.T.);
#4165=ORIENTED_EDGE('',*,*,#3302,.T.);
#4166=ORIENTED_EDGE('',*,*,#3303,.T.);
#4167=ORIENTED_EDGE('',*,*,#3304,.T.);
#4168=ORIENTED_EDGE('',*,*,#3301,.F.);
#4169=ORIENTED_EDGE('',*,*,#3305,.T.);
#4170=ORIENTED_EDGE('',*,*,#3306,.T.);
#4171=ORIENTED_EDGE('',*,*,#3307,.T.);
#4172=ORIENTED_EDGE('',*,*,#3308,.T.);
#4173=ORIENTED_EDGE('',*,*,#3309,.T.);
#4174=ORIENTED_EDGE('',*,*,#3306,.F.);
#4175=ORIENTED_EDGE('',*,*,#3310,.T.);
#4176=ORIENTED_EDGE('',*,*,#3308,.F.);
#4177=ORIENTED_EDGE('',*,*,#3311,.T.);
#4178=ORIENTED_EDGE('',*,*,#3312,.T.);
#4179=ORIENTED_EDGE('',*,*,#3313,.T.);
#4180=ORIENTED_EDGE('',*,*,#3314,.T.);
#4181=ORIENTED_EDGE('',*,*,#3315,.T.);
#4182=ORIENTED_EDGE('',*,*,#3312,.F.);
#4183=ORIENTED_EDGE('',*,*,#3316,.T.);
#4184=ORIENTED_EDGE('',*,*,#3314,.F.);
#4185=ORIENTED_EDGE('',*,*,#3317,.T.);
#4186=ORIENTED_EDGE('',*,*,#3318,.T.);
#4187=ORIENTED_EDGE('',*,*,#3319,.T.);
#4188=ORIENTED_EDGE('',*,*,#3320,.T.);
#4189=ORIENTED_EDGE('',*,*,#3321,.T.);
#4190=ORIENTED_EDGE('',*,*,#3318,.F.);
#4191=ORIENTED_EDGE('',*,*,#3322,.T.);
#4192=ORIENTED_EDGE('',*,*,#3320,.F.);
#4193=ORIENTED_EDGE('',*,*,#3323,.T.);
#4194=ORIENTED_EDGE('',*,*,#3303,.F.);
#4195=ORIENTED_EDGE('',*,*,#3324,.T.);
#4196=ORIENTED_EDGE('',*,*,#3311,.F.);
#4197=ORIENTED_EDGE('',*,*,#3325,.T.);
#4198=ORIENTED_EDGE('',*,*,#3326,.T.);
#4199=ORIENTED_EDGE('',*,*,#3327,.T.);
#4200=ORIENTED_EDGE('',*,*,#3310,.F.);
#4201=ORIENTED_EDGE('',*,*,#3328,.F.);
#4202=ORIENTED_EDGE('',*,*,#3329,.F.);
#4203=ORIENTED_EDGE('',*,*,#3325,.F.);
#4204=ORIENTED_EDGE('',*,*,#3305,.F.);
#4205=ORIENTED_EDGE('',*,*,#3330,.T.);
#4206=ORIENTED_EDGE('',*,*,#3331,.T.);
#4207=ORIENTED_EDGE('',*,*,#3328,.T.);
#4208=ORIENTED_EDGE('',*,*,#3304,.F.);
#4209=ORIENTED_EDGE('',*,*,#3332,.F.);
#4210=ORIENTED_EDGE('',*,*,#3333,.F.);
#4211=ORIENTED_EDGE('',*,*,#3330,.F.);
#4212=ORIENTED_EDGE('',*,*,#3302,.F.);
#4213=ORIENTED_EDGE('',*,*,#3307,.F.);
#4214=ORIENTED_EDGE('',*,*,#3309,.F.);
#4215=ORIENTED_EDGE('',*,*,#3313,.F.);
#4216=ORIENTED_EDGE('',*,*,#3315,.F.);
#4217=ORIENTED_EDGE('',*,*,#3319,.F.);
#4218=ORIENTED_EDGE('',*,*,#3321,.F.);
#4219=ORIENTED_EDGE('',*,*,#3324,.F.);
#4220=ORIENTED_EDGE('',*,*,#3331,.F.);
#4221=ORIENTED_EDGE('',*,*,#3333,.T.);
#4222=ORIENTED_EDGE('',*,*,#3334,.F.);
#4223=ORIENTED_EDGE('',*,*,#3335,.T.);
#4224=ORIENTED_EDGE('',*,*,#3336,.F.);
#4225=ORIENTED_EDGE('',*,*,#3337,.T.);
#4226=ORIENTED_EDGE('',*,*,#3326,.F.);
#4227=ORIENTED_EDGE('',*,*,#3329,.T.);
#4228=ORIENTED_EDGE('',*,*,#3338,.T.);
#4229=ORIENTED_EDGE('',*,*,#3299,.F.);
#4230=ORIENTED_EDGE('',*,*,#3297,.T.);
#4231=ORIENTED_EDGE('',*,*,#3282,.F.);
#4232=ORIENTED_EDGE('',*,*,#3339,.T.);
#4233=ORIENTED_EDGE('',*,*,#3275,.F.);
#4234=ORIENTED_EDGE('',*,*,#3279,.T.);
#4235=ORIENTED_EDGE('',*,*,#3340,.T.);
#4236=ORIENTED_EDGE('',*,*,#3316,.F.);
#4237=ORIENTED_EDGE('',*,*,#3327,.F.);
#4238=ORIENTED_EDGE('',*,*,#3337,.F.);
#4239=ORIENTED_EDGE('',*,*,#3341,.F.);
#4240=ORIENTED_EDGE('',*,*,#3317,.F.);
#4241=ORIENTED_EDGE('',*,*,#3341,.T.);
#4242=ORIENTED_EDGE('',*,*,#3336,.T.);
#4243=ORIENTED_EDGE('',*,*,#3342,.T.);
#4244=ORIENTED_EDGE('',*,*,#3322,.F.);
#4245=ORIENTED_EDGE('',*,*,#3342,.F.);
#4246=ORIENTED_EDGE('',*,*,#3335,.F.);
#4247=ORIENTED_EDGE('',*,*,#3343,.F.);
#4248=ORIENTED_EDGE('',*,*,#3323,.F.);
#4249=ORIENTED_EDGE('',*,*,#3343,.T.);
#4250=ORIENTED_EDGE('',*,*,#3334,.T.);
#4251=ORIENTED_EDGE('',*,*,#3332,.T.);
#4252=ORIENTED_EDGE('',*,*,#3344,.F.);
#4253=ORIENTED_EDGE('',*,*,#3345,.T.);
#4254=ORIENTED_EDGE('',*,*,#3346,.F.);
#4255=ORIENTED_EDGE('',*,*,#3347,.F.);
#4256=ORIENTED_EDGE('',*,*,#3348,.F.);
#4257=ORIENTED_EDGE('',*,*,#3349,.F.);
#4258=ORIENTED_EDGE('',*,*,#3350,.F.);
#4259=ORIENTED_EDGE('',*,*,#3351,.F.);
#4260=ORIENTED_EDGE('',*,*,#3352,.F.);
#4261=ORIENTED_EDGE('',*,*,#3353,.F.);
#4262=ORIENTED_EDGE('',*,*,#3354,.F.);
#4263=ORIENTED_EDGE('',*,*,#3355,.F.);
#4264=ORIENTED_EDGE('',*,*,#3356,.F.);
#4265=ORIENTED_EDGE('',*,*,#3357,.F.);
#4266=ORIENTED_EDGE('',*,*,#3358,.F.);
#4267=ORIENTED_EDGE('',*,*,#3359,.F.);
#4268=ORIENTED_EDGE('',*,*,#3360,.F.);
#4269=ORIENTED_EDGE('',*,*,#3361,.F.);
#4270=ORIENTED_EDGE('',*,*,#3362,.F.);
#4271=ORIENTED_EDGE('',*,*,#3345,.F.);
#4272=ORIENTED_EDGE('',*,*,#3344,.T.);
#4273=ORIENTED_EDGE('',*,*,#3355,.T.);
#4274=ORIENTED_EDGE('',*,*,#3363,.F.);
#4275=ORIENTED_EDGE('',*,*,#3364,.F.);
#4276=ORIENTED_EDGE('',*,*,#3365,.F.);
#4277=ORIENTED_EDGE('',*,*,#3353,.T.);
#4278=ORIENTED_EDGE('',*,*,#3366,.F.);
#4279=ORIENTED_EDGE('',*,*,#3367,.T.);
#4280=ORIENTED_EDGE('',*,*,#3368,.F.);
#4281=ORIENTED_EDGE('',*,*,#3352,.T.);
#4282=ORIENTED_EDGE('',*,*,#3369,.T.);
#4283=ORIENTED_EDGE('',*,*,#3370,.T.);
#4284=ORIENTED_EDGE('',*,*,#3371,.T.);
#4285=ORIENTED_EDGE('',*,*,#3366,.T.);
#4286=ORIENTED_EDGE('',*,*,#3351,.T.);
#4287=ORIENTED_EDGE('',*,*,#3372,.F.);
#4288=ORIENTED_EDGE('',*,*,#3373,.F.);
#4289=ORIENTED_EDGE('',*,*,#3369,.F.);
#4290=ORIENTED_EDGE('',*,*,#3349,.T.);
#4291=ORIENTED_EDGE('',*,*,#3374,.F.);
#4292=ORIENTED_EDGE('',*,*,#3375,.T.);
#4293=ORIENTED_EDGE('',*,*,#3376,.F.);
#4294=ORIENTED_EDGE('',*,*,#3377,.T.);
#4295=ORIENTED_EDGE('',*,*,#3378,.T.);
#4296=ORIENTED_EDGE('',*,*,#3379,.T.);
#4297=ORIENTED_EDGE('',*,*,#3380,.T.);
#4298=ORIENTED_EDGE('',*,*,#3381,.T.);
#4299=ORIENTED_EDGE('',*,*,#3382,.T.);
#4300=ORIENTED_EDGE('',*,*,#3383,.T.);
#4301=ORIENTED_EDGE('',*,*,#3384,.T.);
#4302=ORIENTED_EDGE('',*,*,#3385,.T.);
#4303=ORIENTED_EDGE('',*,*,#3386,.T.);
#4304=ORIENTED_EDGE('',*,*,#3387,.T.);
#4305=ORIENTED_EDGE('',*,*,#3388,.T.);
#4306=ORIENTED_EDGE('',*,*,#3389,.T.);
#4307=ORIENTED_EDGE('',*,*,#3390,.T.);
#4308=ORIENTED_EDGE('',*,*,#3391,.T.);
#4309=ORIENTED_EDGE('',*,*,#3392,.T.);
#4310=ORIENTED_EDGE('',*,*,#3393,.T.);
#4311=ORIENTED_EDGE('',*,*,#3394,.T.);
#4312=ORIENTED_EDGE('',*,*,#3395,.T.);
#4313=ORIENTED_EDGE('',*,*,#3396,.T.);
#4314=ORIENTED_EDGE('',*,*,#3397,.T.);
#4315=ORIENTED_EDGE('',*,*,#3398,.T.);
#4316=ORIENTED_EDGE('',*,*,#3399,.T.);
#4317=ORIENTED_EDGE('',*,*,#3400,.T.);
#4318=ORIENTED_EDGE('',*,*,#3401,.T.);
#4319=ORIENTED_EDGE('',*,*,#3402,.T.);
#4320=ORIENTED_EDGE('',*,*,#3403,.T.);
#4321=ORIENTED_EDGE('',*,*,#3404,.T.);
#4322=ORIENTED_EDGE('',*,*,#3405,.T.);
#4323=ORIENTED_EDGE('',*,*,#3406,.T.);
#4324=ORIENTED_EDGE('',*,*,#3407,.T.);
#4325=ORIENTED_EDGE('',*,*,#3408,.T.);
#4326=ORIENTED_EDGE('',*,*,#3409,.T.);
#4327=ORIENTED_EDGE('',*,*,#3410,.T.);
#4328=ORIENTED_EDGE('',*,*,#3411,.T.);
#4329=ORIENTED_EDGE('',*,*,#3412,.T.);
#4330=ORIENTED_EDGE('',*,*,#3413,.T.);
#4331=ORIENTED_EDGE('',*,*,#3414,.T.);
#4332=ORIENTED_EDGE('',*,*,#3415,.T.);
#4333=ORIENTED_EDGE('',*,*,#3416,.T.);
#4334=ORIENTED_EDGE('',*,*,#3417,.T.);
#4335=ORIENTED_EDGE('',*,*,#3418,.T.);
#4336=ORIENTED_EDGE('',*,*,#3419,.T.);
#4337=ORIENTED_EDGE('',*,*,#3420,.T.);
#4338=ORIENTED_EDGE('',*,*,#3421,.T.);
#4339=ORIENTED_EDGE('',*,*,#3422,.T.);
#4340=ORIENTED_EDGE('',*,*,#3423,.T.);
#4341=ORIENTED_EDGE('',*,*,#3424,.T.);
#4342=ORIENTED_EDGE('',*,*,#3425,.T.);
#4343=ORIENTED_EDGE('',*,*,#3426,.T.);
#4344=ORIENTED_EDGE('',*,*,#3427,.T.);
#4345=ORIENTED_EDGE('',*,*,#3428,.T.);
#4346=ORIENTED_EDGE('',*,*,#3429,.T.);
#4347=ORIENTED_EDGE('',*,*,#3430,.T.);
#4348=ORIENTED_EDGE('',*,*,#3431,.T.);
#4349=ORIENTED_EDGE('',*,*,#3432,.T.);
#4350=ORIENTED_EDGE('',*,*,#3433,.T.);
#4351=ORIENTED_EDGE('',*,*,#3434,.T.);
#4352=ORIENTED_EDGE('',*,*,#3435,.T.);
#4353=ORIENTED_EDGE('',*,*,#3436,.T.);
#4354=ORIENTED_EDGE('',*,*,#3437,.T.);
#4355=ORIENTED_EDGE('',*,*,#3438,.T.);
#4356=ORIENTED_EDGE('',*,*,#3439,.T.);
#4357=ORIENTED_EDGE('',*,*,#3440,.T.);
#4358=ORIENTED_EDGE('',*,*,#3441,.T.);
#4359=ORIENTED_EDGE('',*,*,#3442,.T.);
#4360=ORIENTED_EDGE('',*,*,#3443,.T.);
#4361=ORIENTED_EDGE('',*,*,#3444,.T.);
#4362=ORIENTED_EDGE('',*,*,#3445,.T.);
#4363=ORIENTED_EDGE('',*,*,#3446,.T.);
#4364=ORIENTED_EDGE('',*,*,#3447,.T.);
#4365=ORIENTED_EDGE('',*,*,#3448,.T.);
#4366=ORIENTED_EDGE('',*,*,#3449,.T.);
#4367=ORIENTED_EDGE('',*,*,#3450,.T.);
#4368=ORIENTED_EDGE('',*,*,#3451,.T.);
#4369=ORIENTED_EDGE('',*,*,#3452,.T.);
#4370=ORIENTED_EDGE('',*,*,#3453,.T.);
#4371=ORIENTED_EDGE('',*,*,#3454,.T.);
#4372=ORIENTED_EDGE('',*,*,#3455,.T.);
#4373=ORIENTED_EDGE('',*,*,#3456,.T.);
#4374=ORIENTED_EDGE('',*,*,#3457,.T.);
#4375=ORIENTED_EDGE('',*,*,#3458,.T.);
#4376=ORIENTED_EDGE('',*,*,#3459,.T.);
#4377=ORIENTED_EDGE('',*,*,#3460,.T.);
#4378=ORIENTED_EDGE('',*,*,#3461,.T.);
#4379=ORIENTED_EDGE('',*,*,#3462,.T.);
#4380=ORIENTED_EDGE('',*,*,#3463,.T.);
#4381=ORIENTED_EDGE('',*,*,#3464,.T.);
#4382=ORIENTED_EDGE('',*,*,#3465,.T.);
#4383=ORIENTED_EDGE('',*,*,#3466,.T.);
#4384=ORIENTED_EDGE('',*,*,#3467,.T.);
#4385=ORIENTED_EDGE('',*,*,#3468,.T.);
#4386=ORIENTED_EDGE('',*,*,#3469,.T.);
#4387=ORIENTED_EDGE('',*,*,#3470,.T.);
#4388=ORIENTED_EDGE('',*,*,#3471,.T.);
#4389=ORIENTED_EDGE('',*,*,#3472,.T.);
#4390=ORIENTED_EDGE('',*,*,#3473,.T.);
#4391=ORIENTED_EDGE('',*,*,#3474,.T.);
#4392=ORIENTED_EDGE('',*,*,#3475,.T.);
#4393=ORIENTED_EDGE('',*,*,#3476,.T.);
#4394=ORIENTED_EDGE('',*,*,#3477,.T.);
#4395=ORIENTED_EDGE('',*,*,#3478,.T.);
#4396=ORIENTED_EDGE('',*,*,#3479,.T.);
#4397=ORIENTED_EDGE('',*,*,#3480,.T.);
#4398=ORIENTED_EDGE('',*,*,#3481,.T.);
#4399=ORIENTED_EDGE('',*,*,#3482,.T.);
#4400=ORIENTED_EDGE('',*,*,#3483,.T.);
#4401=ORIENTED_EDGE('',*,*,#3484,.T.);
#4402=ORIENTED_EDGE('',*,*,#3485,.T.);
#4403=ORIENTED_EDGE('',*,*,#3486,.T.);
#4404=ORIENTED_EDGE('',*,*,#3487,.T.);
#4405=ORIENTED_EDGE('',*,*,#3488,.T.);
#4406=ORIENTED_EDGE('',*,*,#3489,.T.);
#4407=ORIENTED_EDGE('',*,*,#3490,.T.);
#4408=ORIENTED_EDGE('',*,*,#3491,.T.);
#4409=ORIENTED_EDGE('',*,*,#3492,.T.);
#4410=ORIENTED_EDGE('',*,*,#3493,.T.);
#4411=ORIENTED_EDGE('',*,*,#3494,.T.);
#4412=ORIENTED_EDGE('',*,*,#3495,.T.);
#4413=ORIENTED_EDGE('',*,*,#3496,.T.);
#4414=ORIENTED_EDGE('',*,*,#3497,.T.);
#4415=ORIENTED_EDGE('',*,*,#3498,.T.);
#4416=ORIENTED_EDGE('',*,*,#3499,.T.);
#4417=ORIENTED_EDGE('',*,*,#3500,.T.);
#4418=ORIENTED_EDGE('',*,*,#3501,.T.);
#4419=ORIENTED_EDGE('',*,*,#3502,.T.);
#4420=ORIENTED_EDGE('',*,*,#3503,.T.);
#4421=ORIENTED_EDGE('',*,*,#3504,.T.);
#4422=ORIENTED_EDGE('',*,*,#3505,.T.);
#4423=ORIENTED_EDGE('',*,*,#3506,.T.);
#4424=ORIENTED_EDGE('',*,*,#3507,.T.);
#4425=ORIENTED_EDGE('',*,*,#3508,.T.);
#4426=ORIENTED_EDGE('',*,*,#3509,.T.);
#4427=ORIENTED_EDGE('',*,*,#3510,.T.);
#4428=ORIENTED_EDGE('',*,*,#3511,.T.);
#4429=ORIENTED_EDGE('',*,*,#3512,.T.);
#4430=ORIENTED_EDGE('',*,*,#3513,.T.);
#4431=ORIENTED_EDGE('',*,*,#3514,.T.);
#4432=ORIENTED_EDGE('',*,*,#3515,.T.);
#4433=ORIENTED_EDGE('',*,*,#3516,.T.);
#4434=ORIENTED_EDGE('',*,*,#3517,.T.);
#4435=ORIENTED_EDGE('',*,*,#3518,.T.);
#4436=ORIENTED_EDGE('',*,*,#3519,.T.);
#4437=ORIENTED_EDGE('',*,*,#3520,.T.);
#4438=ORIENTED_EDGE('',*,*,#3521,.T.);
#4439=ORIENTED_EDGE('',*,*,#3522,.T.);
#4440=ORIENTED_EDGE('',*,*,#3523,.T.);
#4441=ORIENTED_EDGE('',*,*,#3524,.T.);
#4442=ORIENTED_EDGE('',*,*,#3525,.T.);
#4443=ORIENTED_EDGE('',*,*,#3526,.T.);
#4444=ORIENTED_EDGE('',*,*,#3527,.T.);
#4445=ORIENTED_EDGE('',*,*,#3528,.T.);
#4446=ORIENTED_EDGE('',*,*,#3529,.T.);
#4447=ORIENTED_EDGE('',*,*,#3530,.T.);
#4448=ORIENTED_EDGE('',*,*,#3531,.T.);
#4449=ORIENTED_EDGE('',*,*,#3532,.T.);
#4450=ORIENTED_EDGE('',*,*,#3533,.T.);
#4451=ORIENTED_EDGE('',*,*,#3534,.T.);
#4452=ORIENTED_EDGE('',*,*,#3535,.T.);
#4453=ORIENTED_EDGE('',*,*,#3536,.T.);
#4454=ORIENTED_EDGE('',*,*,#3537,.T.);
#4455=ORIENTED_EDGE('',*,*,#3538,.T.);
#4456=ORIENTED_EDGE('',*,*,#3539,.T.);
#4457=ORIENTED_EDGE('',*,*,#3540,.T.);
#4458=ORIENTED_EDGE('',*,*,#3541,.T.);
#4459=ORIENTED_EDGE('',*,*,#3542,.T.);
#4460=ORIENTED_EDGE('',*,*,#3354,.T.);
#4461=ORIENTED_EDGE('',*,*,#3368,.T.);
#4462=ORIENTED_EDGE('',*,*,#3543,.T.);
#4463=ORIENTED_EDGE('',*,*,#3544,.T.);
#4464=ORIENTED_EDGE('',*,*,#3372,.T.);
#4465=ORIENTED_EDGE('',*,*,#3350,.T.);
#4466=ORIENTED_EDGE('',*,*,#3376,.T.);
#4467=ORIENTED_EDGE('',*,*,#3545,.T.);
#4468=ORIENTED_EDGE('',*,*,#3546,.T.);
#4469=ORIENTED_EDGE('',*,*,#3547,.T.);
#4470=ORIENTED_EDGE('',*,*,#3346,.T.);
#4471=ORIENTED_EDGE('',*,*,#3362,.T.);
#4472=ORIENTED_EDGE('',*,*,#3548,.T.);
#4473=ORIENTED_EDGE('',*,*,#3549,.T.);
#4474=ORIENTED_EDGE('',*,*,#3550,.T.);
#4475=ORIENTED_EDGE('',*,*,#3551,.T.);
#4476=ORIENTED_EDGE('',*,*,#3358,.T.);
#4477=ORIENTED_EDGE('',*,*,#3552,.T.);
#4478=ORIENTED_EDGE('',*,*,#3553,.T.);
#4479=ORIENTED_EDGE('',*,*,#3554,.T.);
#4480=ORIENTED_EDGE('',*,*,#3363,.T.);
#4481=ORIENTED_EDGE('',*,*,#3555,.T.);
#4482=ORIENTED_EDGE('',*,*,#3556,.T.);
#4483=ORIENTED_EDGE('',*,*,#3557,.T.);
#4484=ORIENTED_EDGE('',*,*,#3558,.T.);
#4485=ORIENTED_EDGE('',*,*,#3559,.T.);
#4486=ORIENTED_EDGE('',*,*,#3560,.T.);
#4487=ORIENTED_EDGE('',*,*,#3561,.T.);
#4488=ORIENTED_EDGE('',*,*,#3562,.T.);
#4489=ORIENTED_EDGE('',*,*,#3563,.T.);
#4490=ORIENTED_EDGE('',*,*,#3564,.T.);
#4491=ORIENTED_EDGE('',*,*,#3565,.T.);
#4492=ORIENTED_EDGE('',*,*,#3566,.T.);
#4493=ORIENTED_EDGE('',*,*,#3567,.T.);
#4494=ORIENTED_EDGE('',*,*,#3568,.T.);
#4495=ORIENTED_EDGE('',*,*,#3569,.T.);
#4496=ORIENTED_EDGE('',*,*,#3570,.T.);
#4497=ORIENTED_EDGE('',*,*,#3571,.T.);
#4498=ORIENTED_EDGE('',*,*,#3572,.T.);
#4499=ORIENTED_EDGE('',*,*,#3573,.T.);
#4500=ORIENTED_EDGE('',*,*,#3574,.T.);
#4501=ORIENTED_EDGE('',*,*,#3575,.T.);
#4502=ORIENTED_EDGE('',*,*,#3576,.T.);
#4503=ORIENTED_EDGE('',*,*,#3577,.T.);
#4504=ORIENTED_EDGE('',*,*,#3578,.T.);
#4505=ORIENTED_EDGE('',*,*,#3579,.T.);
#4506=ORIENTED_EDGE('',*,*,#3580,.T.);
#4507=ORIENTED_EDGE('',*,*,#3581,.T.);
#4508=ORIENTED_EDGE('',*,*,#3582,.T.);
#4509=ORIENTED_EDGE('',*,*,#3583,.T.);
#4510=ORIENTED_EDGE('',*,*,#3584,.T.);
#4511=ORIENTED_EDGE('',*,*,#3585,.T.);
#4512=ORIENTED_EDGE('',*,*,#3586,.T.);
#4513=ORIENTED_EDGE('',*,*,#3587,.T.);
#4514=ORIENTED_EDGE('',*,*,#3588,.T.);
#4515=ORIENTED_EDGE('',*,*,#3589,.T.);
#4516=ORIENTED_EDGE('',*,*,#3590,.T.);
#4517=ORIENTED_EDGE('',*,*,#3591,.T.);
#4518=ORIENTED_EDGE('',*,*,#3592,.T.);
#4519=ORIENTED_EDGE('',*,*,#3593,.T.);
#4520=ORIENTED_EDGE('',*,*,#3594,.T.);
#4521=ORIENTED_EDGE('',*,*,#3595,.T.);
#4522=ORIENTED_EDGE('',*,*,#3596,.T.);
#4523=ORIENTED_EDGE('',*,*,#3597,.T.);
#4524=ORIENTED_EDGE('',*,*,#3598,.T.);
#4525=ORIENTED_EDGE('',*,*,#3599,.T.);
#4526=ORIENTED_EDGE('',*,*,#3600,.T.);
#4527=ORIENTED_EDGE('',*,*,#3601,.T.);
#4528=ORIENTED_EDGE('',*,*,#3602,.T.);
#4529=ORIENTED_EDGE('',*,*,#3603,.T.);
#4530=ORIENTED_EDGE('',*,*,#3604,.T.);
#4531=ORIENTED_EDGE('',*,*,#3605,.T.);
#4532=ORIENTED_EDGE('',*,*,#3606,.T.);
#4533=ORIENTED_EDGE('',*,*,#3607,.T.);
#4534=ORIENTED_EDGE('',*,*,#3608,.T.);
#4535=ORIENTED_EDGE('',*,*,#3609,.T.);
#4536=ORIENTED_EDGE('',*,*,#3610,.T.);
#4537=ORIENTED_EDGE('',*,*,#3611,.T.);
#4538=ORIENTED_EDGE('',*,*,#3612,.T.);
#4539=ORIENTED_EDGE('',*,*,#3613,.T.);
#4540=ORIENTED_EDGE('',*,*,#3614,.T.);
#4541=ORIENTED_EDGE('',*,*,#3615,.T.);
#4542=ORIENTED_EDGE('',*,*,#3616,.T.);
#4543=ORIENTED_EDGE('',*,*,#3617,.T.);
#4544=ORIENTED_EDGE('',*,*,#3618,.T.);
#4545=ORIENTED_EDGE('',*,*,#3619,.T.);
#4546=ORIENTED_EDGE('',*,*,#3620,.T.);
#4547=ORIENTED_EDGE('',*,*,#3348,.T.);
#4548=ORIENTED_EDGE('',*,*,#3621,.T.);
#4549=ORIENTED_EDGE('',*,*,#3622,.T.);
#4550=ORIENTED_EDGE('',*,*,#3623,.T.);
#4551=ORIENTED_EDGE('',*,*,#3374,.T.);
#4552=ORIENTED_EDGE('',*,*,#3624,.T.);
#4553=ORIENTED_EDGE('',*,*,#3625,.T.);
#4554=ORIENTED_EDGE('',*,*,#3626,.T.);
#4555=ORIENTED_EDGE('',*,*,#3627,.T.);
#4556=ORIENTED_EDGE('',*,*,#3628,.T.);
#4557=ORIENTED_EDGE('',*,*,#3629,.T.);
#4558=ORIENTED_EDGE('',*,*,#3630,.T.);
#4559=ORIENTED_EDGE('',*,*,#3631,.T.);
#4560=ORIENTED_EDGE('',*,*,#3632,.T.);
#4561=ORIENTED_EDGE('',*,*,#3633,.T.);
#4562=ORIENTED_EDGE('',*,*,#3634,.T.);
#4563=ORIENTED_EDGE('',*,*,#3635,.T.);
#4564=ORIENTED_EDGE('',*,*,#3636,.T.);
#4565=ORIENTED_EDGE('',*,*,#3637,.T.);
#4566=ORIENTED_EDGE('',*,*,#3361,.T.);
#4567=ORIENTED_EDGE('',*,*,#3638,.F.);
#4568=ORIENTED_EDGE('',*,*,#3639,.T.);
#4569=ORIENTED_EDGE('',*,*,#3548,.F.);
#4570=ORIENTED_EDGE('',*,*,#3359,.T.);
#4571=ORIENTED_EDGE('',*,*,#3551,.F.);
#4572=ORIENTED_EDGE('',*,*,#3640,.F.);
#4573=ORIENTED_EDGE('',*,*,#3641,.F.);
#4574=ORIENTED_EDGE('',*,*,#3642,.F.);
#4575=ORIENTED_EDGE('',*,*,#3640,.T.);
#4576=ORIENTED_EDGE('',*,*,#3550,.F.);
#4577=ORIENTED_EDGE('',*,*,#3643,.F.);
#4578=ORIENTED_EDGE('',*,*,#3644,.F.);
#4579=ORIENTED_EDGE('',*,*,#3643,.T.);
#4580=ORIENTED_EDGE('',*,*,#3549,.F.);
#4581=ORIENTED_EDGE('',*,*,#3639,.F.);
#4582=ORIENTED_EDGE('',*,*,#3645,.F.);
#4583=ORIENTED_EDGE('',*,*,#3646,.T.);
#4584=ORIENTED_EDGE('',*,*,#3389,.F.);
#4585=ORIENTED_EDGE('',*,*,#3647,.F.);
#4586=ORIENTED_EDGE('',*,*,#3648,.F.);
#4587=ORIENTED_EDGE('',*,*,#3647,.T.);
#4588=ORIENTED_EDGE('',*,*,#3388,.F.);
#4589=ORIENTED_EDGE('',*,*,#3649,.F.);
#4590=ORIENTED_EDGE('',*,*,#3650,.F.);
#4591=ORIENTED_EDGE('',*,*,#3649,.T.);
#4592=ORIENTED_EDGE('',*,*,#3387,.F.);
#4593=ORIENTED_EDGE('',*,*,#3651,.F.);
#4594=ORIENTED_EDGE('',*,*,#3652,.F.);
#4595=ORIENTED_EDGE('',*,*,#3651,.T.);
#4596=ORIENTED_EDGE('',*,*,#3386,.F.);
#4597=ORIENTED_EDGE('',*,*,#3653,.F.);
#4598=ORIENTED_EDGE('',*,*,#3654,.F.);
#4599=ORIENTED_EDGE('',*,*,#3653,.T.);
#4600=ORIENTED_EDGE('',*,*,#3385,.F.);
#4601=ORIENTED_EDGE('',*,*,#3646,.F.);
#4602=ORIENTED_EDGE('',*,*,#3655,.F.);
#4603=ORIENTED_EDGE('',*,*,#3656,.T.);
#4604=ORIENTED_EDGE('',*,*,#3393,.F.);
#4605=ORIENTED_EDGE('',*,*,#3657,.F.);
#4606=ORIENTED_EDGE('',*,*,#3658,.F.);
#4607=ORIENTED_EDGE('',*,*,#3657,.T.);
#4608=ORIENTED_EDGE('',*,*,#3392,.F.);
#4609=ORIENTED_EDGE('',*,*,#3659,.F.);
#4610=ORIENTED_EDGE('',*,*,#3660,.F.);
#4611=ORIENTED_EDGE('',*,*,#3659,.T.);
#4612=ORIENTED_EDGE('',*,*,#3391,.F.);
#4613=ORIENTED_EDGE('',*,*,#3661,.F.);
#4614=ORIENTED_EDGE('',*,*,#3662,.F.);
#4615=ORIENTED_EDGE('',*,*,#3661,.T.);
#4616=ORIENTED_EDGE('',*,*,#3390,.F.);
#4617=ORIENTED_EDGE('',*,*,#3656,.F.);
#4618=ORIENTED_EDGE('',*,*,#3357,.T.);
#4619=ORIENTED_EDGE('',*,*,#3663,.F.);
#4620=ORIENTED_EDGE('',*,*,#3664,.T.);
#4621=ORIENTED_EDGE('',*,*,#3552,.F.);
#4622=ORIENTED_EDGE('',*,*,#3665,.F.);
#4623=ORIENTED_EDGE('',*,*,#3364,.T.);
#4624=ORIENTED_EDGE('',*,*,#3554,.F.);
#4625=ORIENTED_EDGE('',*,*,#3666,.F.);
#4626=ORIENTED_EDGE('',*,*,#3667,.F.);
#4627=ORIENTED_EDGE('',*,*,#3666,.T.);
#4628=ORIENTED_EDGE('',*,*,#3553,.F.);
#4629=ORIENTED_EDGE('',*,*,#3664,.F.);
#4630=ORIENTED_EDGE('',*,*,#3668,.F.);
#4631=ORIENTED_EDGE('',*,*,#3669,.T.);
#4632=ORIENTED_EDGE('',*,*,#3397,.F.);
#4633=ORIENTED_EDGE('',*,*,#3670,.F.);
#4634=ORIENTED_EDGE('',*,*,#3671,.F.);
#4635=ORIENTED_EDGE('',*,*,#3670,.T.);
#4636=ORIENTED_EDGE('',*,*,#3396,.F.);
#4637=ORIENTED_EDGE('',*,*,#3672,.F.);
#4638=ORIENTED_EDGE('',*,*,#3673,.F.);
#4639=ORIENTED_EDGE('',*,*,#3672,.T.);
#4640=ORIENTED_EDGE('',*,*,#3395,.F.);
#4641=ORIENTED_EDGE('',*,*,#3674,.F.);
#4642=ORIENTED_EDGE('',*,*,#3675,.F.);
#4643=ORIENTED_EDGE('',*,*,#3674,.T.);
#4644=ORIENTED_EDGE('',*,*,#3394,.F.);
#4645=ORIENTED_EDGE('',*,*,#3669,.F.);
#4646=ORIENTED_EDGE('',*,*,#3676,.F.);
#4647=ORIENTED_EDGE('',*,*,#3677,.T.);
#4648=ORIENTED_EDGE('',*,*,#3401,.F.);
#4649=ORIENTED_EDGE('',*,*,#3678,.F.);
#4650=ORIENTED_EDGE('',*,*,#3679,.F.);
#4651=ORIENTED_EDGE('',*,*,#3678,.T.);
#4652=ORIENTED_EDGE('',*,*,#3400,.F.);
#4653=ORIENTED_EDGE('',*,*,#3680,.F.);
#4654=ORIENTED_EDGE('',*,*,#3681,.F.);
#4655=ORIENTED_EDGE('',*,*,#3680,.T.);
#4656=ORIENTED_EDGE('',*,*,#3399,.F.);
#4657=ORIENTED_EDGE('',*,*,#3682,.F.);
#4658=ORIENTED_EDGE('',*,*,#3683,.F.);
#4659=ORIENTED_EDGE('',*,*,#3682,.T.);
#4660=ORIENTED_EDGE('',*,*,#3398,.F.);
#4661=ORIENTED_EDGE('',*,*,#3677,.F.);
#4662=ORIENTED_EDGE('',*,*,#3684,.F.);
#4663=ORIENTED_EDGE('',*,*,#3685,.T.);
#4664=ORIENTED_EDGE('',*,*,#3407,.F.);
#4665=ORIENTED_EDGE('',*,*,#3686,.F.);
#4666=ORIENTED_EDGE('',*,*,#3687,.F.);
#4667=ORIENTED_EDGE('',*,*,#3686,.T.);
#4668=ORIENTED_EDGE('',*,*,#3406,.F.);
#4669=ORIENTED_EDGE('',*,*,#3688,.F.);
#4670=ORIENTED_EDGE('',*,*,#3689,.F.);
#4671=ORIENTED_EDGE('',*,*,#3688,.T.);
#4672=ORIENTED_EDGE('',*,*,#3405,.F.);
#4673=ORIENTED_EDGE('',*,*,#3690,.F.);
#4674=ORIENTED_EDGE('',*,*,#3691,.F.);
#4675=ORIENTED_EDGE('',*,*,#3690,.T.);
#4676=ORIENTED_EDGE('',*,*,#3404,.F.);
#4677=ORIENTED_EDGE('',*,*,#3692,.F.);
#4678=ORIENTED_EDGE('',*,*,#3693,.F.);
#4679=ORIENTED_EDGE('',*,*,#3692,.T.);
#4680=ORIENTED_EDGE('',*,*,#3403,.F.);
#4681=ORIENTED_EDGE('',*,*,#3694,.F.);
#4682=ORIENTED_EDGE('',*,*,#3695,.F.);
#4683=ORIENTED_EDGE('',*,*,#3694,.T.);
#4684=ORIENTED_EDGE('',*,*,#3402,.F.);
#4685=ORIENTED_EDGE('',*,*,#3685,.F.);
#4686=ORIENTED_EDGE('',*,*,#3696,.F.);
#4687=ORIENTED_EDGE('',*,*,#3697,.T.);
#4688=ORIENTED_EDGE('',*,*,#3411,.F.);
#4689=ORIENTED_EDGE('',*,*,#3698,.F.);
#4690=ORIENTED_EDGE('',*,*,#3699,.F.);
#4691=ORIENTED_EDGE('',*,*,#3698,.T.);
#4692=ORIENTED_EDGE('',*,*,#3410,.F.);
#4693=ORIENTED_EDGE('',*,*,#3700,.F.);
#4694=ORIENTED_EDGE('',*,*,#3701,.F.);
#4695=ORIENTED_EDGE('',*,*,#3700,.T.);
#4696=ORIENTED_EDGE('',*,*,#3409,.F.);
#4697=ORIENTED_EDGE('',*,*,#3702,.F.);
#4698=ORIENTED_EDGE('',*,*,#3703,.F.);
#4699=ORIENTED_EDGE('',*,*,#3702,.T.);
#4700=ORIENTED_EDGE('',*,*,#3408,.F.);
#4701=ORIENTED_EDGE('',*,*,#3697,.F.);
#4702=ORIENTED_EDGE('',*,*,#3704,.F.);
#4703=ORIENTED_EDGE('',*,*,#3705,.T.);
#4704=ORIENTED_EDGE('',*,*,#3416,.F.);
#4705=ORIENTED_EDGE('',*,*,#3706,.F.);
#4706=ORIENTED_EDGE('',*,*,#3707,.F.);
#4707=ORIENTED_EDGE('',*,*,#3706,.T.);
#4708=ORIENTED_EDGE('',*,*,#3415,.F.);
#4709=ORIENTED_EDGE('',*,*,#3708,.F.);
#4710=ORIENTED_EDGE('',*,*,#3709,.F.);
#4711=ORIENTED_EDGE('',*,*,#3708,.T.);
#4712=ORIENTED_EDGE('',*,*,#3414,.F.);
#4713=ORIENTED_EDGE('',*,*,#3710,.F.);
#4714=ORIENTED_EDGE('',*,*,#3711,.F.);
#4715=ORIENTED_EDGE('',*,*,#3710,.T.);
#4716=ORIENTED_EDGE('',*,*,#3413,.F.);
#4717=ORIENTED_EDGE('',*,*,#3712,.F.);
#4718=ORIENTED_EDGE('',*,*,#3713,.F.);
#4719=ORIENTED_EDGE('',*,*,#3712,.T.);
#4720=ORIENTED_EDGE('',*,*,#3412,.F.);
#4721=ORIENTED_EDGE('',*,*,#3705,.F.);
#4722=ORIENTED_EDGE('',*,*,#3714,.F.);
#4723=ORIENTED_EDGE('',*,*,#3715,.T.);
#4724=ORIENTED_EDGE('',*,*,#3420,.F.);
#4725=ORIENTED_EDGE('',*,*,#3716,.F.);
#4726=ORIENTED_EDGE('',*,*,#3717,.F.);
#4727=ORIENTED_EDGE('',*,*,#3716,.T.);
#4728=ORIENTED_EDGE('',*,*,#3419,.F.);
#4729=ORIENTED_EDGE('',*,*,#3718,.F.);
#4730=ORIENTED_EDGE('',*,*,#3719,.F.);
#4731=ORIENTED_EDGE('',*,*,#3718,.T.);
#4732=ORIENTED_EDGE('',*,*,#3418,.F.);
#4733=ORIENTED_EDGE('',*,*,#3720,.F.);
#4734=ORIENTED_EDGE('',*,*,#3721,.F.);
#4735=ORIENTED_EDGE('',*,*,#3720,.T.);
#4736=ORIENTED_EDGE('',*,*,#3417,.F.);
#4737=ORIENTED_EDGE('',*,*,#3715,.F.);
#4738=ORIENTED_EDGE('',*,*,#3722,.F.);
#4739=ORIENTED_EDGE('',*,*,#3723,.T.);
#4740=ORIENTED_EDGE('',*,*,#3424,.F.);
#4741=ORIENTED_EDGE('',*,*,#3724,.F.);
#4742=ORIENTED_EDGE('',*,*,#3725,.F.);
#4743=ORIENTED_EDGE('',*,*,#3724,.T.);
#4744=ORIENTED_EDGE('',*,*,#3423,.F.);
#4745=ORIENTED_EDGE('',*,*,#3726,.F.);
#4746=ORIENTED_EDGE('',*,*,#3727,.F.);
#4747=ORIENTED_EDGE('',*,*,#3726,.T.);
#4748=ORIENTED_EDGE('',*,*,#3422,.F.);
#4749=ORIENTED_EDGE('',*,*,#3728,.F.);
#4750=ORIENTED_EDGE('',*,*,#3729,.F.);
#4751=ORIENTED_EDGE('',*,*,#3728,.T.);
#4752=ORIENTED_EDGE('',*,*,#3421,.F.);
#4753=ORIENTED_EDGE('',*,*,#3723,.F.);
#4754=ORIENTED_EDGE('',*,*,#3730,.F.);
#4755=ORIENTED_EDGE('',*,*,#3731,.T.);
#4756=ORIENTED_EDGE('',*,*,#3430,.F.);
#4757=ORIENTED_EDGE('',*,*,#3732,.F.);
#4758=ORIENTED_EDGE('',*,*,#3733,.F.);
#4759=ORIENTED_EDGE('',*,*,#3732,.T.);
#4760=ORIENTED_EDGE('',*,*,#3429,.F.);
#4761=ORIENTED_EDGE('',*,*,#3734,.F.);
#4762=ORIENTED_EDGE('',*,*,#3735,.F.);
#4763=ORIENTED_EDGE('',*,*,#3734,.T.);
#4764=ORIENTED_EDGE('',*,*,#3428,.F.);
#4765=ORIENTED_EDGE('',*,*,#3736,.F.);
#4766=ORIENTED_EDGE('',*,*,#3737,.F.);
#4767=ORIENTED_EDGE('',*,*,#3736,.T.);
#4768=ORIENTED_EDGE('',*,*,#3427,.F.);
#4769=ORIENTED_EDGE('',*,*,#3738,.F.);
#4770=ORIENTED_EDGE('',*,*,#3739,.F.);
#4771=ORIENTED_EDGE('',*,*,#3738,.T.);
#4772=ORIENTED_EDGE('',*,*,#3426,.F.);
#4773=ORIENTED_EDGE('',*,*,#3740,.F.);
#4774=ORIENTED_EDGE('',*,*,#3741,.F.);
#4775=ORIENTED_EDGE('',*,*,#3740,.T.);
#4776=ORIENTED_EDGE('',*,*,#3425,.F.);
#4777=ORIENTED_EDGE('',*,*,#3731,.F.);
#4778=ORIENTED_EDGE('',*,*,#3742,.F.);
#4779=ORIENTED_EDGE('',*,*,#3743,.T.);
#4780=ORIENTED_EDGE('',*,*,#3434,.F.);
#4781=ORIENTED_EDGE('',*,*,#3744,.F.);
#4782=ORIENTED_EDGE('',*,*,#3745,.F.);
#4783=ORIENTED_EDGE('',*,*,#3744,.T.);
#4784=ORIENTED_EDGE('',*,*,#3433,.F.);
#4785=ORIENTED_EDGE('',*,*,#3746,.F.);
#4786=ORIENTED_EDGE('',*,*,#3747,.F.);
#4787=ORIENTED_EDGE('',*,*,#3746,.T.);
#4788=ORIENTED_EDGE('',*,*,#3432,.F.);
#4789=ORIENTED_EDGE('',*,*,#3748,.F.);
#4790=ORIENTED_EDGE('',*,*,#3749,.F.);
#4791=ORIENTED_EDGE('',*,*,#3748,.T.);
#4792=ORIENTED_EDGE('',*,*,#3431,.F.);
#4793=ORIENTED_EDGE('',*,*,#3743,.F.);
#4794=ORIENTED_EDGE('',*,*,#3750,.F.);
#4795=ORIENTED_EDGE('',*,*,#3751,.T.);
#4796=ORIENTED_EDGE('',*,*,#3440,.F.);
#4797=ORIENTED_EDGE('',*,*,#3752,.F.);
#4798=ORIENTED_EDGE('',*,*,#3753,.F.);
#4799=ORIENTED_EDGE('',*,*,#3752,.T.);
#4800=ORIENTED_EDGE('',*,*,#3439,.F.);
#4801=ORIENTED_EDGE('',*,*,#3754,.F.);
#4802=ORIENTED_EDGE('',*,*,#3755,.F.);
#4803=ORIENTED_EDGE('',*,*,#3754,.T.);
#4804=ORIENTED_EDGE('',*,*,#3438,.F.);
#4805=ORIENTED_EDGE('',*,*,#3756,.F.);
#4806=ORIENTED_EDGE('',*,*,#3757,.F.);
#4807=ORIENTED_EDGE('',*,*,#3756,.T.);
#4808=ORIENTED_EDGE('',*,*,#3437,.F.);
#4809=ORIENTED_EDGE('',*,*,#3758,.F.);
#4810=ORIENTED_EDGE('',*,*,#3759,.F.);
#4811=ORIENTED_EDGE('',*,*,#3758,.T.);
#4812=ORIENTED_EDGE('',*,*,#3436,.F.);
#4813=ORIENTED_EDGE('',*,*,#3760,.F.);
#4814=ORIENTED_EDGE('',*,*,#3761,.F.);
#4815=ORIENTED_EDGE('',*,*,#3760,.T.);
#4816=ORIENTED_EDGE('',*,*,#3435,.F.);
#4817=ORIENTED_EDGE('',*,*,#3751,.F.);
#4818=ORIENTED_EDGE('',*,*,#3762,.F.);
#4819=ORIENTED_EDGE('',*,*,#3763,.T.);
#4820=ORIENTED_EDGE('',*,*,#3445,.F.);
#4821=ORIENTED_EDGE('',*,*,#3764,.F.);
#4822=ORIENTED_EDGE('',*,*,#3765,.F.);
#4823=ORIENTED_EDGE('',*,*,#3764,.T.);
#4824=ORIENTED_EDGE('',*,*,#3444,.F.);
#4825=ORIENTED_EDGE('',*,*,#3766,.F.);
#4826=ORIENTED_EDGE('',*,*,#3767,.F.);
#4827=ORIENTED_EDGE('',*,*,#3766,.T.);
#4828=ORIENTED_EDGE('',*,*,#3443,.F.);
#4829=ORIENTED_EDGE('',*,*,#3768,.F.);
#4830=ORIENTED_EDGE('',*,*,#3769,.F.);
#4831=ORIENTED_EDGE('',*,*,#3768,.T.);
#4832=ORIENTED_EDGE('',*,*,#3442,.F.);
#4833=ORIENTED_EDGE('',*,*,#3770,.F.);
#4834=ORIENTED_EDGE('',*,*,#3771,.F.);
#4835=ORIENTED_EDGE('',*,*,#3770,.T.);
#4836=ORIENTED_EDGE('',*,*,#3441,.F.);
#4837=ORIENTED_EDGE('',*,*,#3763,.F.);
#4838=ORIENTED_EDGE('',*,*,#3772,.F.);
#4839=ORIENTED_EDGE('',*,*,#3773,.T.);
#4840=ORIENTED_EDGE('',*,*,#3450,.F.);
#4841=ORIENTED_EDGE('',*,*,#3774,.F.);
#4842=ORIENTED_EDGE('',*,*,#3775,.F.);
#4843=ORIENTED_EDGE('',*,*,#3774,.T.);
#4844=ORIENTED_EDGE('',*,*,#3449,.F.);
#4845=ORIENTED_EDGE('',*,*,#3776,.F.);
#4846=ORIENTED_EDGE('',*,*,#3777,.F.);
#4847=ORIENTED_EDGE('',*,*,#3776,.T.);
#4848=ORIENTED_EDGE('',*,*,#3448,.F.);
#4849=ORIENTED_EDGE('',*,*,#3778,.F.);
#4850=ORIENTED_EDGE('',*,*,#3779,.F.);
#4851=ORIENTED_EDGE('',*,*,#3778,.T.);
#4852=ORIENTED_EDGE('',*,*,#3447,.F.);
#4853=ORIENTED_EDGE('',*,*,#3780,.F.);
#4854=ORIENTED_EDGE('',*,*,#3781,.F.);
#4855=ORIENTED_EDGE('',*,*,#3780,.T.);
#4856=ORIENTED_EDGE('',*,*,#3446,.F.);
#4857=ORIENTED_EDGE('',*,*,#3773,.F.);
#4858=ORIENTED_EDGE('',*,*,#3782,.F.);
#4859=ORIENTED_EDGE('',*,*,#3783,.T.);
#4860=ORIENTED_EDGE('',*,*,#3455,.F.);
#4861=ORIENTED_EDGE('',*,*,#3784,.F.);
#4862=ORIENTED_EDGE('',*,*,#3785,.F.);
#4863=ORIENTED_EDGE('',*,*,#3784,.T.);
#4864=ORIENTED_EDGE('',*,*,#3454,.F.);
#4865=ORIENTED_EDGE('',*,*,#3786,.F.);
#4866=ORIENTED_EDGE('',*,*,#3787,.F.);
#4867=ORIENTED_EDGE('',*,*,#3786,.T.);
#4868=ORIENTED_EDGE('',*,*,#3453,.F.);
#4869=ORIENTED_EDGE('',*,*,#3788,.F.);
#4870=ORIENTED_EDGE('',*,*,#3789,.F.);
#4871=ORIENTED_EDGE('',*,*,#3788,.T.);
#4872=ORIENTED_EDGE('',*,*,#3452,.F.);
#4873=ORIENTED_EDGE('',*,*,#3790,.F.);
#4874=ORIENTED_EDGE('',*,*,#3791,.F.);
#4875=ORIENTED_EDGE('',*,*,#3790,.T.);
#4876=ORIENTED_EDGE('',*,*,#3451,.F.);
#4877=ORIENTED_EDGE('',*,*,#3783,.F.);
#4878=ORIENTED_EDGE('',*,*,#3370,.F.);
#4879=ORIENTED_EDGE('',*,*,#3373,.T.);
#4880=ORIENTED_EDGE('',*,*,#3544,.F.);
#4881=ORIENTED_EDGE('',*,*,#3792,.F.);
#4882=ORIENTED_EDGE('',*,*,#3371,.F.);
#4883=ORIENTED_EDGE('',*,*,#3792,.T.);
#4884=ORIENTED_EDGE('',*,*,#3543,.F.);
#4885=ORIENTED_EDGE('',*,*,#3367,.F.);
#4886=ORIENTED_EDGE('',*,*,#3793,.F.);
#4887=ORIENTED_EDGE('',*,*,#3794,.T.);
#4888=ORIENTED_EDGE('',*,*,#3459,.F.);
#4889=ORIENTED_EDGE('',*,*,#3795,.F.);
#4890=ORIENTED_EDGE('',*,*,#3796,.F.);
#4891=ORIENTED_EDGE('',*,*,#3795,.T.);
#4892=ORIENTED_EDGE('',*,*,#3458,.F.);
#4893=ORIENTED_EDGE('',*,*,#3797,.F.);
#4894=ORIENTED_EDGE('',*,*,#3798,.F.);
#4895=ORIENTED_EDGE('',*,*,#3797,.T.);
#4896=ORIENTED_EDGE('',*,*,#3457,.F.);
#4897=ORIENTED_EDGE('',*,*,#3799,.F.);
#4898=ORIENTED_EDGE('',*,*,#3800,.F.);
#4899=ORIENTED_EDGE('',*,*,#3799,.T.);
#4900=ORIENTED_EDGE('',*,*,#3456,.F.);
#4901=ORIENTED_EDGE('',*,*,#3794,.F.);
#4902=ORIENTED_EDGE('',*,*,#3801,.F.);
#4903=ORIENTED_EDGE('',*,*,#3802,.T.);
#4904=ORIENTED_EDGE('',*,*,#3465,.F.);
#4905=ORIENTED_EDGE('',*,*,#3803,.F.);
#4906=ORIENTED_EDGE('',*,*,#3804,.F.);
#4907=ORIENTED_EDGE('',*,*,#3803,.T.);
#4908=ORIENTED_EDGE('',*,*,#3464,.F.);
#4909=ORIENTED_EDGE('',*,*,#3805,.F.);
#4910=ORIENTED_EDGE('',*,*,#3806,.F.);
#4911=ORIENTED_EDGE('',*,*,#3805,.T.);
#4912=ORIENTED_EDGE('',*,*,#3463,.F.);
#4913=ORIENTED_EDGE('',*,*,#3807,.F.);
#4914=ORIENTED_EDGE('',*,*,#3808,.F.);
#4915=ORIENTED_EDGE('',*,*,#3807,.T.);
#4916=ORIENTED_EDGE('',*,*,#3462,.F.);
#4917=ORIENTED_EDGE('',*,*,#3809,.F.);
#4918=ORIENTED_EDGE('',*,*,#3810,.F.);
#4919=ORIENTED_EDGE('',*,*,#3809,.T.);
#4920=ORIENTED_EDGE('',*,*,#3461,.F.);
#4921=ORIENTED_EDGE('',*,*,#3811,.F.);
#4922=ORIENTED_EDGE('',*,*,#3812,.F.);
#4923=ORIENTED_EDGE('',*,*,#3811,.T.);
#4924=ORIENTED_EDGE('',*,*,#3460,.F.);
#4925=ORIENTED_EDGE('',*,*,#3802,.F.);
#4926=ORIENTED_EDGE('',*,*,#3813,.F.);
#4927=ORIENTED_EDGE('',*,*,#3814,.T.);
#4928=ORIENTED_EDGE('',*,*,#3469,.F.);
#4929=ORIENTED_EDGE('',*,*,#3815,.F.);
#4930=ORIENTED_EDGE('',*,*,#3816,.F.);
#4931=ORIENTED_EDGE('',*,*,#3815,.T.);
#4932=ORIENTED_EDGE('',*,*,#3468,.F.);
#4933=ORIENTED_EDGE('',*,*,#3817,.F.);
#4934=ORIENTED_EDGE('',*,*,#3818,.F.);
#4935=ORIENTED_EDGE('',*,*,#3817,.T.);
#4936=ORIENTED_EDGE('',*,*,#3467,.F.);
#4937=ORIENTED_EDGE('',*,*,#3819,.F.);
#4938=ORIENTED_EDGE('',*,*,#3820,.F.);
#4939=ORIENTED_EDGE('',*,*,#3819,.T.);
#4940=ORIENTED_EDGE('',*,*,#3466,.F.);
#4941=ORIENTED_EDGE('',*,*,#3814,.F.);
#4942=ORIENTED_EDGE('',*,*,#3821,.F.);
#4943=ORIENTED_EDGE('',*,*,#3822,.T.);
#4944=ORIENTED_EDGE('',*,*,#3474,.F.);
#4945=ORIENTED_EDGE('',*,*,#3823,.F.);
#4946=ORIENTED_EDGE('',*,*,#3824,.F.);
#4947=ORIENTED_EDGE('',*,*,#3823,.T.);
#4948=ORIENTED_EDGE('',*,*,#3473,.F.);
#4949=ORIENTED_EDGE('',*,*,#3825,.F.);
#4950=ORIENTED_EDGE('',*,*,#3826,.F.);
#4951=ORIENTED_EDGE('',*,*,#3825,.T.);
#4952=ORIENTED_EDGE('',*,*,#3472,.F.);
#4953=ORIENTED_EDGE('',*,*,#3827,.F.);
#4954=ORIENTED_EDGE('',*,*,#3828,.F.);
#4955=ORIENTED_EDGE('',*,*,#3827,.T.);
#4956=ORIENTED_EDGE('',*,*,#3471,.F.);
#4957=ORIENTED_EDGE('',*,*,#3829,.F.);
#4958=ORIENTED_EDGE('',*,*,#3830,.F.);
#4959=ORIENTED_EDGE('',*,*,#3829,.T.);
#4960=ORIENTED_EDGE('',*,*,#3470,.F.);
#4961=ORIENTED_EDGE('',*,*,#3822,.F.);
#4962=ORIENTED_EDGE('',*,*,#3831,.F.);
#4963=ORIENTED_EDGE('',*,*,#3832,.T.);
#4964=ORIENTED_EDGE('',*,*,#3478,.F.);
#4965=ORIENTED_EDGE('',*,*,#3833,.F.);
#4966=ORIENTED_EDGE('',*,*,#3834,.F.);
#4967=ORIENTED_EDGE('',*,*,#3833,.T.);
#4968=ORIENTED_EDGE('',*,*,#3477,.F.);
#4969=ORIENTED_EDGE('',*,*,#3835,.F.);
#4970=ORIENTED_EDGE('',*,*,#3836,.F.);
#4971=ORIENTED_EDGE('',*,*,#3835,.T.);
#4972=ORIENTED_EDGE('',*,*,#3476,.F.);
#4973=ORIENTED_EDGE('',*,*,#3837,.F.);
#4974=ORIENTED_EDGE('',*,*,#3838,.F.);
#4975=ORIENTED_EDGE('',*,*,#3837,.T.);
#4976=ORIENTED_EDGE('',*,*,#3475,.F.);
#4977=ORIENTED_EDGE('',*,*,#3832,.F.);
#4978=ORIENTED_EDGE('',*,*,#3839,.F.);
#4979=ORIENTED_EDGE('',*,*,#3840,.T.);
#4980=ORIENTED_EDGE('',*,*,#3482,.F.);
#4981=ORIENTED_EDGE('',*,*,#3841,.F.);
#4982=ORIENTED_EDGE('',*,*,#3842,.F.);
#4983=ORIENTED_EDGE('',*,*,#3841,.T.);
#4984=ORIENTED_EDGE('',*,*,#3481,.F.);
#4985=ORIENTED_EDGE('',*,*,#3843,.F.);
#4986=ORIENTED_EDGE('',*,*,#3844,.F.);
#4987=ORIENTED_EDGE('',*,*,#3843,.T.);
#4988=ORIENTED_EDGE('',*,*,#3480,.F.);
#4989=ORIENTED_EDGE('',*,*,#3845,.F.);
#4990=ORIENTED_EDGE('',*,*,#3846,.F.);
#4991=ORIENTED_EDGE('',*,*,#3845,.T.);
#4992=ORIENTED_EDGE('',*,*,#3479,.F.);
#4993=ORIENTED_EDGE('',*,*,#3840,.F.);
#4994=ORIENTED_EDGE('',*,*,#3847,.F.);
#4995=ORIENTED_EDGE('',*,*,#3848,.T.);
#4996=ORIENTED_EDGE('',*,*,#3487,.F.);
#4997=ORIENTED_EDGE('',*,*,#3849,.F.);
#4998=ORIENTED_EDGE('',*,*,#3850,.F.);
#4999=ORIENTED_EDGE('',*,*,#3849,.T.);
#5000=ORIENTED_EDGE('',*,*,#3486,.F.);
#5001=ORIENTED_EDGE('',*,*,#3851,.F.);
#5002=ORIENTED_EDGE('',*,*,#3852,.F.);
#5003=ORIENTED_EDGE('',*,*,#3851,.T.);
#5004=ORIENTED_EDGE('',*,*,#3485,.F.);
#5005=ORIENTED_EDGE('',*,*,#3853,.F.);
#5006=ORIENTED_EDGE('',*,*,#3854,.F.);
#5007=ORIENTED_EDGE('',*,*,#3853,.T.);
#5008=ORIENTED_EDGE('',*,*,#3484,.F.);
#5009=ORIENTED_EDGE('',*,*,#3855,.F.);
#5010=ORIENTED_EDGE('',*,*,#3856,.F.);
#5011=ORIENTED_EDGE('',*,*,#3855,.T.);
#5012=ORIENTED_EDGE('',*,*,#3483,.F.);
#5013=ORIENTED_EDGE('',*,*,#3848,.F.);
#5014=ORIENTED_EDGE('',*,*,#3857,.F.);
#5015=ORIENTED_EDGE('',*,*,#3858,.T.);
#5016=ORIENTED_EDGE('',*,*,#3491,.F.);
#5017=ORIENTED_EDGE('',*,*,#3859,.F.);
#5018=ORIENTED_EDGE('',*,*,#3860,.F.);
#5019=ORIENTED_EDGE('',*,*,#3859,.T.);
#5020=ORIENTED_EDGE('',*,*,#3490,.F.);
#5021=ORIENTED_EDGE('',*,*,#3861,.F.);
#5022=ORIENTED_EDGE('',*,*,#3862,.F.);
#5023=ORIENTED_EDGE('',*,*,#3861,.T.);
#5024=ORIENTED_EDGE('',*,*,#3489,.F.);
#5025=ORIENTED_EDGE('',*,*,#3863,.F.);
#5026=ORIENTED_EDGE('',*,*,#3864,.F.);
#5027=ORIENTED_EDGE('',*,*,#3863,.T.);
#5028=ORIENTED_EDGE('',*,*,#3488,.F.);
#5029=ORIENTED_EDGE('',*,*,#3858,.F.);
#5030=ORIENTED_EDGE('',*,*,#3865,.F.);
#5031=ORIENTED_EDGE('',*,*,#3866,.T.);
#5032=ORIENTED_EDGE('',*,*,#3497,.F.);
#5033=ORIENTED_EDGE('',*,*,#3867,.F.);
#5034=ORIENTED_EDGE('',*,*,#3868,.F.);
#5035=ORIENTED_EDGE('',*,*,#3867,.T.);
#5036=ORIENTED_EDGE('',*,*,#3496,.F.);
#5037=ORIENTED_EDGE('',*,*,#3869,.F.);
#5038=ORIENTED_EDGE('',*,*,#3870,.F.);
#5039=ORIENTED_EDGE('',*,*,#3869,.T.);
#5040=ORIENTED_EDGE('',*,*,#3495,.F.);
#5041=ORIENTED_EDGE('',*,*,#3871,.F.);
#5042=ORIENTED_EDGE('',*,*,#3872,.F.);
#5043=ORIENTED_EDGE('',*,*,#3871,.T.);
#5044=ORIENTED_EDGE('',*,*,#3494,.F.);
#5045=ORIENTED_EDGE('',*,*,#3873,.F.);
#5046=ORIENTED_EDGE('',*,*,#3874,.F.);
#5047=ORIENTED_EDGE('',*,*,#3873,.T.);
#5048=ORIENTED_EDGE('',*,*,#3493,.F.);
#5049=ORIENTED_EDGE('',*,*,#3875,.F.);
#5050=ORIENTED_EDGE('',*,*,#3876,.F.);
#5051=ORIENTED_EDGE('',*,*,#3875,.T.);
#5052=ORIENTED_EDGE('',*,*,#3492,.F.);
#5053=ORIENTED_EDGE('',*,*,#3866,.F.);
#5054=ORIENTED_EDGE('',*,*,#3877,.F.);
#5055=ORIENTED_EDGE('',*,*,#3878,.T.);
#5056=ORIENTED_EDGE('',*,*,#3503,.F.);
#5057=ORIENTED_EDGE('',*,*,#3879,.F.);
#5058=ORIENTED_EDGE('',*,*,#3880,.F.);
#5059=ORIENTED_EDGE('',*,*,#3879,.T.);
#5060=ORIENTED_EDGE('',*,*,#3502,.F.);
#5061=ORIENTED_EDGE('',*,*,#3881,.F.);
#5062=ORIENTED_EDGE('',*,*,#3882,.F.);
#5063=ORIENTED_EDGE('',*,*,#3881,.T.);
#5064=ORIENTED_EDGE('',*,*,#3501,.F.);
#5065=ORIENTED_EDGE('',*,*,#3883,.F.);
#5066=ORIENTED_EDGE('',*,*,#3884,.F.);
#5067=ORIENTED_EDGE('',*,*,#3883,.T.);
#5068=ORIENTED_EDGE('',*,*,#3500,.F.);
#5069=ORIENTED_EDGE('',*,*,#3885,.F.);
#5070=ORIENTED_EDGE('',*,*,#3886,.F.);
#5071=ORIENTED_EDGE('',*,*,#3885,.T.);
#5072=ORIENTED_EDGE('',*,*,#3499,.F.);
#5073=ORIENTED_EDGE('',*,*,#3887,.F.);
#5074=ORIENTED_EDGE('',*,*,#3888,.F.);
#5075=ORIENTED_EDGE('',*,*,#3887,.T.);
#5076=ORIENTED_EDGE('',*,*,#3498,.F.);
#5077=ORIENTED_EDGE('',*,*,#3878,.F.);
#5078=ORIENTED_EDGE('',*,*,#3889,.F.);
#5079=ORIENTED_EDGE('',*,*,#3890,.T.);
#5080=ORIENTED_EDGE('',*,*,#3509,.F.);
#5081=ORIENTED_EDGE('',*,*,#3891,.F.);
#5082=ORIENTED_EDGE('',*,*,#3892,.F.);
#5083=ORIENTED_EDGE('',*,*,#3891,.T.);
#5084=ORIENTED_EDGE('',*,*,#3508,.F.);
#5085=ORIENTED_EDGE('',*,*,#3893,.F.);
#5086=ORIENTED_EDGE('',*,*,#3894,.F.);
#5087=ORIENTED_EDGE('',*,*,#3893,.T.);
#5088=ORIENTED_EDGE('',*,*,#3507,.F.);
#5089=ORIENTED_EDGE('',*,*,#3895,.F.);
#5090=ORIENTED_EDGE('',*,*,#3896,.F.);
#5091=ORIENTED_EDGE('',*,*,#3895,.T.);
#5092=ORIENTED_EDGE('',*,*,#3506,.F.);
#5093=ORIENTED_EDGE('',*,*,#3897,.F.);
#5094=ORIENTED_EDGE('',*,*,#3898,.F.);
#5095=ORIENTED_EDGE('',*,*,#3897,.T.);
#5096=ORIENTED_EDGE('',*,*,#3505,.F.);
#5097=ORIENTED_EDGE('',*,*,#3899,.F.);
#5098=ORIENTED_EDGE('',*,*,#3900,.F.);
#5099=ORIENTED_EDGE('',*,*,#3899,.T.);
#5100=ORIENTED_EDGE('',*,*,#3504,.F.);
#5101=ORIENTED_EDGE('',*,*,#3890,.F.);
#5102=ORIENTED_EDGE('',*,*,#3901,.F.);
#5103=ORIENTED_EDGE('',*,*,#3902,.T.);
#5104=ORIENTED_EDGE('',*,*,#3513,.F.);
#5105=ORIENTED_EDGE('',*,*,#3903,.F.);
#5106=ORIENTED_EDGE('',*,*,#3904,.F.);
#5107=ORIENTED_EDGE('',*,*,#3903,.T.);
#5108=ORIENTED_EDGE('',*,*,#3512,.F.);
#5109=ORIENTED_EDGE('',*,*,#3905,.F.);
#5110=ORIENTED_EDGE('',*,*,#3906,.F.);
#5111=ORIENTED_EDGE('',*,*,#3905,.T.);
#5112=ORIENTED_EDGE('',*,*,#3511,.F.);
#5113=ORIENTED_EDGE('',*,*,#3907,.F.);
#5114=ORIENTED_EDGE('',*,*,#3908,.F.);
#5115=ORIENTED_EDGE('',*,*,#3907,.T.);
#5116=ORIENTED_EDGE('',*,*,#3510,.F.);
#5117=ORIENTED_EDGE('',*,*,#3902,.F.);
#5118=ORIENTED_EDGE('',*,*,#3909,.F.);
#5119=ORIENTED_EDGE('',*,*,#3910,.T.);
#5120=ORIENTED_EDGE('',*,*,#3517,.F.);
#5121=ORIENTED_EDGE('',*,*,#3911,.F.);
#5122=ORIENTED_EDGE('',*,*,#3912,.F.);
#5123=ORIENTED_EDGE('',*,*,#3911,.T.);
#5124=ORIENTED_EDGE('',*,*,#3516,.F.);
#5125=ORIENTED_EDGE('',*,*,#3913,.F.);
#5126=ORIENTED_EDGE('',*,*,#3914,.F.);
#5127=ORIENTED_EDGE('',*,*,#3913,.T.);
#5128=ORIENTED_EDGE('',*,*,#3515,.F.);
#5129=ORIENTED_EDGE('',*,*,#3915,.F.);
#5130=ORIENTED_EDGE('',*,*,#3916,.F.);
#5131=ORIENTED_EDGE('',*,*,#3915,.T.);
#5132=ORIENTED_EDGE('',*,*,#3514,.F.);
#5133=ORIENTED_EDGE('',*,*,#3910,.F.);
#5134=ORIENTED_EDGE('',*,*,#3917,.F.);
#5135=ORIENTED_EDGE('',*,*,#3918,.T.);
#5136=ORIENTED_EDGE('',*,*,#3523,.F.);
#5137=ORIENTED_EDGE('',*,*,#3919,.F.);
#5138=ORIENTED_EDGE('',*,*,#3920,.F.);
#5139=ORIENTED_EDGE('',*,*,#3919,.T.);
#5140=ORIENTED_EDGE('',*,*,#3522,.F.);
#5141=ORIENTED_EDGE('',*,*,#3921,.F.);
#5142=ORIENTED_EDGE('',*,*,#3922,.F.);
#5143=ORIENTED_EDGE('',*,*,#3921,.T.);
#5144=ORIENTED_EDGE('',*,*,#3521,.F.);
#5145=ORIENTED_EDGE('',*,*,#3923,.F.);
#5146=ORIENTED_EDGE('',*,*,#3924,.F.);
#5147=ORIENTED_EDGE('',*,*,#3923,.T.);
#5148=ORIENTED_EDGE('',*,*,#3520,.F.);
#5149=ORIENTED_EDGE('',*,*,#3925,.F.);
#5150=ORIENTED_EDGE('',*,*,#3926,.F.);
#5151=ORIENTED_EDGE('',*,*,#3925,.T.);
#5152=ORIENTED_EDGE('',*,*,#3519,.F.);
#5153=ORIENTED_EDGE('',*,*,#3927,.F.);
#5154=ORIENTED_EDGE('',*,*,#3928,.F.);
#5155=ORIENTED_EDGE('',*,*,#3927,.T.);
#5156=ORIENTED_EDGE('',*,*,#3518,.F.);
#5157=ORIENTED_EDGE('',*,*,#3918,.F.);
#5158=ORIENTED_EDGE('',*,*,#3929,.F.);
#5159=ORIENTED_EDGE('',*,*,#3930,.T.);
#5160=ORIENTED_EDGE('',*,*,#3527,.F.);
#5161=ORIENTED_EDGE('',*,*,#3931,.F.);
#5162=ORIENTED_EDGE('',*,*,#3932,.F.);
#5163=ORIENTED_EDGE('',*,*,#3931,.T.);
#5164=ORIENTED_EDGE('',*,*,#3526,.F.);
#5165=ORIENTED_EDGE('',*,*,#3933,.F.);
#5166=ORIENTED_EDGE('',*,*,#3934,.F.);
#5167=ORIENTED_EDGE('',*,*,#3933,.T.);
#5168=ORIENTED_EDGE('',*,*,#3525,.F.);
#5169=ORIENTED_EDGE('',*,*,#3935,.F.);
#5170=ORIENTED_EDGE('',*,*,#3936,.F.);
#5171=ORIENTED_EDGE('',*,*,#3935,.T.);
#5172=ORIENTED_EDGE('',*,*,#3524,.F.);
#5173=ORIENTED_EDGE('',*,*,#3930,.F.);
#5174=ORIENTED_EDGE('',*,*,#3937,.F.);
#5175=ORIENTED_EDGE('',*,*,#3938,.T.);
#5176=ORIENTED_EDGE('',*,*,#3531,.F.);
#5177=ORIENTED_EDGE('',*,*,#3939,.F.);
#5178=ORIENTED_EDGE('',*,*,#3940,.F.);
#5179=ORIENTED_EDGE('',*,*,#3939,.T.);
#5180=ORIENTED_EDGE('',*,*,#3530,.F.);
#5181=ORIENTED_EDGE('',*,*,#3941,.F.);
#5182=ORIENTED_EDGE('',*,*,#3942,.F.);
#5183=ORIENTED_EDGE('',*,*,#3941,.T.);
#5184=ORIENTED_EDGE('',*,*,#3529,.F.);
#5185=ORIENTED_EDGE('',*,*,#3943,.F.);
#5186=ORIENTED_EDGE('',*,*,#3944,.F.);
#5187=ORIENTED_EDGE('',*,*,#3943,.T.);
#5188=ORIENTED_EDGE('',*,*,#3528,.F.);
#5189=ORIENTED_EDGE('',*,*,#3938,.F.);
#5190=ORIENTED_EDGE('',*,*,#3945,.F.);
#5191=ORIENTED_EDGE('',*,*,#3946,.T.);
#5192=ORIENTED_EDGE('',*,*,#3536,.F.);
#5193=ORIENTED_EDGE('',*,*,#3947,.F.);
#5194=ORIENTED_EDGE('',*,*,#3948,.F.);
#5195=ORIENTED_EDGE('',*,*,#3947,.T.);
#5196=ORIENTED_EDGE('',*,*,#3535,.F.);
#5197=ORIENTED_EDGE('',*,*,#3949,.F.);
#5198=ORIENTED_EDGE('',*,*,#3950,.F.);
#5199=ORIENTED_EDGE('',*,*,#3949,.T.);
#5200=ORIENTED_EDGE('',*,*,#3534,.F.);
#5201=ORIENTED_EDGE('',*,*,#3951,.F.);
#5202=ORIENTED_EDGE('',*,*,#3952,.F.);
#5203=ORIENTED_EDGE('',*,*,#3951,.T.);
#5204=ORIENTED_EDGE('',*,*,#3533,.F.);
#5205=ORIENTED_EDGE('',*,*,#3953,.F.);
#5206=ORIENTED_EDGE('',*,*,#3954,.F.);
#5207=ORIENTED_EDGE('',*,*,#3953,.T.);
#5208=ORIENTED_EDGE('',*,*,#3532,.F.);
#5209=ORIENTED_EDGE('',*,*,#3946,.F.);
#5210=ORIENTED_EDGE('',*,*,#3955,.F.);
#5211=ORIENTED_EDGE('',*,*,#3956,.T.);
#5212=ORIENTED_EDGE('',*,*,#3542,.F.);
#5213=ORIENTED_EDGE('',*,*,#3957,.F.);
#5214=ORIENTED_EDGE('',*,*,#3958,.F.);
#5215=ORIENTED_EDGE('',*,*,#3957,.T.);
#5216=ORIENTED_EDGE('',*,*,#3541,.F.);
#5217=ORIENTED_EDGE('',*,*,#3959,.F.);
#5218=ORIENTED_EDGE('',*,*,#3960,.F.);
#5219=ORIENTED_EDGE('',*,*,#3959,.T.);
#5220=ORIENTED_EDGE('',*,*,#3540,.F.);
#5221=ORIENTED_EDGE('',*,*,#3961,.F.);
#5222=ORIENTED_EDGE('',*,*,#3962,.F.);
#5223=ORIENTED_EDGE('',*,*,#3961,.T.);
#5224=ORIENTED_EDGE('',*,*,#3539,.F.);
#5225=ORIENTED_EDGE('',*,*,#3963,.F.);
#5226=ORIENTED_EDGE('',*,*,#3964,.F.);
#5227=ORIENTED_EDGE('',*,*,#3963,.T.);
#5228=ORIENTED_EDGE('',*,*,#3538,.F.);
#5229=ORIENTED_EDGE('',*,*,#3965,.F.);
#5230=ORIENTED_EDGE('',*,*,#3966,.F.);
#5231=ORIENTED_EDGE('',*,*,#3965,.T.);
#5232=ORIENTED_EDGE('',*,*,#3537,.F.);
#5233=ORIENTED_EDGE('',*,*,#3956,.F.);
#5234=ORIENTED_EDGE('',*,*,#3623,.F.);
#5235=ORIENTED_EDGE('',*,*,#3967,.T.);
#5236=ORIENTED_EDGE('',*,*,#3545,.F.);
#5237=ORIENTED_EDGE('',*,*,#3375,.F.);
#5238=ORIENTED_EDGE('',*,*,#3347,.T.);
#5239=ORIENTED_EDGE('',*,*,#3547,.F.);
#5240=ORIENTED_EDGE('',*,*,#3968,.F.);
#5241=ORIENTED_EDGE('',*,*,#3621,.F.);
#5242=ORIENTED_EDGE('',*,*,#3622,.F.);
#5243=ORIENTED_EDGE('',*,*,#3968,.T.);
#5244=ORIENTED_EDGE('',*,*,#3546,.F.);
#5245=ORIENTED_EDGE('',*,*,#3967,.F.);
#5246=ORIENTED_EDGE('',*,*,#3969,.F.);
#5247=ORIENTED_EDGE('',*,*,#3970,.T.);
#5248=ORIENTED_EDGE('',*,*,#3562,.F.);
#5249=ORIENTED_EDGE('',*,*,#3971,.F.);
#5250=ORIENTED_EDGE('',*,*,#3972,.F.);
#5251=ORIENTED_EDGE('',*,*,#3971,.T.);
#5252=ORIENTED_EDGE('',*,*,#3561,.F.);
#5253=ORIENTED_EDGE('',*,*,#3973,.F.);
#5254=ORIENTED_EDGE('',*,*,#3974,.F.);
#5255=ORIENTED_EDGE('',*,*,#3973,.T.);
#5256=ORIENTED_EDGE('',*,*,#3560,.F.);
#5257=ORIENTED_EDGE('',*,*,#3975,.F.);
#5258=ORIENTED_EDGE('',*,*,#3976,.F.);
#5259=ORIENTED_EDGE('',*,*,#3975,.T.);
#5260=ORIENTED_EDGE('',*,*,#3559,.F.);
#5261=ORIENTED_EDGE('',*,*,#3977,.F.);
#5262=ORIENTED_EDGE('',*,*,#3978,.F.);
#5263=ORIENTED_EDGE('',*,*,#3977,.T.);
#5264=ORIENTED_EDGE('',*,*,#3558,.F.);
#5265=ORIENTED_EDGE('',*,*,#3979,.F.);
#5266=ORIENTED_EDGE('',*,*,#3980,.F.);
#5267=ORIENTED_EDGE('',*,*,#3979,.T.);
#5268=ORIENTED_EDGE('',*,*,#3557,.F.);
#5269=ORIENTED_EDGE('',*,*,#3981,.F.);
#5270=ORIENTED_EDGE('',*,*,#3982,.F.);
#5271=ORIENTED_EDGE('',*,*,#3981,.T.);
#5272=ORIENTED_EDGE('',*,*,#3556,.F.);
#5273=ORIENTED_EDGE('',*,*,#3983,.F.);
#5274=ORIENTED_EDGE('',*,*,#3984,.F.);
#5275=ORIENTED_EDGE('',*,*,#3983,.T.);
#5276=ORIENTED_EDGE('',*,*,#3555,.F.);
#5277=ORIENTED_EDGE('',*,*,#3970,.F.);
#5278=ORIENTED_EDGE('',*,*,#3985,.F.);
#5279=ORIENTED_EDGE('',*,*,#3986,.T.);
#5280=ORIENTED_EDGE('',*,*,#3566,.F.);
#5281=ORIENTED_EDGE('',*,*,#3987,.F.);
#5282=ORIENTED_EDGE('',*,*,#3988,.F.);
#5283=ORIENTED_EDGE('',*,*,#3987,.T.);
#5284=ORIENTED_EDGE('',*,*,#3565,.F.);
#5285=ORIENTED_EDGE('',*,*,#3989,.F.);
#5286=ORIENTED_EDGE('',*,*,#3990,.F.);
#5287=ORIENTED_EDGE('',*,*,#3989,.T.);
#5288=ORIENTED_EDGE('',*,*,#3564,.F.);
#5289=ORIENTED_EDGE('',*,*,#3991,.F.);
#5290=ORIENTED_EDGE('',*,*,#3992,.F.);
#5291=ORIENTED_EDGE('',*,*,#3991,.T.);
#5292=ORIENTED_EDGE('',*,*,#3563,.F.);
#5293=ORIENTED_EDGE('',*,*,#3986,.F.);
#5294=ORIENTED_EDGE('',*,*,#3993,.F.);
#5295=ORIENTED_EDGE('',*,*,#3994,.T.);
#5296=ORIENTED_EDGE('',*,*,#3572,.F.);
#5297=ORIENTED_EDGE('',*,*,#3995,.F.);
#5298=ORIENTED_EDGE('',*,*,#3996,.F.);
#5299=ORIENTED_EDGE('',*,*,#3995,.T.);
#5300=ORIENTED_EDGE('',*,*,#3571,.F.);
#5301=ORIENTED_EDGE('',*,*,#3997,.F.);
#5302=ORIENTED_EDGE('',*,*,#3998,.F.);
#5303=ORIENTED_EDGE('',*,*,#3997,.T.);
#5304=ORIENTED_EDGE('',*,*,#3570,.F.);
#5305=ORIENTED_EDGE('',*,*,#3999,.F.);
#5306=ORIENTED_EDGE('',*,*,#4000,.F.);
#5307=ORIENTED_EDGE('',*,*,#3999,.T.);
#5308=ORIENTED_EDGE('',*,*,#3569,.F.);
#5309=ORIENTED_EDGE('',*,*,#4001,.F.);
#5310=ORIENTED_EDGE('',*,*,#4002,.F.);
#5311=ORIENTED_EDGE('',*,*,#4001,.T.);
#5312=ORIENTED_EDGE('',*,*,#3568,.F.);
#5313=ORIENTED_EDGE('',*,*,#4003,.F.);
#5314=ORIENTED_EDGE('',*,*,#4004,.F.);
#5315=ORIENTED_EDGE('',*,*,#4003,.T.);
#5316=ORIENTED_EDGE('',*,*,#3567,.F.);
#5317=ORIENTED_EDGE('',*,*,#3994,.F.);
#5318=ORIENTED_EDGE('',*,*,#4005,.F.);
#5319=ORIENTED_EDGE('',*,*,#4006,.T.);
#5320=ORIENTED_EDGE('',*,*,#3578,.F.);
#5321=ORIENTED_EDGE('',*,*,#4007,.F.);
#5322=ORIENTED_EDGE('',*,*,#4008,.F.);
#5323=ORIENTED_EDGE('',*,*,#4007,.T.);
#5324=ORIENTED_EDGE('',*,*,#3577,.F.);
#5325=ORIENTED_EDGE('',*,*,#4009,.F.);
#5326=ORIENTED_EDGE('',*,*,#4010,.F.);
#5327=ORIENTED_EDGE('',*,*,#4009,.T.);
#5328=ORIENTED_EDGE('',*,*,#3576,.F.);
#5329=ORIENTED_EDGE('',*,*,#4011,.F.);
#5330=ORIENTED_EDGE('',*,*,#4012,.F.);
#5331=ORIENTED_EDGE('',*,*,#4011,.T.);
#5332=ORIENTED_EDGE('',*,*,#3575,.F.);
#5333=ORIENTED_EDGE('',*,*,#4013,.F.);
#5334=ORIENTED_EDGE('',*,*,#4014,.F.);
#5335=ORIENTED_EDGE('',*,*,#4013,.T.);
#5336=ORIENTED_EDGE('',*,*,#3574,.F.);
#5337=ORIENTED_EDGE('',*,*,#4015,.F.);
#5338=ORIENTED_EDGE('',*,*,#4016,.F.);
#5339=ORIENTED_EDGE('',*,*,#4015,.T.);
#5340=ORIENTED_EDGE('',*,*,#3573,.F.);
#5341=ORIENTED_EDGE('',*,*,#4006,.F.);
#5342=ORIENTED_EDGE('',*,*,#4017,.F.);
#5343=ORIENTED_EDGE('',*,*,#4018,.T.);
#5344=ORIENTED_EDGE('',*,*,#3582,.F.);
#5345=ORIENTED_EDGE('',*,*,#4019,.F.);
#5346=ORIENTED_EDGE('',*,*,#4020,.F.);
#5347=ORIENTED_EDGE('',*,*,#4019,.T.);
#5348=ORIENTED_EDGE('',*,*,#3581,.F.);
#5349=ORIENTED_EDGE('',*,*,#4021,.F.);
#5350=ORIENTED_EDGE('',*,*,#4022,.F.);
#5351=ORIENTED_EDGE('',*,*,#4021,.T.);
#5352=ORIENTED_EDGE('',*,*,#3580,.F.);
#5353=ORIENTED_EDGE('',*,*,#4023,.F.);
#5354=ORIENTED_EDGE('',*,*,#4024,.F.);
#5355=ORIENTED_EDGE('',*,*,#4023,.T.);
#5356=ORIENTED_EDGE('',*,*,#3579,.F.);
#5357=ORIENTED_EDGE('',*,*,#4018,.F.);
#5358=ORIENTED_EDGE('',*,*,#4025,.F.);
#5359=ORIENTED_EDGE('',*,*,#4026,.T.);
#5360=ORIENTED_EDGE('',*,*,#3588,.F.);
#5361=ORIENTED_EDGE('',*,*,#4027,.F.);
#5362=ORIENTED_EDGE('',*,*,#4028,.F.);
#5363=ORIENTED_EDGE('',*,*,#4027,.T.);
#5364=ORIENTED_EDGE('',*,*,#3587,.F.);
#5365=ORIENTED_EDGE('',*,*,#4029,.F.);
#5366=ORIENTED_EDGE('',*,*,#4030,.F.);
#5367=ORIENTED_EDGE('',*,*,#4029,.T.);
#5368=ORIENTED_EDGE('',*,*,#3586,.F.);
#5369=ORIENTED_EDGE('',*,*,#4031,.F.);
#5370=ORIENTED_EDGE('',*,*,#4032,.F.);
#5371=ORIENTED_EDGE('',*,*,#4031,.T.);
#5372=ORIENTED_EDGE('',*,*,#3585,.F.);
#5373=ORIENTED_EDGE('',*,*,#4033,.F.);
#5374=ORIENTED_EDGE('',*,*,#4034,.F.);
#5375=ORIENTED_EDGE('',*,*,#4033,.T.);
#5376=ORIENTED_EDGE('',*,*,#3584,.F.);
#5377=ORIENTED_EDGE('',*,*,#4035,.F.);
#5378=ORIENTED_EDGE('',*,*,#4036,.F.);
#5379=ORIENTED_EDGE('',*,*,#4035,.T.);
#5380=ORIENTED_EDGE('',*,*,#3583,.F.);
#5381=ORIENTED_EDGE('',*,*,#4026,.F.);
#5382=ORIENTED_EDGE('',*,*,#4037,.F.);
#5383=ORIENTED_EDGE('',*,*,#4038,.T.);
#5384=ORIENTED_EDGE('',*,*,#3594,.F.);
#5385=ORIENTED_EDGE('',*,*,#4039,.F.);
#5386=ORIENTED_EDGE('',*,*,#4040,.F.);
#5387=ORIENTED_EDGE('',*,*,#4039,.T.);
#5388=ORIENTED_EDGE('',*,*,#3593,.F.);
#5389=ORIENTED_EDGE('',*,*,#4041,.F.);
#5390=ORIENTED_EDGE('',*,*,#4042,.F.);
#5391=ORIENTED_EDGE('',*,*,#4041,.T.);
#5392=ORIENTED_EDGE('',*,*,#3592,.F.);
#5393=ORIENTED_EDGE('',*,*,#4043,.F.);
#5394=ORIENTED_EDGE('',*,*,#4044,.F.);
#5395=ORIENTED_EDGE('',*,*,#4043,.T.);
#5396=ORIENTED_EDGE('',*,*,#3591,.F.);
#5397=ORIENTED_EDGE('',*,*,#4045,.F.);
#5398=ORIENTED_EDGE('',*,*,#4046,.F.);
#5399=ORIENTED_EDGE('',*,*,#4045,.T.);
#5400=ORIENTED_EDGE('',*,*,#3590,.F.);
#5401=ORIENTED_EDGE('',*,*,#4047,.F.);
#5402=ORIENTED_EDGE('',*,*,#4048,.F.);
#5403=ORIENTED_EDGE('',*,*,#4047,.T.);
#5404=ORIENTED_EDGE('',*,*,#3589,.F.);
#5405=ORIENTED_EDGE('',*,*,#4038,.F.);
#5406=ORIENTED_EDGE('',*,*,#4049,.F.);
#5407=ORIENTED_EDGE('',*,*,#4050,.T.);
#5408=ORIENTED_EDGE('',*,*,#3598,.F.);
#5409=ORIENTED_EDGE('',*,*,#4051,.F.);
#5410=ORIENTED_EDGE('',*,*,#4052,.F.);
#5411=ORIENTED_EDGE('',*,*,#4051,.T.);
#5412=ORIENTED_EDGE('',*,*,#3597,.F.);
#5413=ORIENTED_EDGE('',*,*,#4053,.F.);
#5414=ORIENTED_EDGE('',*,*,#4054,.F.);
#5415=ORIENTED_EDGE('',*,*,#4053,.T.);
#5416=ORIENTED_EDGE('',*,*,#3596,.F.);
#5417=ORIENTED_EDGE('',*,*,#4055,.F.);
#5418=ORIENTED_EDGE('',*,*,#4056,.F.);
#5419=ORIENTED_EDGE('',*,*,#4055,.T.);
#5420=ORIENTED_EDGE('',*,*,#3595,.F.);
#5421=ORIENTED_EDGE('',*,*,#4050,.F.);
#5422=ORIENTED_EDGE('',*,*,#4057,.F.);
#5423=ORIENTED_EDGE('',*,*,#4058,.T.);
#5424=ORIENTED_EDGE('',*,*,#3602,.F.);
#5425=ORIENTED_EDGE('',*,*,#4059,.F.);
#5426=ORIENTED_EDGE('',*,*,#4060,.F.);
#5427=ORIENTED_EDGE('',*,*,#4059,.T.);
#5428=ORIENTED_EDGE('',*,*,#3601,.F.);
#5429=ORIENTED_EDGE('',*,*,#4061,.F.);
#5430=ORIENTED_EDGE('',*,*,#4062,.F.);
#5431=ORIENTED_EDGE('',*,*,#4061,.T.);
#5432=ORIENTED_EDGE('',*,*,#3600,.F.);
#5433=ORIENTED_EDGE('',*,*,#4063,.F.);
#5434=ORIENTED_EDGE('',*,*,#4064,.F.);
#5435=ORIENTED_EDGE('',*,*,#4063,.T.);
#5436=ORIENTED_EDGE('',*,*,#3599,.F.);
#5437=ORIENTED_EDGE('',*,*,#4058,.F.);
#5438=ORIENTED_EDGE('',*,*,#4065,.F.);
#5439=ORIENTED_EDGE('',*,*,#4066,.T.);
#5440=ORIENTED_EDGE('',*,*,#3608,.F.);
#5441=ORIENTED_EDGE('',*,*,#4067,.F.);
#5442=ORIENTED_EDGE('',*,*,#4068,.F.);
#5443=ORIENTED_EDGE('',*,*,#4067,.T.);
#5444=ORIENTED_EDGE('',*,*,#3607,.F.);
#5445=ORIENTED_EDGE('',*,*,#4069,.F.);
#5446=ORIENTED_EDGE('',*,*,#4070,.F.);
#5447=ORIENTED_EDGE('',*,*,#4069,.T.);
#5448=ORIENTED_EDGE('',*,*,#3606,.F.);
#5449=ORIENTED_EDGE('',*,*,#4071,.F.);
#5450=ORIENTED_EDGE('',*,*,#4072,.F.);
#5451=ORIENTED_EDGE('',*,*,#4071,.T.);
#5452=ORIENTED_EDGE('',*,*,#3605,.F.);
#5453=ORIENTED_EDGE('',*,*,#4073,.F.);
#5454=ORIENTED_EDGE('',*,*,#4074,.F.);
#5455=ORIENTED_EDGE('',*,*,#4073,.T.);
#5456=ORIENTED_EDGE('',*,*,#3604,.F.);
#5457=ORIENTED_EDGE('',*,*,#4075,.F.);
#5458=ORIENTED_EDGE('',*,*,#4076,.F.);
#5459=ORIENTED_EDGE('',*,*,#4075,.T.);
#5460=ORIENTED_EDGE('',*,*,#3603,.F.);
#5461=ORIENTED_EDGE('',*,*,#4066,.F.);
#5462=ORIENTED_EDGE('',*,*,#4077,.F.);
#5463=ORIENTED_EDGE('',*,*,#4078,.T.);
#5464=ORIENTED_EDGE('',*,*,#3614,.F.);
#5465=ORIENTED_EDGE('',*,*,#4079,.F.);
#5466=ORIENTED_EDGE('',*,*,#4080,.F.);
#5467=ORIENTED_EDGE('',*,*,#4079,.T.);
#5468=ORIENTED_EDGE('',*,*,#3613,.F.);
#5469=ORIENTED_EDGE('',*,*,#4081,.F.);
#5470=ORIENTED_EDGE('',*,*,#4082,.F.);
#5471=ORIENTED_EDGE('',*,*,#4081,.T.);
#5472=ORIENTED_EDGE('',*,*,#3612,.F.);
#5473=ORIENTED_EDGE('',*,*,#4083,.F.);
#5474=ORIENTED_EDGE('',*,*,#4084,.F.);
#5475=ORIENTED_EDGE('',*,*,#4083,.T.);
#5476=ORIENTED_EDGE('',*,*,#3611,.F.);
#5477=ORIENTED_EDGE('',*,*,#4085,.F.);
#5478=ORIENTED_EDGE('',*,*,#4086,.F.);
#5479=ORIENTED_EDGE('',*,*,#4085,.T.);
#5480=ORIENTED_EDGE('',*,*,#3610,.F.);
#5481=ORIENTED_EDGE('',*,*,#4087,.F.);
#5482=ORIENTED_EDGE('',*,*,#4088,.F.);
#5483=ORIENTED_EDGE('',*,*,#4087,.T.);
#5484=ORIENTED_EDGE('',*,*,#3609,.F.);
#5485=ORIENTED_EDGE('',*,*,#4078,.F.);
#5486=ORIENTED_EDGE('',*,*,#4089,.F.);
#5487=ORIENTED_EDGE('',*,*,#4090,.T.);
#5488=ORIENTED_EDGE('',*,*,#3620,.F.);
#5489=ORIENTED_EDGE('',*,*,#4091,.F.);
#5490=ORIENTED_EDGE('',*,*,#4092,.F.);
#5491=ORIENTED_EDGE('',*,*,#4091,.T.);
#5492=ORIENTED_EDGE('',*,*,#3619,.F.);
#5493=ORIENTED_EDGE('',*,*,#4093,.F.);
#5494=ORIENTED_EDGE('',*,*,#4094,.F.);
#5495=ORIENTED_EDGE('',*,*,#4093,.T.);
#5496=ORIENTED_EDGE('',*,*,#3618,.F.);
#5497=ORIENTED_EDGE('',*,*,#4095,.F.);
#5498=ORIENTED_EDGE('',*,*,#4096,.F.);
#5499=ORIENTED_EDGE('',*,*,#4095,.T.);
#5500=ORIENTED_EDGE('',*,*,#3617,.F.);
#5501=ORIENTED_EDGE('',*,*,#4097,.F.);
#5502=ORIENTED_EDGE('',*,*,#4098,.F.);
#5503=ORIENTED_EDGE('',*,*,#4097,.T.);
#5504=ORIENTED_EDGE('',*,*,#3616,.F.);
#5505=ORIENTED_EDGE('',*,*,#4099,.F.);
#5506=ORIENTED_EDGE('',*,*,#4100,.F.);
#5507=ORIENTED_EDGE('',*,*,#4099,.T.);
#5508=ORIENTED_EDGE('',*,*,#3615,.F.);
#5509=ORIENTED_EDGE('',*,*,#4090,.F.);
#5510=ORIENTED_EDGE('',*,*,#3289,.F.);
#5511=ORIENTED_EDGE('',*,*,#4101,.T.);
#5512=ORIENTED_EDGE('',*,*,#3384,.F.);
#5513=ORIENTED_EDGE('',*,*,#4102,.F.);
#5514=ORIENTED_EDGE('',*,*,#3290,.F.);
#5515=ORIENTED_EDGE('',*,*,#4102,.T.);
#5516=ORIENTED_EDGE('',*,*,#3383,.F.);
#5517=ORIENTED_EDGE('',*,*,#4103,.F.);
#5518=ORIENTED_EDGE('',*,*,#3291,.F.);
#5519=ORIENTED_EDGE('',*,*,#4103,.T.);
#5520=ORIENTED_EDGE('',*,*,#3382,.F.);
#5521=ORIENTED_EDGE('',*,*,#4104,.F.);
#5522=ORIENTED_EDGE('',*,*,#3292,.F.);
#5523=ORIENTED_EDGE('',*,*,#4104,.T.);
#5524=ORIENTED_EDGE('',*,*,#3381,.F.);
#5525=ORIENTED_EDGE('',*,*,#4105,.F.);
#5526=ORIENTED_EDGE('',*,*,#3293,.F.);
#5527=ORIENTED_EDGE('',*,*,#4105,.T.);
#5528=ORIENTED_EDGE('',*,*,#3380,.F.);
#5529=ORIENTED_EDGE('',*,*,#4106,.F.);
#5530=ORIENTED_EDGE('',*,*,#3294,.F.);
#5531=ORIENTED_EDGE('',*,*,#4106,.T.);
#5532=ORIENTED_EDGE('',*,*,#3379,.F.);
#5533=ORIENTED_EDGE('',*,*,#4107,.F.);
#5534=ORIENTED_EDGE('',*,*,#3295,.F.);
#5535=ORIENTED_EDGE('',*,*,#4107,.T.);
#5536=ORIENTED_EDGE('',*,*,#3378,.F.);
#5537=ORIENTED_EDGE('',*,*,#4108,.F.);
#5538=ORIENTED_EDGE('',*,*,#3296,.F.);
#5539=ORIENTED_EDGE('',*,*,#4108,.T.);
#5540=ORIENTED_EDGE('',*,*,#3377,.F.);
#5541=ORIENTED_EDGE('',*,*,#4101,.F.);
#5542=ORIENTED_EDGE('',*,*,#4089,.T.);
#5543=ORIENTED_EDGE('',*,*,#4092,.T.);
#5544=ORIENTED_EDGE('',*,*,#4094,.T.);
#5545=ORIENTED_EDGE('',*,*,#4096,.T.);
#5546=ORIENTED_EDGE('',*,*,#4098,.T.);
#5547=ORIENTED_EDGE('',*,*,#4100,.T.);
#5548=ORIENTED_EDGE('',*,*,#4077,.T.);
#5549=ORIENTED_EDGE('',*,*,#4080,.T.);
#5550=ORIENTED_EDGE('',*,*,#4082,.T.);
#5551=ORIENTED_EDGE('',*,*,#4084,.T.);
#5552=ORIENTED_EDGE('',*,*,#4086,.T.);
#5553=ORIENTED_EDGE('',*,*,#4088,.T.);
#5554=ORIENTED_EDGE('',*,*,#4065,.T.);
#5555=ORIENTED_EDGE('',*,*,#4068,.T.);
#5556=ORIENTED_EDGE('',*,*,#4070,.T.);
#5557=ORIENTED_EDGE('',*,*,#4072,.T.);
#5558=ORIENTED_EDGE('',*,*,#4074,.T.);
#5559=ORIENTED_EDGE('',*,*,#4076,.T.);
#5560=ORIENTED_EDGE('',*,*,#4057,.T.);
#5561=ORIENTED_EDGE('',*,*,#4060,.T.);
#5562=ORIENTED_EDGE('',*,*,#4062,.T.);
#5563=ORIENTED_EDGE('',*,*,#4064,.T.);
#5564=ORIENTED_EDGE('',*,*,#4049,.T.);
#5565=ORIENTED_EDGE('',*,*,#4052,.T.);
#5566=ORIENTED_EDGE('',*,*,#4054,.T.);
#5567=ORIENTED_EDGE('',*,*,#4056,.T.);
#5568=ORIENTED_EDGE('',*,*,#4037,.T.);
#5569=ORIENTED_EDGE('',*,*,#4040,.T.);
#5570=ORIENTED_EDGE('',*,*,#4042,.T.);
#5571=ORIENTED_EDGE('',*,*,#4044,.T.);
#5572=ORIENTED_EDGE('',*,*,#4046,.T.);
#5573=ORIENTED_EDGE('',*,*,#4048,.T.);
#5574=ORIENTED_EDGE('',*,*,#4025,.T.);
#5575=ORIENTED_EDGE('',*,*,#4028,.T.);
#5576=ORIENTED_EDGE('',*,*,#4030,.T.);
#5577=ORIENTED_EDGE('',*,*,#4032,.T.);
#5578=ORIENTED_EDGE('',*,*,#4034,.T.);
#5579=ORIENTED_EDGE('',*,*,#4036,.T.);
#5580=ORIENTED_EDGE('',*,*,#4017,.T.);
#5581=ORIENTED_EDGE('',*,*,#4020,.T.);
#5582=ORIENTED_EDGE('',*,*,#4022,.T.);
#5583=ORIENTED_EDGE('',*,*,#4024,.T.);
#5584=ORIENTED_EDGE('',*,*,#4005,.T.);
#5585=ORIENTED_EDGE('',*,*,#4008,.T.);
#5586=ORIENTED_EDGE('',*,*,#4010,.T.);
#5587=ORIENTED_EDGE('',*,*,#4012,.T.);
#5588=ORIENTED_EDGE('',*,*,#4014,.T.);
#5589=ORIENTED_EDGE('',*,*,#4016,.T.);
#5590=ORIENTED_EDGE('',*,*,#3993,.T.);
#5591=ORIENTED_EDGE('',*,*,#3996,.T.);
#5592=ORIENTED_EDGE('',*,*,#3998,.T.);
#5593=ORIENTED_EDGE('',*,*,#4000,.T.);
#5594=ORIENTED_EDGE('',*,*,#4002,.T.);
#5595=ORIENTED_EDGE('',*,*,#4004,.T.);
#5596=ORIENTED_EDGE('',*,*,#3985,.T.);
#5597=ORIENTED_EDGE('',*,*,#3988,.T.);
#5598=ORIENTED_EDGE('',*,*,#3990,.T.);
#5599=ORIENTED_EDGE('',*,*,#3992,.T.);
#5600=ORIENTED_EDGE('',*,*,#3969,.T.);
#5601=ORIENTED_EDGE('',*,*,#3972,.T.);
#5602=ORIENTED_EDGE('',*,*,#3974,.T.);
#5603=ORIENTED_EDGE('',*,*,#3976,.T.);
#5604=ORIENTED_EDGE('',*,*,#3978,.T.);
#5605=ORIENTED_EDGE('',*,*,#3980,.T.);
#5606=ORIENTED_EDGE('',*,*,#3982,.T.);
#5607=ORIENTED_EDGE('',*,*,#3984,.T.);
#5608=ORIENTED_EDGE('',*,*,#4109,.T.);
#5609=ORIENTED_EDGE('',*,*,#4110,.T.);
#5610=ORIENTED_EDGE('',*,*,#4111,.T.);
#5611=ORIENTED_EDGE('',*,*,#4112,.T.);
#5612=ORIENTED_EDGE('',*,*,#4113,.T.);
#5613=ORIENTED_EDGE('',*,*,#4114,.T.);
#5614=ORIENTED_EDGE('',*,*,#4115,.T.);
#5615=ORIENTED_EDGE('',*,*,#4116,.T.);
#5616=ORIENTED_EDGE('',*,*,#3955,.T.);
#5617=ORIENTED_EDGE('',*,*,#3958,.T.);
#5618=ORIENTED_EDGE('',*,*,#3960,.T.);
#5619=ORIENTED_EDGE('',*,*,#3962,.T.);
#5620=ORIENTED_EDGE('',*,*,#3964,.T.);
#5621=ORIENTED_EDGE('',*,*,#3966,.T.);
#5622=ORIENTED_EDGE('',*,*,#3945,.T.);
#5623=ORIENTED_EDGE('',*,*,#3948,.T.);
#5624=ORIENTED_EDGE('',*,*,#3950,.T.);
#5625=ORIENTED_EDGE('',*,*,#3952,.T.);
#5626=ORIENTED_EDGE('',*,*,#3954,.T.);
#5627=ORIENTED_EDGE('',*,*,#3937,.T.);
#5628=ORIENTED_EDGE('',*,*,#3940,.T.);
#5629=ORIENTED_EDGE('',*,*,#3942,.T.);
#5630=ORIENTED_EDGE('',*,*,#3944,.T.);
#5631=ORIENTED_EDGE('',*,*,#3929,.T.);
#5632=ORIENTED_EDGE('',*,*,#3932,.T.);
#5633=ORIENTED_EDGE('',*,*,#3934,.T.);
#5634=ORIENTED_EDGE('',*,*,#3936,.T.);
#5635=ORIENTED_EDGE('',*,*,#3917,.T.);
#5636=ORIENTED_EDGE('',*,*,#3920,.T.);
#5637=ORIENTED_EDGE('',*,*,#3922,.T.);
#5638=ORIENTED_EDGE('',*,*,#3924,.T.);
#5639=ORIENTED_EDGE('',*,*,#3926,.T.);
#5640=ORIENTED_EDGE('',*,*,#3928,.T.);
#5641=ORIENTED_EDGE('',*,*,#3909,.T.);
#5642=ORIENTED_EDGE('',*,*,#3912,.T.);
#5643=ORIENTED_EDGE('',*,*,#3914,.T.);
#5644=ORIENTED_EDGE('',*,*,#3916,.T.);
#5645=ORIENTED_EDGE('',*,*,#3901,.T.);
#5646=ORIENTED_EDGE('',*,*,#3904,.T.);
#5647=ORIENTED_EDGE('',*,*,#3906,.T.);
#5648=ORIENTED_EDGE('',*,*,#3908,.T.);
#5649=ORIENTED_EDGE('',*,*,#3889,.T.);
#5650=ORIENTED_EDGE('',*,*,#3892,.T.);
#5651=ORIENTED_EDGE('',*,*,#3894,.T.);
#5652=ORIENTED_EDGE('',*,*,#3896,.T.);
#5653=ORIENTED_EDGE('',*,*,#3898,.T.);
#5654=ORIENTED_EDGE('',*,*,#3900,.T.);
#5655=ORIENTED_EDGE('',*,*,#3877,.T.);
#5656=ORIENTED_EDGE('',*,*,#3880,.T.);
#5657=ORIENTED_EDGE('',*,*,#3882,.T.);
#5658=ORIENTED_EDGE('',*,*,#3884,.T.);
#5659=ORIENTED_EDGE('',*,*,#3886,.T.);
#5660=ORIENTED_EDGE('',*,*,#3888,.T.);
#5661=ORIENTED_EDGE('',*,*,#3865,.T.);
#5662=ORIENTED_EDGE('',*,*,#3868,.T.);
#5663=ORIENTED_EDGE('',*,*,#3870,.T.);
#5664=ORIENTED_EDGE('',*,*,#3872,.T.);
#5665=ORIENTED_EDGE('',*,*,#3874,.T.);
#5666=ORIENTED_EDGE('',*,*,#3876,.T.);
#5667=ORIENTED_EDGE('',*,*,#3857,.T.);
#5668=ORIENTED_EDGE('',*,*,#3860,.T.);
#5669=ORIENTED_EDGE('',*,*,#3862,.T.);
#5670=ORIENTED_EDGE('',*,*,#3864,.T.);
#5671=ORIENTED_EDGE('',*,*,#3847,.T.);
#5672=ORIENTED_EDGE('',*,*,#3850,.T.);
#5673=ORIENTED_EDGE('',*,*,#3852,.T.);
#5674=ORIENTED_EDGE('',*,*,#3854,.T.);
#5675=ORIENTED_EDGE('',*,*,#3856,.T.);
#5676=ORIENTED_EDGE('',*,*,#3839,.T.);
#5677=ORIENTED_EDGE('',*,*,#3842,.T.);
#5678=ORIENTED_EDGE('',*,*,#3844,.T.);
#5679=ORIENTED_EDGE('',*,*,#3846,.T.);
#5680=ORIENTED_EDGE('',*,*,#3831,.T.);
#5681=ORIENTED_EDGE('',*,*,#3834,.T.);
#5682=ORIENTED_EDGE('',*,*,#3836,.T.);
#5683=ORIENTED_EDGE('',*,*,#3838,.T.);
#5684=ORIENTED_EDGE('',*,*,#3821,.T.);
#5685=ORIENTED_EDGE('',*,*,#3824,.T.);
#5686=ORIENTED_EDGE('',*,*,#3826,.T.);
#5687=ORIENTED_EDGE('',*,*,#3828,.T.);
#5688=ORIENTED_EDGE('',*,*,#3830,.T.);
#5689=ORIENTED_EDGE('',*,*,#3813,.T.);
#5690=ORIENTED_EDGE('',*,*,#3816,.T.);
#5691=ORIENTED_EDGE('',*,*,#3818,.T.);
#5692=ORIENTED_EDGE('',*,*,#3820,.T.);
#5693=ORIENTED_EDGE('',*,*,#3801,.T.);
#5694=ORIENTED_EDGE('',*,*,#3804,.T.);
#5695=ORIENTED_EDGE('',*,*,#3806,.T.);
#5696=ORIENTED_EDGE('',*,*,#3808,.T.);
#5697=ORIENTED_EDGE('',*,*,#3810,.T.);
#5698=ORIENTED_EDGE('',*,*,#3812,.T.);
#5699=ORIENTED_EDGE('',*,*,#3793,.T.);
#5700=ORIENTED_EDGE('',*,*,#3796,.T.);
#5701=ORIENTED_EDGE('',*,*,#3798,.T.);
#5702=ORIENTED_EDGE('',*,*,#3800,.T.);
#5703=ORIENTED_EDGE('',*,*,#3782,.T.);
#5704=ORIENTED_EDGE('',*,*,#3785,.T.);
#5705=ORIENTED_EDGE('',*,*,#3787,.T.);
#5706=ORIENTED_EDGE('',*,*,#3789,.T.);
#5707=ORIENTED_EDGE('',*,*,#3791,.T.);
#5708=ORIENTED_EDGE('',*,*,#3772,.T.);
#5709=ORIENTED_EDGE('',*,*,#3775,.T.);
#5710=ORIENTED_EDGE('',*,*,#3777,.T.);
#5711=ORIENTED_EDGE('',*,*,#3779,.T.);
#5712=ORIENTED_EDGE('',*,*,#3781,.T.);
#5713=ORIENTED_EDGE('',*,*,#3762,.T.);
#5714=ORIENTED_EDGE('',*,*,#3765,.T.);
#5715=ORIENTED_EDGE('',*,*,#3767,.T.);
#5716=ORIENTED_EDGE('',*,*,#3769,.T.);
#5717=ORIENTED_EDGE('',*,*,#3771,.T.);
#5718=ORIENTED_EDGE('',*,*,#3750,.T.);
#5719=ORIENTED_EDGE('',*,*,#3753,.T.);
#5720=ORIENTED_EDGE('',*,*,#3755,.T.);
#5721=ORIENTED_EDGE('',*,*,#3757,.T.);
#5722=ORIENTED_EDGE('',*,*,#3759,.T.);
#5723=ORIENTED_EDGE('',*,*,#3761,.T.);
#5724=ORIENTED_EDGE('',*,*,#3742,.T.);
#5725=ORIENTED_EDGE('',*,*,#3745,.T.);
#5726=ORIENTED_EDGE('',*,*,#3747,.T.);
#5727=ORIENTED_EDGE('',*,*,#3749,.T.);
#5728=ORIENTED_EDGE('',*,*,#3730,.T.);
#5729=ORIENTED_EDGE('',*,*,#3733,.T.);
#5730=ORIENTED_EDGE('',*,*,#3735,.T.);
#5731=ORIENTED_EDGE('',*,*,#3737,.T.);
#5732=ORIENTED_EDGE('',*,*,#3739,.T.);
#5733=ORIENTED_EDGE('',*,*,#3741,.T.);
#5734=ORIENTED_EDGE('',*,*,#3722,.T.);
#5735=ORIENTED_EDGE('',*,*,#3725,.T.);
#5736=ORIENTED_EDGE('',*,*,#3727,.T.);
#5737=ORIENTED_EDGE('',*,*,#3729,.T.);
#5738=ORIENTED_EDGE('',*,*,#3714,.T.);
#5739=ORIENTED_EDGE('',*,*,#3717,.T.);
#5740=ORIENTED_EDGE('',*,*,#3719,.T.);
#5741=ORIENTED_EDGE('',*,*,#3721,.T.);
#5742=ORIENTED_EDGE('',*,*,#3704,.T.);
#5743=ORIENTED_EDGE('',*,*,#3707,.T.);
#5744=ORIENTED_EDGE('',*,*,#3709,.T.);
#5745=ORIENTED_EDGE('',*,*,#3711,.T.);
#5746=ORIENTED_EDGE('',*,*,#3713,.T.);
#5747=ORIENTED_EDGE('',*,*,#3696,.T.);
#5748=ORIENTED_EDGE('',*,*,#3699,.T.);
#5749=ORIENTED_EDGE('',*,*,#3701,.T.);
#5750=ORIENTED_EDGE('',*,*,#3703,.T.);
#5751=ORIENTED_EDGE('',*,*,#3684,.T.);
#5752=ORIENTED_EDGE('',*,*,#3687,.T.);
#5753=ORIENTED_EDGE('',*,*,#3689,.T.);
#5754=ORIENTED_EDGE('',*,*,#3691,.T.);
#5755=ORIENTED_EDGE('',*,*,#3693,.T.);
#5756=ORIENTED_EDGE('',*,*,#3695,.T.);
#5757=ORIENTED_EDGE('',*,*,#3676,.T.);
#5758=ORIENTED_EDGE('',*,*,#3679,.T.);
#5759=ORIENTED_EDGE('',*,*,#3681,.T.);
#5760=ORIENTED_EDGE('',*,*,#3683,.T.);
#5761=ORIENTED_EDGE('',*,*,#3668,.T.);
#5762=ORIENTED_EDGE('',*,*,#3671,.T.);
#5763=ORIENTED_EDGE('',*,*,#3673,.T.);
#5764=ORIENTED_EDGE('',*,*,#3675,.T.);
#5765=ORIENTED_EDGE('',*,*,#3356,.T.);
#5766=ORIENTED_EDGE('',*,*,#3365,.T.);
#5767=ORIENTED_EDGE('',*,*,#3665,.T.);
#5768=ORIENTED_EDGE('',*,*,#3667,.T.);
#5769=ORIENTED_EDGE('',*,*,#3663,.T.);
#5770=ORIENTED_EDGE('',*,*,#3655,.T.);
#5771=ORIENTED_EDGE('',*,*,#3658,.T.);
#5772=ORIENTED_EDGE('',*,*,#3660,.T.);
#5773=ORIENTED_EDGE('',*,*,#3662,.T.);
#5774=ORIENTED_EDGE('',*,*,#3645,.T.);
#5775=ORIENTED_EDGE('',*,*,#3648,.T.);
#5776=ORIENTED_EDGE('',*,*,#3650,.T.);
#5777=ORIENTED_EDGE('',*,*,#3652,.T.);
#5778=ORIENTED_EDGE('',*,*,#3654,.T.);
#5779=ORIENTED_EDGE('',*,*,#4109,.F.);
#5780=ORIENTED_EDGE('',*,*,#4117,.T.);
#5781=ORIENTED_EDGE('',*,*,#3633,.F.);
#5782=ORIENTED_EDGE('',*,*,#4118,.F.);
#5783=ORIENTED_EDGE('',*,*,#3636,.F.);
#5784=ORIENTED_EDGE('',*,*,#3637,.F.);
#5785=ORIENTED_EDGE('',*,*,#4119,.T.);
#5786=ORIENTED_EDGE('',*,*,#3631,.F.);
#5787=ORIENTED_EDGE('',*,*,#4120,.F.);
#5788=ORIENTED_EDGE('',*,*,#4110,.F.);
#5789=ORIENTED_EDGE('',*,*,#4118,.T.);
#5790=ORIENTED_EDGE('',*,*,#3632,.F.);
#5791=ORIENTED_EDGE('',*,*,#4119,.F.);
#5792=ORIENTED_EDGE('',*,*,#4111,.F.);
#5793=ORIENTED_EDGE('',*,*,#4120,.T.);
#5794=ORIENTED_EDGE('',*,*,#3630,.F.);
#5795=ORIENTED_EDGE('',*,*,#4121,.F.);
#5796=ORIENTED_EDGE('',*,*,#4112,.F.);
#5797=ORIENTED_EDGE('',*,*,#4121,.T.);
#5798=ORIENTED_EDGE('',*,*,#3629,.F.);
#5799=ORIENTED_EDGE('',*,*,#4122,.F.);
#5800=ORIENTED_EDGE('',*,*,#4113,.F.);
#5801=ORIENTED_EDGE('',*,*,#4122,.T.);
#5802=ORIENTED_EDGE('',*,*,#3628,.F.);
#5803=ORIENTED_EDGE('',*,*,#4123,.F.);
#5804=ORIENTED_EDGE('',*,*,#3624,.F.);
#5805=ORIENTED_EDGE('',*,*,#3625,.F.);
#5806=ORIENTED_EDGE('',*,*,#4124,.T.);
#5807=ORIENTED_EDGE('',*,*,#3626,.F.);
#5808=ORIENTED_EDGE('',*,*,#4125,.F.);
#5809=ORIENTED_EDGE('',*,*,#4114,.F.);
#5810=ORIENTED_EDGE('',*,*,#4123,.T.);
#5811=ORIENTED_EDGE('',*,*,#3627,.F.);
#5812=ORIENTED_EDGE('',*,*,#4124,.F.);
#5813=ORIENTED_EDGE('',*,*,#4115,.F.);
#5814=ORIENTED_EDGE('',*,*,#4125,.T.);
#5815=ORIENTED_EDGE('',*,*,#3635,.F.);
#5816=ORIENTED_EDGE('',*,*,#4126,.F.);
#5817=ORIENTED_EDGE('',*,*,#4116,.F.);
#5818=ORIENTED_EDGE('',*,*,#4126,.T.);
#5819=ORIENTED_EDGE('',*,*,#3634,.F.);
#5820=ORIENTED_EDGE('',*,*,#4117,.F.);
#5821=ORIENTED_EDGE('',*,*,#3288,.F.);
#5822=ORIENTED_EDGE('',*,*,#4127,.T.);
#5823=ORIENTED_EDGE('',*,*,#3340,.F.);
#5824=ORIENTED_EDGE('',*,*,#3278,.F.);
#5825=ORIENTED_EDGE('',*,*,#3276,.F.);
#5826=ORIENTED_EDGE('',*,*,#3339,.F.);
#5827=ORIENTED_EDGE('',*,*,#3281,.F.);
#5828=ORIENTED_EDGE('',*,*,#3284,.F.);
#5829=ORIENTED_EDGE('',*,*,#3300,.F.);
#5830=ORIENTED_EDGE('',*,*,#3338,.F.);
#5831=ORIENTED_EDGE('',*,*,#4127,.F.);
#5832=ORIENTED_EDGE('',*,*,#3287,.F.);
#5833=ORIENTED_EDGE('',*,*,#3360,.T.);
#5834=ORIENTED_EDGE('',*,*,#3641,.T.);
#5835=ORIENTED_EDGE('',*,*,#3642,.T.);
#5836=ORIENTED_EDGE('',*,*,#3644,.T.);
#5837=ORIENTED_EDGE('',*,*,#3638,.T.);
#5838=CYLINDRICAL_SURFACE('',#6228,2.);
#5839=CYLINDRICAL_SURFACE('',#6232,2.);
#5840=CYLINDRICAL_SURFACE('',#6240,2.);
#5841=CYLINDRICAL_SURFACE('',#6258,8.);
#5842=CYLINDRICAL_SURFACE('',#6261,8.);
#5843=CYLINDRICAL_SURFACE('',#6269,8.);
#5844=CYLINDRICAL_SURFACE('',#6271,8.);
#5845=CYLINDRICAL_SURFACE('',#6272,0.75);
#5846=CYLINDRICAL_SURFACE('',#6335,7.25);
#5847=CYLINDRICAL_SURFACE('',#6338,5.75);
#5848=CYLINDRICAL_SURFACE('',#6367,7.25);
#5849=CYLINDRICAL_SURFACE('',#6370,5.75);
#5850=CYLINDRICAL_SURFACE('',#6381,2.35);
#5851=CYLINDRICAL_SURFACE('',#6384,3.85);
#5852=CYLINDRICAL_SURFACE('',#6443,7.25);
#5853=CYLINDRICAL_SURFACE('',#6447,5.75);
#5854=CYLINDRICAL_SURFACE('',#6454,2.35);
#5855=CYLINDRICAL_SURFACE('',#6457,3.85);
#5856=CYLINDRICAL_SURFACE('',#6483,5.55);
#5857=CYLINDRICAL_SURFACE('',#6486,4.05);
#5858=CYLINDRICAL_SURFACE('',#6498,7.25);
#5859=CYLINDRICAL_SURFACE('',#6502,5.75);
#5860=CYLINDRICAL_SURFACE('',#6506,3.85);
#5861=CYLINDRICAL_SURFACE('',#6509,2.35);
#5862=CYLINDRICAL_SURFACE('',#6519,2.15);
#5863=CYLINDRICAL_SURFACE('',#6524,2.15);
#5864=CYLINDRICAL_SURFACE('',#6536,4.05);
#5865=CYLINDRICAL_SURFACE('',#6539,5.55);
#5866=CYLINDRICAL_SURFACE('',#6569,5.55);
#5867=CYLINDRICAL_SURFACE('',#6572,4.05);
#5868=CYLINDRICAL_SURFACE('',#6576,4.05);
#5869=CYLINDRICAL_SURFACE('',#6579,5.55);
#5870=CYLINDRICAL_SURFACE('',#6585,3.85);
#5871=CYLINDRICAL_SURFACE('',#6588,2.35);
#5872=CYLINDRICAL_SURFACE('',#6595,7.45);
#5873=CYLINDRICAL_SURFACE('',#6599,7.45);
#5874=CYLINDRICAL_SURFACE('',#6649,0.650000000000001);
#5875=CYLINDRICAL_SURFACE('',#6653,0.650000000000001);
#5876=ADVANCED_FACE('',(#364),#5838,.F.);
#5877=ADVANCED_FACE('',(#365),#68,.T.);
#5878=ADVANCED_FACE('',(#366),#5839,.F.);
#5879=ADVANCED_FACE('',(#367,#19),#69,.T.);
#5880=ADVANCED_FACE('',(#368),#70,.T.);
#5881=ADVANCED_FACE('',(#369),#5840,.F.);
#5882=ADVANCED_FACE('',(#370),#71,.T.);
#5883=ADVANCED_FACE('',(#371),#15,.T.);
#5884=ADVANCED_FACE('',(#372),#72,.T.);
#5885=ADVANCED_FACE('',(#373),#16,.T.);
#5886=ADVANCED_FACE('',(#374),#73,.T.);
#5887=ADVANCED_FACE('',(#375),#17,.T.);
#5888=ADVANCED_FACE('',(#376),#74,.T.);
#5889=ADVANCED_FACE('',(#377),#18,.T.);
#5890=ADVANCED_FACE('',(#378),#5841,.T.);
#5891=ADVANCED_FACE('',(#379),#75,.T.);
#5892=ADVANCED_FACE('',(#380),#5842,.T.);
#5893=ADVANCED_FACE('',(#381),#76,.T.);
#5894=ADVANCED_FACE('',(#382),#77,.T.);
#5895=ADVANCED_FACE('',(#383,#20),#78,.T.);
#5896=ADVANCED_FACE('',(#384),#79,.T.);
#5897=ADVANCED_FACE('',(#385),#5843,.T.);
#5898=ADVANCED_FACE('',(#386),#80,.T.);
#5899=ADVANCED_FACE('',(#387),#5844,.T.);
#5900=ADVANCED_FACE('',(#388),#5845,.T.);
#5901=ADVANCED_FACE('',(#389),#81,.T.);
#5902=ADVANCED_FACE('',(#390),#82,.T.);
#5903=ADVANCED_FACE('',(#391),#83,.T.);
#5904=ADVANCED_FACE('',(#392),#84,.T.);
#5905=ADVANCED_FACE('',(#393),#85,.T.);
#5906=ADVANCED_FACE('',(#394),#86,.T.);
#5907=ADVANCED_FACE('',(#395,#21,#22,#23,#24,#25,#26,#27,#28,#29,#30,#31,
#32,#33,#34,#35,#36,#37,#38,#39,#40,#41,#42,#43,#44,#45,#46,#47,#48,#49,
#50,#51,#52,#53,#54,#55,#56,#57,#58,#59,#60,#61,#62,#63,#64,#65,#66),#87,
 .T.);
#5908=ADVANCED_FACE('',(#396),#88,.T.);
#5909=ADVANCED_FACE('',(#397),#89,.T.);
#5910=ADVANCED_FACE('',(#398),#90,.T.);
#5911=ADVANCED_FACE('',(#399),#91,.T.);
#5912=ADVANCED_FACE('',(#400),#92,.T.);
#5913=ADVANCED_FACE('',(#401),#93,.T.);
#5914=ADVANCED_FACE('',(#402),#94,.T.);
#5915=ADVANCED_FACE('',(#403),#95,.T.);
#5916=ADVANCED_FACE('',(#404),#96,.T.);
#5917=ADVANCED_FACE('',(#405),#5846,.F.);
#5918=ADVANCED_FACE('',(#406),#97,.T.);
#5919=ADVANCED_FACE('',(#407),#5847,.T.);
#5920=ADVANCED_FACE('',(#408),#98,.T.);
#5921=ADVANCED_FACE('',(#409),#99,.T.);
#5922=ADVANCED_FACE('',(#410),#100,.T.);
#5923=ADVANCED_FACE('',(#411),#101,.T.);
#5924=ADVANCED_FACE('',(#412),#102,.T.);
#5925=ADVANCED_FACE('',(#413),#103,.T.);
#5926=ADVANCED_FACE('',(#414),#104,.T.);
#5927=ADVANCED_FACE('',(#415),#105,.T.);
#5928=ADVANCED_FACE('',(#416),#106,.T.);
#5929=ADVANCED_FACE('',(#417),#107,.T.);
#5930=ADVANCED_FACE('',(#418),#108,.T.);
#5931=ADVANCED_FACE('',(#419),#109,.T.);
#5932=ADVANCED_FACE('',(#420),#110,.T.);
#5933=ADVANCED_FACE('',(#421),#111,.T.);
#5934=ADVANCED_FACE('',(#422),#112,.T.);
#5935=ADVANCED_FACE('',(#423),#113,.T.);
#5936=ADVANCED_FACE('',(#424),#114,.T.);
#5937=ADVANCED_FACE('',(#425),#115,.T.);
#5938=ADVANCED_FACE('',(#426),#116,.T.);
#5939=ADVANCED_FACE('',(#427),#117,.T.);
#5940=ADVANCED_FACE('',(#428),#118,.T.);
#5941=ADVANCED_FACE('',(#429),#119,.T.);
#5942=ADVANCED_FACE('',(#430),#120,.T.);
#5943=ADVANCED_FACE('',(#431),#121,.T.);
#5944=ADVANCED_FACE('',(#432),#122,.T.);
#5945=ADVANCED_FACE('',(#433),#123,.T.);
#5946=ADVANCED_FACE('',(#434),#124,.T.);
#5947=ADVANCED_FACE('',(#435),#5848,.F.);
#5948=ADVANCED_FACE('',(#436),#125,.T.);
#5949=ADVANCED_FACE('',(#437),#5849,.T.);
#5950=ADVANCED_FACE('',(#438),#126,.T.);
#5951=ADVANCED_FACE('',(#439),#127,.T.);
#5952=ADVANCED_FACE('',(#440),#128,.T.);
#5953=ADVANCED_FACE('',(#441),#129,.T.);
#5954=ADVANCED_FACE('',(#442),#130,.T.);
#5955=ADVANCED_FACE('',(#443),#131,.T.);
#5956=ADVANCED_FACE('',(#444),#132,.T.);
#5957=ADVANCED_FACE('',(#445),#133,.T.);
#5958=ADVANCED_FACE('',(#446),#134,.T.);
#5959=ADVANCED_FACE('',(#447),#5850,.T.);
#5960=ADVANCED_FACE('',(#448),#135,.T.);
#5961=ADVANCED_FACE('',(#449),#5851,.F.);
#5962=ADVANCED_FACE('',(#450),#136,.T.);
#5963=ADVANCED_FACE('',(#451),#137,.T.);
#5964=ADVANCED_FACE('',(#452),#138,.T.);
#5965=ADVANCED_FACE('',(#453),#139,.T.);
#5966=ADVANCED_FACE('',(#454),#140,.T.);
#5967=ADVANCED_FACE('',(#455),#141,.T.);
#5968=ADVANCED_FACE('',(#456),#142,.T.);
#5969=ADVANCED_FACE('',(#457),#143,.T.);
#5970=ADVANCED_FACE('',(#458),#144,.T.);
#5971=ADVANCED_FACE('',(#459),#145,.T.);
#5972=ADVANCED_FACE('',(#460),#146,.T.);
#5973=ADVANCED_FACE('',(#461),#147,.T.);
#5974=ADVANCED_FACE('',(#462),#148,.T.);
#5975=ADVANCED_FACE('',(#463),#149,.T.);
#5976=ADVANCED_FACE('',(#464),#150,.T.);
#5977=ADVANCED_FACE('',(#465),#151,.T.);
#5978=ADVANCED_FACE('',(#466),#152,.T.);
#5979=ADVANCED_FACE('',(#467),#153,.T.);
#5980=ADVANCED_FACE('',(#468),#154,.T.);
#5981=ADVANCED_FACE('',(#469),#155,.T.);
#5982=ADVANCED_FACE('',(#470),#156,.T.);
#5983=ADVANCED_FACE('',(#471),#157,.T.);
#5984=ADVANCED_FACE('',(#472),#158,.T.);
#5985=ADVANCED_FACE('',(#473),#159,.T.);
#5986=ADVANCED_FACE('',(#474),#160,.T.);
#5987=ADVANCED_FACE('',(#475),#161,.T.);
#5988=ADVANCED_FACE('',(#476),#162,.T.);
#5989=ADVANCED_FACE('',(#477),#163,.T.);
#5990=ADVANCED_FACE('',(#478),#164,.T.);
#5991=ADVANCED_FACE('',(#479),#165,.T.);
#5992=ADVANCED_FACE('',(#480),#166,.T.);
#5993=ADVANCED_FACE('',(#481),#167,.T.);
#5994=ADVANCED_FACE('',(#482),#168,.T.);
#5995=ADVANCED_FACE('',(#483),#169,.T.);
#5996=ADVANCED_FACE('',(#484),#170,.T.);
#5997=ADVANCED_FACE('',(#485),#171,.T.);
#5998=ADVANCED_FACE('',(#486),#172,.T.);
#5999=ADVANCED_FACE('',(#487),#173,.T.);
#6000=ADVANCED_FACE('',(#488),#174,.T.);
#6001=ADVANCED_FACE('',(#489),#175,.T.);
#6002=ADVANCED_FACE('',(#490),#176,.T.);
#6003=ADVANCED_FACE('',(#491),#177,.T.);
#6004=ADVANCED_FACE('',(#492),#178,.T.);
#6005=ADVANCED_FACE('',(#493),#179,.T.);
#6006=ADVANCED_FACE('',(#494),#180,.T.);
#6007=ADVANCED_FACE('',(#495),#181,.T.);
#6008=ADVANCED_FACE('',(#496),#182,.T.);
#6009=ADVANCED_FACE('',(#497),#183,.T.);
#6010=ADVANCED_FACE('',(#498),#184,.T.);
#6011=ADVANCED_FACE('',(#499),#185,.T.);
#6012=ADVANCED_FACE('',(#500),#186,.T.);
#6013=ADVANCED_FACE('',(#501),#187,.T.);
#6014=ADVANCED_FACE('',(#502),#188,.T.);
#6015=ADVANCED_FACE('',(#503),#189,.T.);
#6016=ADVANCED_FACE('',(#504),#190,.T.);
#6017=ADVANCED_FACE('',(#505),#191,.T.);
#6018=ADVANCED_FACE('',(#506),#192,.T.);
#6019=ADVANCED_FACE('',(#507),#5852,.F.);
#6020=ADVANCED_FACE('',(#508),#193,.T.);
#6021=ADVANCED_FACE('',(#509),#194,.T.);
#6022=ADVANCED_FACE('',(#510),#5853,.T.);
#6023=ADVANCED_FACE('',(#511),#195,.T.);
#6024=ADVANCED_FACE('',(#512),#196,.T.);
#6025=ADVANCED_FACE('',(#513),#197,.T.);
#6026=ADVANCED_FACE('',(#514),#198,.T.);
#6027=ADVANCED_FACE('',(#515),#199,.T.);
#6028=ADVANCED_FACE('',(#516),#5854,.T.);
#6029=ADVANCED_FACE('',(#517),#200,.T.);
#6030=ADVANCED_FACE('',(#518),#5855,.F.);
#6031=ADVANCED_FACE('',(#519),#201,.T.);
#6032=ADVANCED_FACE('',(#520),#202,.T.);
#6033=ADVANCED_FACE('',(#521),#203,.T.);
#6034=ADVANCED_FACE('',(#522),#204,.T.);
#6035=ADVANCED_FACE('',(#523),#205,.T.);
#6036=ADVANCED_FACE('',(#524),#206,.T.);
#6037=ADVANCED_FACE('',(#525),#207,.T.);
#6038=ADVANCED_FACE('',(#526),#208,.T.);
#6039=ADVANCED_FACE('',(#527),#209,.T.);
#6040=ADVANCED_FACE('',(#528),#210,.T.);
#6041=ADVANCED_FACE('',(#529),#211,.T.);
#6042=ADVANCED_FACE('',(#530),#212,.T.);
#6043=ADVANCED_FACE('',(#531),#213,.T.);
#6044=ADVANCED_FACE('',(#532),#214,.T.);
#6045=ADVANCED_FACE('',(#533),#215,.T.);
#6046=ADVANCED_FACE('',(#534),#216,.T.);
#6047=ADVANCED_FACE('',(#535),#217,.T.);
#6048=ADVANCED_FACE('',(#536),#218,.T.);
#6049=ADVANCED_FACE('',(#537),#219,.T.);
#6050=ADVANCED_FACE('',(#538),#220,.T.);
#6051=ADVANCED_FACE('',(#539),#221,.T.);
#6052=ADVANCED_FACE('',(#540),#222,.T.);
#6053=ADVANCED_FACE('',(#541),#223,.T.);
#6054=ADVANCED_FACE('',(#542),#224,.T.);
#6055=ADVANCED_FACE('',(#543),#5856,.F.);
#6056=ADVANCED_FACE('',(#544),#225,.T.);
#6057=ADVANCED_FACE('',(#545),#5857,.T.);
#6058=ADVANCED_FACE('',(#546),#226,.T.);
#6059=ADVANCED_FACE('',(#547),#227,.T.);
#6060=ADVANCED_FACE('',(#548),#228,.T.);
#6061=ADVANCED_FACE('',(#549),#229,.T.);
#6062=ADVANCED_FACE('',(#550),#230,.T.);
#6063=ADVANCED_FACE('',(#551),#231,.T.);
#6064=ADVANCED_FACE('',(#552),#232,.T.);
#6065=ADVANCED_FACE('',(#553),#233,.T.);
#6066=ADVANCED_FACE('',(#554),#234,.T.);
#6067=ADVANCED_FACE('',(#555),#235,.T.);
#6068=ADVANCED_FACE('',(#556),#5858,.F.);
#6069=ADVANCED_FACE('',(#557),#236,.T.);
#6070=ADVANCED_FACE('',(#558),#237,.T.);
#6071=ADVANCED_FACE('',(#559),#5859,.T.);
#6072=ADVANCED_FACE('',(#560),#238,.T.);
#6073=ADVANCED_FACE('',(#561),#239,.T.);
#6074=ADVANCED_FACE('',(#562),#5860,.F.);
#6075=ADVANCED_FACE('',(#563),#240,.T.);
#6076=ADVANCED_FACE('',(#564),#5861,.T.);
#6077=ADVANCED_FACE('',(#565),#241,.T.);
#6078=ADVANCED_FACE('',(#566),#242,.T.);
#6079=ADVANCED_FACE('',(#567),#243,.T.);
#6080=ADVANCED_FACE('',(#568),#244,.T.);
#6081=ADVANCED_FACE('',(#569),#245,.T.);
#6082=ADVANCED_FACE('',(#570),#246,.T.);
#6083=ADVANCED_FACE('',(#571),#247,.T.);
#6084=ADVANCED_FACE('',(#572),#248,.T.);
#6085=ADVANCED_FACE('',(#573),#5862,.F.);
#6086=ADVANCED_FACE('',(#574),#249,.T.);
#6087=ADVANCED_FACE('',(#575),#250,.T.);
#6088=ADVANCED_FACE('',(#576),#251,.T.);
#6089=ADVANCED_FACE('',(#577),#5863,.F.);
#6090=ADVANCED_FACE('',(#578),#252,.T.);
#6091=ADVANCED_FACE('',(#579),#253,.T.);
#6092=ADVANCED_FACE('',(#580),#254,.T.);
#6093=ADVANCED_FACE('',(#581),#255,.T.);
#6094=ADVANCED_FACE('',(#582),#256,.T.);
#6095=ADVANCED_FACE('',(#583),#257,.T.);
#6096=ADVANCED_FACE('',(#584),#258,.T.);
#6097=ADVANCED_FACE('',(#585),#259,.T.);
#6098=ADVANCED_FACE('',(#586),#260,.T.);
#6099=ADVANCED_FACE('',(#587),#261,.T.);
#6100=ADVANCED_FACE('',(#588),#5864,.T.);
#6101=ADVANCED_FACE('',(#589),#262,.T.);
#6102=ADVANCED_FACE('',(#590),#5865,.F.);
#6103=ADVANCED_FACE('',(#591),#263,.T.);
#6104=ADVANCED_FACE('',(#592),#264,.T.);
#6105=ADVANCED_FACE('',(#593),#265,.T.);
#6106=ADVANCED_FACE('',(#594),#266,.T.);
#6107=ADVANCED_FACE('',(#595),#267,.T.);
#6108=ADVANCED_FACE('',(#596),#268,.T.);
#6109=ADVANCED_FACE('',(#597),#269,.T.);
#6110=ADVANCED_FACE('',(#598),#270,.T.);
#6111=ADVANCED_FACE('',(#599),#271,.T.);
#6112=ADVANCED_FACE('',(#600),#272,.T.);
#6113=ADVANCED_FACE('',(#601),#273,.T.);
#6114=ADVANCED_FACE('',(#602),#274,.T.);
#6115=ADVANCED_FACE('',(#603),#275,.T.);
#6116=ADVANCED_FACE('',(#604),#276,.T.);
#6117=ADVANCED_FACE('',(#605),#277,.T.);
#6118=ADVANCED_FACE('',(#606),#278,.T.);
#6119=ADVANCED_FACE('',(#607),#279,.T.);
#6120=ADVANCED_FACE('',(#608),#280,.T.);
#6121=ADVANCED_FACE('',(#609),#281,.T.);
#6122=ADVANCED_FACE('',(#610),#282,.T.);
#6123=ADVANCED_FACE('',(#611),#283,.T.);
#6124=ADVANCED_FACE('',(#612),#284,.T.);
#6125=ADVANCED_FACE('',(#613),#285,.T.);
#6126=ADVANCED_FACE('',(#614),#286,.T.);
#6127=ADVANCED_FACE('',(#615),#287,.T.);
#6128=ADVANCED_FACE('',(#616),#288,.T.);
#6129=ADVANCED_FACE('',(#617),#289,.T.);
#6130=ADVANCED_FACE('',(#618),#290,.T.);
#6131=ADVANCED_FACE('',(#619),#5866,.F.);
#6132=ADVANCED_FACE('',(#620),#291,.T.);
#6133=ADVANCED_FACE('',(#621),#5867,.T.);
#6134=ADVANCED_FACE('',(#622),#292,.T.);
#6135=ADVANCED_FACE('',(#623),#293,.T.);
#6136=ADVANCED_FACE('',(#624),#5868,.T.);
#6137=ADVANCED_FACE('',(#625),#294,.T.);
#6138=ADVANCED_FACE('',(#626),#5869,.F.);
#6139=ADVANCED_FACE('',(#627),#295,.T.);
#6140=ADVANCED_FACE('',(#628),#296,.T.);
#6141=ADVANCED_FACE('',(#629),#297,.T.);
#6142=ADVANCED_FACE('',(#630),#298,.T.);
#6143=ADVANCED_FACE('',(#631),#5870,.F.);
#6144=ADVANCED_FACE('',(#632),#299,.T.);
#6145=ADVANCED_FACE('',(#633),#5871,.T.);
#6146=ADVANCED_FACE('',(#634),#300,.T.);
#6147=ADVANCED_FACE('',(#635),#301,.T.);
#6148=ADVANCED_FACE('',(#636),#302,.T.);
#6149=ADVANCED_FACE('',(#637),#303,.T.);
#6150=ADVANCED_FACE('',(#638),#304,.T.);
#6151=ADVANCED_FACE('',(#639),#5872,.T.);
#6152=ADVANCED_FACE('',(#640),#305,.T.);
#6153=ADVANCED_FACE('',(#641),#306,.T.);
#6154=ADVANCED_FACE('',(#642),#307,.T.);
#6155=ADVANCED_FACE('',(#643),#5873,.T.);
#6156=ADVANCED_FACE('',(#644),#308,.T.);
#6157=ADVANCED_FACE('',(#645),#309,.T.);
#6158=ADVANCED_FACE('',(#646),#310,.T.);
#6159=ADVANCED_FACE('',(#647),#311,.T.);
#6160=ADVANCED_FACE('',(#648),#312,.T.);
#6161=ADVANCED_FACE('',(#649),#313,.T.);
#6162=ADVANCED_FACE('',(#650),#314,.T.);
#6163=ADVANCED_FACE('',(#651),#315,.T.);
#6164=ADVANCED_FACE('',(#652),#316,.T.);
#6165=ADVANCED_FACE('',(#653),#317,.T.);
#6166=ADVANCED_FACE('',(#654),#318,.T.);
#6167=ADVANCED_FACE('',(#655,#67),#319,.T.);
#6168=ADVANCED_FACE('',(#656),#320,.T.);
#6169=ADVANCED_FACE('',(#657),#321,.T.);
#6170=ADVANCED_FACE('',(#658),#322,.T.);
#6171=ADVANCED_FACE('',(#659),#323,.T.);
#6172=ADVANCED_FACE('',(#660),#324,.T.);
#6173=ADVANCED_FACE('',(#661),#325,.T.);
#6174=ADVANCED_FACE('',(#662),#326,.T.);
#6175=ADVANCED_FACE('',(#663),#327,.T.);
#6176=ADVANCED_FACE('',(#664),#328,.T.);
#6177=ADVANCED_FACE('',(#665),#329,.T.);
#6178=ADVANCED_FACE('',(#666),#330,.T.);
#6179=ADVANCED_FACE('',(#667),#331,.T.);
#6180=ADVANCED_FACE('',(#668),#332,.T.);
#6181=ADVANCED_FACE('',(#669),#333,.T.);
#6182=ADVANCED_FACE('',(#670),#334,.T.);
#6183=ADVANCED_FACE('',(#671),#335,.T.);
#6184=ADVANCED_FACE('',(#672),#336,.T.);
#6185=ADVANCED_FACE('',(#673),#337,.T.);
#6186=ADVANCED_FACE('',(#674),#338,.T.);
#6187=ADVANCED_FACE('',(#675),#339,.T.);
#6188=ADVANCED_FACE('',(#676),#340,.T.);
#6189=ADVANCED_FACE('',(#677),#341,.T.);
#6190=ADVANCED_FACE('',(#678),#342,.T.);
#6191=ADVANCED_FACE('',(#679),#343,.T.);
#6192=ADVANCED_FACE('',(#680),#344,.T.);
#6193=ADVANCED_FACE('',(#681),#345,.T.);
#6194=ADVANCED_FACE('',(#682),#346,.T.);
#6195=ADVANCED_FACE('',(#683),#347,.T.);
#6196=ADVANCED_FACE('',(#684),#348,.T.);
#6197=ADVANCED_FACE('',(#685),#349,.T.);
#6198=ADVANCED_FACE('',(#686),#350,.T.);
#6199=ADVANCED_FACE('',(#687),#351,.T.);
#6200=ADVANCED_FACE('',(#688),#352,.T.);
#6201=ADVANCED_FACE('',(#689),#353,.T.);
#6202=ADVANCED_FACE('',(#690),#354,.T.);
#6203=ADVANCED_FACE('',(#691),#5874,.T.);
#6204=ADVANCED_FACE('',(#692),#355,.T.);
#6205=ADVANCED_FACE('',(#693),#356,.T.);
#6206=ADVANCED_FACE('',(#694),#357,.T.);
#6207=ADVANCED_FACE('',(#695),#5875,.T.);
#6208=ADVANCED_FACE('',(#696),#358,.T.);
#6209=ADVANCED_FACE('',(#697),#359,.T.);
#6210=ADVANCED_FACE('',(#698),#360,.T.);
#6211=ADVANCED_FACE('',(#699),#361,.T.);
#6212=ADVANCED_FACE('',(#700),#362,.T.);
#6213=ADVANCED_FACE('',(#701),#363,.T.);
#6214=CLOSED_SHELL('',(#5876,#5877,#5878,#5879,#5880,#5881,#5882,#5883,
#5884,#5885,#5886,#5887,#5888,#5889,#5890,#5891,#5892,#5893,#5894,#5895,
#5896,#5897,#5898,#5899,#5900,#5901,#5902,#5903,#5904,#5905,#5906,#5907,
#5908,#5909,#5910,#5911,#5912,#5913,#5914,#5915,#5916,#5917,#5918,#5919,
#5920,#5921,#5922,#5923,#5924,#5925,#5926,#5927,#5928,#5929,#5930,#5931,
#5932,#5933,#5934,#5935,#5936,#5937,#5938,#5939,#5940,#5941,#5942,#5943,
#5944,#5945,#5946,#5947,#5948,#5949,#5950,#5951,#5952,#5953,#5954,#5955,
#5956,#5957,#5958,#5959,#5960,#5961,#5962,#5963,#5964,#5965,#5966,#5967,
#5968,#5969,#5970,#5971,#5972,#5973,#5974,#5975,#5976,#5977,#5978,#5979,
#5980,#5981,#5982,#5983,#5984,#5985,#5986,#5987,#5988,#5989,#5990,#5991,
#5992,#5993,#5994,#5995,#5996,#5997,#5998,#5999,#6000,#6001,#6002,#6003,
#6004,#6005,#6006,#6007,#6008,#6009,#6010,#6011,#6012,#6013,#6014,#6015,
#6016,#6017,#6018,#6019,#6020,#6021,#6022,#6023,#6024,#6025,#6026,#6027,
#6028,#6029,#6030,#6031,#6032,#6033,#6034,#6035,#6036,#6037,#6038,#6039,
#6040,#6041,#6042,#6043,#6044,#6045,#6046,#6047,#6048,#6049,#6050,#6051,
#6052,#6053,#6054,#6055,#6056,#6057,#6058,#6059,#6060,#6061,#6062,#6063,
#6064,#6065,#6066,#6067,#6068,#6069,#6070,#6071,#6072,#6073,#6074,#6075,
#6076,#6077,#6078,#6079,#6080,#6081,#6082,#6083,#6084,#6085,#6086,#6087,
#6088,#6089,#6090,#6091,#6092,#6093,#6094,#6095,#6096,#6097,#6098,#6099,
#6100,#6101,#6102,#6103,#6104,#6105,#6106,#6107,#6108,#6109,#6110,#6111,
#6112,#6113,#6114,#6115,#6116,#6117,#6118,#6119,#6120,#6121,#6122,#6123,
#6124,#6125,#6126,#6127,#6128,#6129,#6130,#6131,#6132,#6133,#6134,#6135,
#6136,#6137,#6138,#6139,#6140,#6141,#6142,#6143,#6144,#6145,#6146,#6147,
#6148,#6149,#6150,#6151,#6152,#6153,#6154,#6155,#6156,#6157,#6158,#6159,
#6160,#6161,#6162,#6163,#6164,#6165,#6166,#6167,#6168,#6169,#6170,#6171,
#6172,#6173,#6174,#6175,#6176,#6177,#6178,#6179,#6180,#6181,#6182,#6183,
#6184,#6185,#6186,#6187,#6188,#6189,#6190,#6191,#6192,#6193,#6194,#6195,
#6196,#6197,#6198,#6199,#6200,#6201,#6202,#6203,#6204,#6205,#6206,#6207,
#6208,#6209,#6210,#6211,#6212,#6213));
#6215=DERIVED_UNIT_ELEMENT(#6217,1.);
#6216=DERIVED_UNIT_ELEMENT(#10054,3.);
#6217=(
MASS_UNIT()
NAMED_UNIT(*)
SI_UNIT(.KILO.,.GRAM.)
);
#6218=DERIVED_UNIT((#6215,#6216));
#6219=MEASURE_REPRESENTATION_ITEM('density measure',
POSITIVE_RATIO_MEASURE(7850.),#6218);
#6220=PROPERTY_DEFINITION_REPRESENTATION(#6225,#6222);
#6221=PROPERTY_DEFINITION_REPRESENTATION(#6226,#6223);
#6222=REPRESENTATION('material name',(#6224),#10051);
#6223=REPRESENTATION('density',(#6219),#10051);
#6224=DESCRIPTIVE_REPRESENTATION_ITEM('Steel','Steel');
#6225=PROPERTY_DEFINITION('material property','material name',#10061);
#6226=PROPERTY_DEFINITION('material property','density of part',#10061);
#6227=AXIS2_PLACEMENT_3D('placement',#8287,#6660,#6661);
#6228=AXIS2_PLACEMENT_3D('',#8288,#6662,#6663);
#6229=AXIS2_PLACEMENT_3D('',#8291,#6664,#6665);
#6230=AXIS2_PLACEMENT_3D('',#8295,#6667,#6668);
#6231=AXIS2_PLACEMENT_3D('',#8297,#6670,#6671);
#6232=AXIS2_PLACEMENT_3D('',#8303,#6675,#6676);
#6233=AXIS2_PLACEMENT_3D('',#8306,#6677,#6678);
#6234=AXIS2_PLACEMENT_3D('',#8310,#6680,#6681);
#6235=AXIS2_PLACEMENT_3D('',#8312,#6683,#6684);
#6236=AXIS2_PLACEMENT_3D('',#8317,#6687,#6688);
#6237=AXIS2_PLACEMENT_3D('',#8329,#6694,#6695);
#6238=AXIS2_PLACEMENT_3D('',#8336,#6699,#6700);
#6239=AXIS2_PLACEMENT_3D('',#8337,#6701,#6702);
#6240=AXIS2_PLACEMENT_3D('',#8341,#6705,#6706);
#6241=AXIS2_PLACEMENT_3D('',#8343,#6707,#6708);
#6242=AXIS2_PLACEMENT_3D('',#8345,#6710,#6711);
#6243=AXIS2_PLACEMENT_3D('',#8354,#6716,#6717);
#6244=AXIS2_PLACEMENT_3D('',#8356,#6718,#6719);
#6245=AXIS2_PLACEMENT_3D('',#8359,#6721,#6722);
#6246=AXIS2_PLACEMENT_3D('',#8360,#6723,#6724);
#6247=AXIS2_PLACEMENT_3D('',#8366,#6728,#6729);
#6248=AXIS2_PLACEMENT_3D('',#8368,#6730,#6731);
#6249=AXIS2_PLACEMENT_3D('',#8371,#6733,#6734);
#6250=AXIS2_PLACEMENT_3D('',#8372,#6735,#6736);
#6251=AXIS2_PLACEMENT_3D('',#8378,#6740,#6741);
#6252=AXIS2_PLACEMENT_3D('',#8380,#6742,#6743);
#6253=AXIS2_PLACEMENT_3D('',#8383,#6745,#6746);
#6254=AXIS2_PLACEMENT_3D('',#8384,#6747,#6748);
#6255=AXIS2_PLACEMENT_3D('',#8390,#6752,#6753);
#6256=AXIS2_PLACEMENT_3D('',#8391,#6754,#6755);
#6257=AXIS2_PLACEMENT_3D('',#8392,#6756,#6757);
#6258=AXIS2_PLACEMENT_3D('',#8393,#6758,#6759);
#6259=AXIS2_PLACEMENT_3D('',#8397,#6761,#6762);
#6260=AXIS2_PLACEMENT_3D('',#8399,#6764,#6765);
#6261=AXIS2_PLACEMENT_3D('',#8403,#6768,#6769);
#6262=AXIS2_PLACEMENT_3D('',#8406,#6771,#6772);
#6263=AXIS2_PLACEMENT_3D('',#8407,#6773,#6774);
#6264=AXIS2_PLACEMENT_3D('',#8411,#6777,#6778);
#6265=AXIS2_PLACEMENT_3D('',#8412,#6779,#6780);
#6266=AXIS2_PLACEMENT_3D('',#8414,#6781,#6782);
#6267=AXIS2_PLACEMENT_3D('',#8418,#6784,#6785);
#6268=AXIS2_PLACEMENT_3D('',#8424,#6790,#6791);
#6269=AXIS2_PLACEMENT_3D('',#8426,#6793,#6794);
#6270=AXIS2_PLACEMENT_3D('',#8428,#6796,#6797);
#6271=AXIS2_PLACEMENT_3D('',#8430,#6799,#6800);
#6272=AXIS2_PLACEMENT_3D('',#8431,#6801,#6802);
#6273=AXIS2_PLACEMENT_3D('',#8433,#6803,#6804);
#6274=AXIS2_PLACEMENT_3D('',#8437,#6806,#6807);
#6275=AXIS2_PLACEMENT_3D('',#8441,#6809,#6810);
#6276=AXIS2_PLACEMENT_3D('',#8445,#6812,#6813);
#6277=AXIS2_PLACEMENT_3D('',#8449,#6815,#6816);
#6278=AXIS2_PLACEMENT_3D('',#8453,#6818,#6819);
#6279=AXIS2_PLACEMENT_3D('',#8457,#6821,#6822);
#6280=AXIS2_PLACEMENT_3D('',#8461,#6824,#6825);
#6281=AXIS2_PLACEMENT_3D('',#8465,#6827,#6828);
#6282=AXIS2_PLACEMENT_3D('',#8468,#6830,#6831);
#6283=AXIS2_PLACEMENT_3D('',#8469,#6832,#6833);
#6284=AXIS2_PLACEMENT_3D('',#8470,#6834,#6835);
#6285=AXIS2_PLACEMENT_3D('',#8476,#6839,#6840);
#6286=AXIS2_PLACEMENT_3D('',#8482,#6844,#6845);
#6287=AXIS2_PLACEMENT_3D('',#8488,#6849,#6850);
#6288=AXIS2_PLACEMENT_3D('',#8492,#6853,#6854);
#6289=AXIS2_PLACEMENT_3D('',#8498,#6858,#6859);
#6290=AXIS2_PLACEMENT_3D('',#8501,#6860,#6861);
#6291=AXIS2_PLACEMENT_3D('',#8509,#6865,#6866);
#6292=AXIS2_PLACEMENT_3D('',#8519,#6871,#6872);
#6293=AXIS2_PLACEMENT_3D('',#8523,#6874,#6875);
#6294=AXIS2_PLACEMENT_3D('',#8573,#6900,#6901);
#6295=AXIS2_PLACEMENT_3D('',#8577,#6903,#6904);
#6296=AXIS2_PLACEMENT_3D('',#8603,#6917,#6918);
#6297=AXIS2_PLACEMENT_3D('',#8606,#6920,#6921);
#6298=AXIS2_PLACEMENT_3D('',#8715,#6975,#6976);
#6299=AXIS2_PLACEMENT_3D('',#8720,#6979,#6980);
#6300=AXIS2_PLACEMENT_3D('',#8737,#6988,#6989);
#6301=AXIS2_PLACEMENT_3D('',#8740,#6991,#6992);
#6302=AXIS2_PLACEMENT_3D('',#8787,#7015,#7016);
#6303=AXIS2_PLACEMENT_3D('',#8791,#7018,#7019);
#6304=AXIS2_PLACEMENT_3D('',#8813,#7030,#7031);
#6305=AXIS2_PLACEMENT_3D('',#8818,#7034,#7035);
#6306=AXIS2_PLACEMENT_3D('',#8825,#7038,#7039);
#6307=AXIS2_PLACEMENT_3D('',#8829,#7041,#7042);
#6308=AXIS2_PLACEMENT_3D('',#8853,#7056,#7057);
#6309=AXIS2_PLACEMENT_3D('',#8861,#7061,#7062);
#6310=AXIS2_PLACEMENT_3D('',#8895,#7079,#7080);
#6311=AXIS2_PLACEMENT_3D('',#8898,#7082,#7083);
#6312=AXIS2_PLACEMENT_3D('',#8953,#7110,#7111);
#6313=AXIS2_PLACEMENT_3D('',#8957,#7113,#7114);
#6314=AXIS2_PLACEMENT_3D('',#8967,#7119,#7120);
#6315=AXIS2_PLACEMENT_3D('',#8970,#7122,#7123);
#6316=AXIS2_PLACEMENT_3D('',#8977,#7126,#7127);
#6317=AXIS2_PLACEMENT_3D('',#8981,#7129,#7130);
#6318=AXIS2_PLACEMENT_3D('',#8983,#7132,#7133);
#6319=AXIS2_PLACEMENT_3D('',#8989,#7137,#7138);
#6320=AXIS2_PLACEMENT_3D('',#8992,#7139,#7140);
#6321=AXIS2_PLACEMENT_3D('',#8993,#7141,#7142);
#6322=AXIS2_PLACEMENT_3D('',#8994,#7143,#7144);
#6323=AXIS2_PLACEMENT_3D('',#8997,#7145,#7146);
#6324=AXIS2_PLACEMENT_3D('',#8999,#7147,#7148);
#6325=AXIS2_PLACEMENT_3D('',#9007,#7152,#7153);
#6326=AXIS2_PLACEMENT_3D('',#9009,#7154,#7155);
#6327=AXIS2_PLACEMENT_3D('',#9015,#7159,#7160);
#6328=AXIS2_PLACEMENT_3D('',#9018,#7161,#7162);
#6329=AXIS2_PLACEMENT_3D('',#9019,#7163,#7164);
#6330=AXIS2_PLACEMENT_3D('',#9020,#7165,#7166);
#6331=AXIS2_PLACEMENT_3D('',#9024,#7169,#7170);
#6332=AXIS2_PLACEMENT_3D('',#9028,#7173,#7174);
#6333=AXIS2_PLACEMENT_3D('',#9032,#7177,#7178);
#6334=AXIS2_PLACEMENT_3D('',#9034,#7180,#7181);
#6335=AXIS2_PLACEMENT_3D('',#9040,#7185,#7186);
#6336=AXIS2_PLACEMENT_3D('',#9042,#7187,#7188);
#6337=AXIS2_PLACEMENT_3D('',#9044,#7190,#7191);
#6338=AXIS2_PLACEMENT_3D('',#9048,#7194,#7195);
#6339=AXIS2_PLACEMENT_3D('',#9050,#7196,#7197);
#6340=AXIS2_PLACEMENT_3D('',#9052,#7199,#7200);
#6341=AXIS2_PLACEMENT_3D('',#9054,#7202,#7203);
#6342=AXIS2_PLACEMENT_3D('',#9060,#7207,#7208);
#6343=AXIS2_PLACEMENT_3D('',#9064,#7211,#7212);
#6344=AXIS2_PLACEMENT_3D('',#9068,#7215,#7216);
#6345=AXIS2_PLACEMENT_3D('',#9070,#7218,#7219);
#6346=AXIS2_PLACEMENT_3D('',#9074,#7222,#7223);
#6347=AXIS2_PLACEMENT_3D('',#9078,#7226,#7227);
#6348=AXIS2_PLACEMENT_3D('',#9080,#7229,#7230);
#6349=AXIS2_PLACEMENT_3D('',#9086,#7234,#7235);
#6350=AXIS2_PLACEMENT_3D('',#9090,#7238,#7239);
#6351=AXIS2_PLACEMENT_3D('',#9094,#7242,#7243);
#6352=AXIS2_PLACEMENT_3D('',#9096,#7245,#7246);
#6353=AXIS2_PLACEMENT_3D('',#9102,#7250,#7251);
#6354=AXIS2_PLACEMENT_3D('',#9106,#7254,#7255);
#6355=AXIS2_PLACEMENT_3D('',#9110,#7258,#7259);
#6356=AXIS2_PLACEMENT_3D('',#9112,#7261,#7262);
#6357=AXIS2_PLACEMENT_3D('',#9118,#7266,#7267);
#6358=AXIS2_PLACEMENT_3D('',#9122,#7270,#7271);
#6359=AXIS2_PLACEMENT_3D('',#9126,#7274,#7275);
#6360=AXIS2_PLACEMENT_3D('',#9130,#7278,#7279);
#6361=AXIS2_PLACEMENT_3D('',#9134,#7282,#7283);
#6362=AXIS2_PLACEMENT_3D('',#9136,#7285,#7286);
#6363=AXIS2_PLACEMENT_3D('',#9142,#7290,#7291);
#6364=AXIS2_PLACEMENT_3D('',#9146,#7294,#7295);
#6365=AXIS2_PLACEMENT_3D('',#9150,#7298,#7299);
#6366=AXIS2_PLACEMENT_3D('',#9152,#7301,#7302);
#6367=AXIS2_PLACEMENT_3D('',#9158,#7306,#7307);
#6368=AXIS2_PLACEMENT_3D('',#9160,#7308,#7309);
#6369=AXIS2_PLACEMENT_3D('',#9162,#7311,#7312);
#6370=AXIS2_PLACEMENT_3D('',#9166,#7315,#7316);
#6371=AXIS2_PLACEMENT_3D('',#9168,#7317,#7318);
#6372=AXIS2_PLACEMENT_3D('',#9170,#7320,#7321);
#6373=AXIS2_PLACEMENT_3D('',#9172,#7323,#7324);
#6374=AXIS2_PLACEMENT_3D('',#9178,#7328,#7329);
#6375=AXIS2_PLACEMENT_3D('',#9182,#7332,#7333);
#6376=AXIS2_PLACEMENT_3D('',#9186,#7336,#7337);
#6377=AXIS2_PLACEMENT_3D('',#9188,#7339,#7340);
#6378=AXIS2_PLACEMENT_3D('',#9194,#7344,#7345);
#6379=AXIS2_PLACEMENT_3D('',#9198,#7348,#7349);
#6380=AXIS2_PLACEMENT_3D('',#9202,#7352,#7353);
#6381=AXIS2_PLACEMENT_3D('',#9204,#7355,#7356);
#6382=AXIS2_PLACEMENT_3D('',#9207,#7357,#7358);
#6383=AXIS2_PLACEMENT_3D('',#9210,#7361,#7362);
#6384=AXIS2_PLACEMENT_3D('',#9214,#7365,#7366);
#6385=AXIS2_PLACEMENT_3D('',#9216,#7367,#7368);
#6386=AXIS2_PLACEMENT_3D('',#9218,#7370,#7371);
#6387=AXIS2_PLACEMENT_3D('',#9222,#7374,#7375);
#6388=AXIS2_PLACEMENT_3D('',#9226,#7378,#7379);
#6389=AXIS2_PLACEMENT_3D('',#9228,#7381,#7382);
#6390=AXIS2_PLACEMENT_3D('',#9234,#7386,#7387);
#6391=AXIS2_PLACEMENT_3D('',#9238,#7390,#7391);
#6392=AXIS2_PLACEMENT_3D('',#9242,#7394,#7395);
#6393=AXIS2_PLACEMENT_3D('',#9244,#7397,#7398);
#6394=AXIS2_PLACEMENT_3D('',#9250,#7402,#7403);
#6395=AXIS2_PLACEMENT_3D('',#9254,#7406,#7407);
#6396=AXIS2_PLACEMENT_3D('',#9258,#7410,#7411);
#6397=AXIS2_PLACEMENT_3D('',#9262,#7414,#7415);
#6398=AXIS2_PLACEMENT_3D('',#9266,#7418,#7419);
#6399=AXIS2_PLACEMENT_3D('',#9268,#7421,#7422);
#6400=AXIS2_PLACEMENT_3D('',#9274,#7426,#7427);
#6401=AXIS2_PLACEMENT_3D('',#9278,#7430,#7431);
#6402=AXIS2_PLACEMENT_3D('',#9282,#7434,#7435);
#6403=AXIS2_PLACEMENT_3D('',#9286,#7438,#7439);
#6404=AXIS2_PLACEMENT_3D('',#9288,#7441,#7442);
#6405=AXIS2_PLACEMENT_3D('',#9294,#7446,#7447);
#6406=AXIS2_PLACEMENT_3D('',#9298,#7450,#7451);
#6407=AXIS2_PLACEMENT_3D('',#9302,#7454,#7455);
#6408=AXIS2_PLACEMENT_3D('',#9306,#7458,#7459);
#6409=AXIS2_PLACEMENT_3D('',#9308,#7461,#7462);
#6410=AXIS2_PLACEMENT_3D('',#9314,#7466,#7467);
#6411=AXIS2_PLACEMENT_3D('',#9318,#7470,#7471);
#6412=AXIS2_PLACEMENT_3D('',#9322,#7474,#7475);
#6413=AXIS2_PLACEMENT_3D('',#9326,#7478,#7479);
#6414=AXIS2_PLACEMENT_3D('',#9328,#7481,#7482);
#6415=AXIS2_PLACEMENT_3D('',#9330,#7484,#7485);
#6416=AXIS2_PLACEMENT_3D('',#9331,#7486,#7487);
#6417=AXIS2_PLACEMENT_3D('',#9337,#7491,#7492);
#6418=AXIS2_PLACEMENT_3D('',#9341,#7495,#7496);
#6419=AXIS2_PLACEMENT_3D('',#9345,#7499,#7500);
#6420=AXIS2_PLACEMENT_3D('',#9347,#7502,#7503);
#6421=AXIS2_PLACEMENT_3D('',#9353,#7507,#7508);
#6422=AXIS2_PLACEMENT_3D('',#9357,#7511,#7512);
#6423=AXIS2_PLACEMENT_3D('',#9361,#7515,#7516);
#6424=AXIS2_PLACEMENT_3D('',#9365,#7519,#7520);
#6425=AXIS2_PLACEMENT_3D('',#9369,#7523,#7524);
#6426=AXIS2_PLACEMENT_3D('',#9371,#7526,#7527);
#6427=AXIS2_PLACEMENT_3D('',#9377,#7531,#7532);
#6428=AXIS2_PLACEMENT_3D('',#9381,#7535,#7536);
#6429=AXIS2_PLACEMENT_3D('',#9385,#7539,#7540);
#6430=AXIS2_PLACEMENT_3D('',#9387,#7542,#7543);
#6431=AXIS2_PLACEMENT_3D('',#9393,#7547,#7548);
#6432=AXIS2_PLACEMENT_3D('',#9397,#7551,#7552);
#6433=AXIS2_PLACEMENT_3D('',#9401,#7555,#7556);
#6434=AXIS2_PLACEMENT_3D('',#9405,#7559,#7560);
#6435=AXIS2_PLACEMENT_3D('',#9407,#7562,#7563);
#6436=AXIS2_PLACEMENT_3D('',#9413,#7567,#7568);
#6437=AXIS2_PLACEMENT_3D('',#9417,#7571,#7572);
#6438=AXIS2_PLACEMENT_3D('',#9421,#7575,#7576);
#6439=AXIS2_PLACEMENT_3D('',#9423,#7578,#7579);
#6440=AXIS2_PLACEMENT_3D('',#9429,#7583,#7584);
#6441=AXIS2_PLACEMENT_3D('',#9433,#7587,#7588);
#6442=AXIS2_PLACEMENT_3D('',#9437,#7591,#7592);
#6443=AXIS2_PLACEMENT_3D('',#9439,#7594,#7595);
#6444=AXIS2_PLACEMENT_3D('',#9442,#7596,#7597);
#6445=AXIS2_PLACEMENT_3D('',#9445,#7600,#7601);
#6446=AXIS2_PLACEMENT_3D('',#9449,#7604,#7605);
#6447=AXIS2_PLACEMENT_3D('',#9453,#7608,#7609);
#6448=AXIS2_PLACEMENT_3D('',#9455,#7610,#7611);
#6449=AXIS2_PLACEMENT_3D('',#9457,#7613,#7614);
#6450=AXIS2_PLACEMENT_3D('',#9459,#7616,#7617);
#6451=AXIS2_PLACEMENT_3D('',#9465,#7621,#7622);
#6452=AXIS2_PLACEMENT_3D('',#9469,#7625,#7626);
#6453=AXIS2_PLACEMENT_3D('',#9473,#7629,#7630);
#6454=AXIS2_PLACEMENT_3D('',#9475,#7632,#7633);
#6455=AXIS2_PLACEMENT_3D('',#9478,#7634,#7635);
#6456=AXIS2_PLACEMENT_3D('',#9481,#7638,#7639);
#6457=AXIS2_PLACEMENT_3D('',#9485,#7642,#7643);
#6458=AXIS2_PLACEMENT_3D('',#9487,#7644,#7645);
#6459=AXIS2_PLACEMENT_3D('',#9489,#7647,#7648);
#6460=AXIS2_PLACEMENT_3D('',#9493,#7651,#7652);
#6461=AXIS2_PLACEMENT_3D('',#9497,#7655,#7656);
#6462=AXIS2_PLACEMENT_3D('',#9499,#7658,#7659);
#6463=AXIS2_PLACEMENT_3D('',#9505,#7663,#7664);
#6464=AXIS2_PLACEMENT_3D('',#9509,#7667,#7668);
#6465=AXIS2_PLACEMENT_3D('',#9513,#7671,#7672);
#6466=AXIS2_PLACEMENT_3D('',#9517,#7675,#7676);
#6467=AXIS2_PLACEMENT_3D('',#9521,#7679,#7680);
#6468=AXIS2_PLACEMENT_3D('',#9523,#7682,#7683);
#6469=AXIS2_PLACEMENT_3D('',#9529,#7687,#7688);
#6470=AXIS2_PLACEMENT_3D('',#9533,#7691,#7692);
#6471=AXIS2_PLACEMENT_3D('',#9537,#7695,#7696);
#6472=AXIS2_PLACEMENT_3D('',#9541,#7699,#7700);
#6473=AXIS2_PLACEMENT_3D('',#9545,#7703,#7704);
#6474=AXIS2_PLACEMENT_3D('',#9547,#7706,#7707);
#6475=AXIS2_PLACEMENT_3D('',#9553,#7711,#7712);
#6476=AXIS2_PLACEMENT_3D('',#9557,#7715,#7716);
#6477=AXIS2_PLACEMENT_3D('',#9561,#7719,#7720);
#6478=AXIS2_PLACEMENT_3D('',#9563,#7722,#7723);
#6479=AXIS2_PLACEMENT_3D('',#9569,#7727,#7728);
#6480=AXIS2_PLACEMENT_3D('',#9573,#7731,#7732);
#6481=AXIS2_PLACEMENT_3D('',#9577,#7735,#7736);
#6482=AXIS2_PLACEMENT_3D('',#9579,#7738,#7739);
#6483=AXIS2_PLACEMENT_3D('',#9585,#7743,#7744);
#6484=AXIS2_PLACEMENT_3D('',#9587,#7745,#7746);
#6485=AXIS2_PLACEMENT_3D('',#9589,#7748,#7749);
#6486=AXIS2_PLACEMENT_3D('',#9593,#7752,#7753);
#6487=AXIS2_PLACEMENT_3D('',#9595,#7754,#7755);
#6488=AXIS2_PLACEMENT_3D('',#9597,#7757,#7758);
#6489=AXIS2_PLACEMENT_3D('',#9601,#7761,#7762);
#6490=AXIS2_PLACEMENT_3D('',#9603,#7764,#7765);
#6491=AXIS2_PLACEMENT_3D('',#9609,#7769,#7770);
#6492=AXIS2_PLACEMENT_3D('',#9613,#7773,#7774);
#6493=AXIS2_PLACEMENT_3D('',#9617,#7777,#7778);
#6494=AXIS2_PLACEMENT_3D('',#9619,#7780,#7781);
#6495=AXIS2_PLACEMENT_3D('',#9625,#7785,#7786);
#6496=AXIS2_PLACEMENT_3D('',#9629,#7789,#7790);
#6497=AXIS2_PLACEMENT_3D('',#9633,#7793,#7794);
#6498=AXIS2_PLACEMENT_3D('',#9635,#7796,#7797);
#6499=AXIS2_PLACEMENT_3D('',#9638,#7798,#7799);
#6500=AXIS2_PLACEMENT_3D('',#9641,#7802,#7803);
#6501=AXIS2_PLACEMENT_3D('',#9645,#7806,#7807);
#6502=AXIS2_PLACEMENT_3D('',#9649,#7810,#7811);
#6503=AXIS2_PLACEMENT_3D('',#9651,#7812,#7813);
#6504=AXIS2_PLACEMENT_3D('',#9653,#7815,#7816);
#6505=AXIS2_PLACEMENT_3D('',#9655,#7818,#7819);
#6506=AXIS2_PLACEMENT_3D('',#9661,#7823,#7824);
#6507=AXIS2_PLACEMENT_3D('',#9663,#7825,#7826);
#6508=AXIS2_PLACEMENT_3D('',#9665,#7828,#7829);
#6509=AXIS2_PLACEMENT_3D('',#9669,#7832,#7833);
#6510=AXIS2_PLACEMENT_3D('',#9671,#7834,#7835);
#6511=AXIS2_PLACEMENT_3D('',#9673,#7837,#7838);
#6512=AXIS2_PLACEMENT_3D('',#9677,#7841,#7842);
#6513=AXIS2_PLACEMENT_3D('',#9679,#7844,#7845);
#6514=AXIS2_PLACEMENT_3D('',#9681,#7847,#7848);
#6515=AXIS2_PLACEMENT_3D('',#9683,#7850,#7851);
#6516=AXIS2_PLACEMENT_3D('',#9684,#7852,#7853);
#6517=AXIS2_PLACEMENT_3D('',#9690,#7857,#7858);
#6518=AXIS2_PLACEMENT_3D('',#9694,#7861,#7862);
#6519=AXIS2_PLACEMENT_3D('',#9698,#7865,#7866);
#6520=AXIS2_PLACEMENT_3D('',#9700,#7867,#7868);
#6521=AXIS2_PLACEMENT_3D('',#9702,#7870,#7871);
#6522=AXIS2_PLACEMENT_3D('',#9706,#7874,#7875);
#6523=AXIS2_PLACEMENT_3D('',#9710,#7878,#7879);
#6524=AXIS2_PLACEMENT_3D('',#9714,#7882,#7883);
#6525=AXIS2_PLACEMENT_3D('',#9715,#7884,#7885);
#6526=AXIS2_PLACEMENT_3D('',#9716,#7886,#7887);
#6527=AXIS2_PLACEMENT_3D('',#9722,#7891,#7892);
#6528=AXIS2_PLACEMENT_3D('',#9726,#7895,#7896);
#6529=AXIS2_PLACEMENT_3D('',#9730,#7899,#7900);
#6530=AXIS2_PLACEMENT_3D('',#9732,#7902,#7903);
#6531=AXIS2_PLACEMENT_3D('',#9738,#7907,#7908);
#6532=AXIS2_PLACEMENT_3D('',#9742,#7911,#7912);
#6533=AXIS2_PLACEMENT_3D('',#9746,#7915,#7916);
#6534=AXIS2_PLACEMENT_3D('',#9750,#7919,#7920);
#6535=AXIS2_PLACEMENT_3D('',#9754,#7923,#7924);
#6536=AXIS2_PLACEMENT_3D('',#9756,#7926,#7927);
#6537=AXIS2_PLACEMENT_3D('',#9759,#7928,#7929);
#6538=AXIS2_PLACEMENT_3D('',#9762,#7932,#7933);
#6539=AXIS2_PLACEMENT_3D('',#9766,#7936,#7937);
#6540=AXIS2_PLACEMENT_3D('',#9768,#7938,#7939);
#6541=AXIS2_PLACEMENT_3D('',#9770,#7941,#7942);
#6542=AXIS2_PLACEMENT_3D('',#9774,#7945,#7946);
#6543=AXIS2_PLACEMENT_3D('',#9778,#7949,#7950);
#6544=AXIS2_PLACEMENT_3D('',#9780,#7952,#7953);
#6545=AXIS2_PLACEMENT_3D('',#9786,#7957,#7958);
#6546=AXIS2_PLACEMENT_3D('',#9790,#7961,#7962);
#6547=AXIS2_PLACEMENT_3D('',#9794,#7965,#7966);
#6548=AXIS2_PLACEMENT_3D('',#9796,#7968,#7969);
#6549=AXIS2_PLACEMENT_3D('',#9802,#7973,#7974);
#6550=AXIS2_PLACEMENT_3D('',#9806,#7977,#7978);
#6551=AXIS2_PLACEMENT_3D('',#9810,#7981,#7982);
#6552=AXIS2_PLACEMENT_3D('',#9814,#7985,#7986);
#6553=AXIS2_PLACEMENT_3D('',#9818,#7989,#7990);
#6554=AXIS2_PLACEMENT_3D('',#9820,#7992,#7993);
#6555=AXIS2_PLACEMENT_3D('',#9826,#7997,#7998);
#6556=AXIS2_PLACEMENT_3D('',#9830,#8001,#8002);
#6557=AXIS2_PLACEMENT_3D('',#9834,#8005,#8006);
#6558=AXIS2_PLACEMENT_3D('',#9838,#8009,#8010);
#6559=AXIS2_PLACEMENT_3D('',#9842,#8013,#8014);
#6560=AXIS2_PLACEMENT_3D('',#9844,#8016,#8017);
#6561=AXIS2_PLACEMENT_3D('',#9850,#8021,#8022);
#6562=AXIS2_PLACEMENT_3D('',#9854,#8025,#8026);
#6563=AXIS2_PLACEMENT_3D('',#9858,#8029,#8030);
#6564=AXIS2_PLACEMENT_3D('',#9860,#8032,#8033);
#6565=AXIS2_PLACEMENT_3D('',#9866,#8037,#8038);
#6566=AXIS2_PLACEMENT_3D('',#9870,#8041,#8042);
#6567=AXIS2_PLACEMENT_3D('',#9874,#8045,#8046);
#6568=AXIS2_PLACEMENT_3D('',#9876,#8048,#8049);
#6569=AXIS2_PLACEMENT_3D('',#9882,#8053,#8054);
#6570=AXIS2_PLACEMENT_3D('',#9884,#8055,#8056);
#6571=AXIS2_PLACEMENT_3D('',#9886,#8058,#8059);
#6572=AXIS2_PLACEMENT_3D('',#9890,#8062,#8063);
#6573=AXIS2_PLACEMENT_3D('',#9892,#8064,#8065);
#6574=AXIS2_PLACEMENT_3D('',#9894,#8067,#8068);
#6575=AXIS2_PLACEMENT_3D('',#9898,#8071,#8072);
#6576=AXIS2_PLACEMENT_3D('',#9900,#8074,#8075);
#6577=AXIS2_PLACEMENT_3D('',#9903,#8076,#8077);
#6578=AXIS2_PLACEMENT_3D('',#9906,#8080,#8081);
#6579=AXIS2_PLACEMENT_3D('',#9910,#8084,#8085);
#6580=AXIS2_PLACEMENT_3D('',#9912,#8086,#8087);
#6581=AXIS2_PLACEMENT_3D('',#9914,#8089,#8090);
#6582=AXIS2_PLACEMENT_3D('',#9918,#8093,#8094);
#6583=AXIS2_PLACEMENT_3D('',#9922,#8097,#8098);
#6584=AXIS2_PLACEMENT_3D('',#9924,#8100,#8101);
#6585=AXIS2_PLACEMENT_3D('',#9930,#8105,#8106);
#6586=AXIS2_PLACEMENT_3D('',#9932,#8107,#8108);
#6587=AXIS2_PLACEMENT_3D('',#9934,#8110,#8111);
#6588=AXIS2_PLACEMENT_3D('',#9938,#8114,#8115);
#6589=AXIS2_PLACEMENT_3D('',#9940,#8116,#8117);
#6590=AXIS2_PLACEMENT_3D('',#9942,#8119,#8120);
#6591=AXIS2_PLACEMENT_3D('',#9946,#8123,#8124);
#6592=AXIS2_PLACEMENT_3D('',#9948,#8126,#8127);
#6593=AXIS2_PLACEMENT_3D('',#9951,#8130,#8131);
#6594=AXIS2_PLACEMENT_3D('',#9953,#8133,#8134);
#6595=AXIS2_PLACEMENT_3D('',#9955,#8136,#8137);
#6596=AXIS2_PLACEMENT_3D('',#9957,#8139,#8140);
#6597=AXIS2_PLACEMENT_3D('',#9959,#8142,#8143);
#6598=AXIS2_PLACEMENT_3D('',#9961,#8145,#8146);
#6599=AXIS2_PLACEMENT_3D('',#9963,#8148,#8149);
#6600=AXIS2_PLACEMENT_3D('',#9964,#8150,#8151);
#6601=AXIS2_PLACEMENT_3D('',#9965,#8152,#8153);
#6602=AXIS2_PLACEMENT_3D('',#9966,#8154,#8155);
#6603=AXIS2_PLACEMENT_3D('',#9967,#8156,#8157);
#6604=AXIS2_PLACEMENT_3D('',#9968,#8158,#8159);
#6605=AXIS2_PLACEMENT_3D('',#9969,#8160,#8161);
#6606=AXIS2_PLACEMENT_3D('',#9970,#8162,#8163);
#6607=AXIS2_PLACEMENT_3D('',#9971,#8164,#8165);
#6608=AXIS2_PLACEMENT_3D('',#9972,#8166,#8167);
#6609=AXIS2_PLACEMENT_3D('',#9973,#8168,#8169);
#6610=AXIS2_PLACEMENT_3D('',#9974,#8170,#8171);
#6611=AXIS2_PLACEMENT_3D('',#9975,#8172,#8173);
#6612=AXIS2_PLACEMENT_3D('',#9980,#8175,#8176);
#6613=AXIS2_PLACEMENT_3D('',#9988,#8180,#8181);
#6614=AXIS2_PLACEMENT_3D('',#9992,#8184,#8185);
#6615=AXIS2_PLACEMENT_3D('',#9993,#8186,#8187);
#6616=AXIS2_PLACEMENT_3D('',#9994,#8188,#8189);
#6617=AXIS2_PLACEMENT_3D('',#9995,#8190,#8191);
#6618=AXIS2_PLACEMENT_3D('',#9996,#8192,#8193);
#6619=AXIS2_PLACEMENT_3D('',#9997,#8194,#8195);
#6620=AXIS2_PLACEMENT_3D('',#9998,#8196,#8197);
#6621=AXIS2_PLACEMENT_3D('',#9999,#8198,#8199);
#6622=AXIS2_PLACEMENT_3D('',#10000,#8200,#8201);
#6623=AXIS2_PLACEMENT_3D('',#10001,#8202,#8203);
#6624=AXIS2_PLACEMENT_3D('',#10002,#8204,#8205);
#6625=AXIS2_PLACEMENT_3D('',#10003,#8206,#8207);
#6626=AXIS2_PLACEMENT_3D('',#10004,#8208,#8209);
#6627=AXIS2_PLACEMENT_3D('',#10005,#8210,#8211);
#6628=AXIS2_PLACEMENT_3D('',#10006,#8212,#8213);
#6629=AXIS2_PLACEMENT_3D('',#10007,#8214,#8215);
#6630=AXIS2_PLACEMENT_3D('',#10008,#8216,#8217);
#6631=AXIS2_PLACEMENT_3D('',#10009,#8218,#8219);
#6632=AXIS2_PLACEMENT_3D('',#10010,#8220,#8221);
#6633=AXIS2_PLACEMENT_3D('',#10011,#8222,#8223);
#6634=AXIS2_PLACEMENT_3D('',#10012,#8224,#8225);
#6635=AXIS2_PLACEMENT_3D('',#10013,#8226,#8227);
#6636=AXIS2_PLACEMENT_3D('',#10014,#8228,#8229);
#6637=AXIS2_PLACEMENT_3D('',#10015,#8230,#8231);
#6638=AXIS2_PLACEMENT_3D('',#10016,#8232,#8233);
#6639=AXIS2_PLACEMENT_3D('',#10017,#8234,#8235);
#6640=AXIS2_PLACEMENT_3D('',#10018,#8236,#8237);
#6641=AXIS2_PLACEMENT_3D('',#10019,#8238,#8239);
#6642=AXIS2_PLACEMENT_3D('',#10020,#8240,#8241);
#6643=AXIS2_PLACEMENT_3D('',#10021,#8242,#8243);
#6644=AXIS2_PLACEMENT_3D('',#10022,#8244,#8245);
#6645=AXIS2_PLACEMENT_3D('',#10023,#8246,#8247);
#6646=AXIS2_PLACEMENT_3D('',#10024,#8248,#8249);
#6647=AXIS2_PLACEMENT_3D('',#10025,#8250,#8251);
#6648=AXIS2_PLACEMENT_3D('',#10026,#8252,#8253);
#6649=AXIS2_PLACEMENT_3D('',#10029,#8256,#8257);
#6650=AXIS2_PLACEMENT_3D('',#10032,#8260,#8261);
#6651=AXIS2_PLACEMENT_3D('',#10034,#8263,#8264);
#6652=AXIS2_PLACEMENT_3D('',#10036,#8266,#8267);
#6653=AXIS2_PLACEMENT_3D('',#10038,#8269,#8270);
#6654=AXIS2_PLACEMENT_3D('',#10041,#8273,#8274);
#6655=AXIS2_PLACEMENT_3D('',#10043,#8276,#8277);
#6656=AXIS2_PLACEMENT_3D('',#10044,#8278,#8279);
#6657=AXIS2_PLACEMENT_3D('',#10046,#8281,#8282);
#6658=AXIS2_PLACEMENT_3D('',#10047,#8283,#8284);
#6659=AXIS2_PLACEMENT_3D('',#10048,#8285,#8286);
#6660=DIRECTION('axis',(0.,0.,1.));
#6661=DIRECTION('refdir',(1.,0.,0.));
#6662=DIRECTION('center_axis',(0.,1.,0.));
#6663=DIRECTION('ref_axis',(0.707106781186548,0.,0.707106781186548));
#6664=DIRECTION('center_axis',(0.,1.,0.));
#6665=DIRECTION('ref_axis',(0.707106781186548,0.,0.707106781186548));
#6666=DIRECTION('',(0.,1.,0.));
#6667=DIRECTION('center_axis',(0.,1.,0.));
#6668=DIRECTION('ref_axis',(0.707106781186548,0.,0.707106781186548));
#6669=DIRECTION('',(0.,-1.,0.));
#6670=DIRECTION('center_axis',(0.,0.,-1.));
#6671=DIRECTION('ref_axis',(-1.,0.,0.));
#6672=DIRECTION('',(1.,0.,0.));
#6673=DIRECTION('',(0.,1.,0.));
#6674=DIRECTION('',(-1.,0.,0.));
#6675=DIRECTION('center_axis',(0.,1.,0.));
#6676=DIRECTION('ref_axis',(0.707106781186548,0.,-0.707106781186548));
#6677=DIRECTION('center_axis',(0.,1.,0.));
#6678=DIRECTION('ref_axis',(0.707106781186548,0.,-0.707106781186548));
#6679=DIRECTION('',(0.,1.,0.));
#6680=DIRECTION('center_axis',(0.,1.,0.));
#6681=DIRECTION('ref_axis',(0.707106781186548,0.,-0.707106781186548));
#6682=DIRECTION('',(0.,-1.,0.));
#6683=DIRECTION('center_axis',(0.,1.,0.));
#6684=DIRECTION('ref_axis',(1.,0.,0.));
#6685=DIRECTION('',(0.,0.,-1.));
#6686=DIRECTION('',(-1.,0.,0.));
#6687=DIRECTION('center_axis',(0.,1.,0.));
#6688=DIRECTION('ref_axis',(-0.707106781186548,0.,-0.707106781186547));
#6689=DIRECTION('',(0.,0.,1.));
#6690=DIRECTION('',(0.707106781186548,0.,0.707106781186548));
#6691=DIRECTION('',(-0.768790086447683,0.,-0.639501214212893));
#6692=DIRECTION('',(0.,0.,-1.));
#6693=DIRECTION('',(0.768790086447683,0.,-0.639501214212892));
#6694=DIRECTION('center_axis',(0.,-1.,0.));
#6695=DIRECTION('ref_axis',(0.639501214212892,0.,-0.768790086447684));
#6696=DIRECTION('',(0.768790086447683,0.,0.639501214212893));
#6697=DIRECTION('',(0.,0.,1.));
#6698=DIRECTION('',(-0.768790086447683,0.,0.639501214212893));
#6699=DIRECTION('center_axis',(0.,-1.,0.));
#6700=DIRECTION('ref_axis',(-0.639501214212892,0.,0.768790086447684));
#6701=DIRECTION('center_axis',(0.,0.,1.));
#6702=DIRECTION('ref_axis',(1.,0.,0.));
#6703=DIRECTION('',(1.,0.,0.));
#6704=DIRECTION('',(0.,1.,0.));
#6705=DIRECTION('center_axis',(0.,1.,0.));
#6706=DIRECTION('ref_axis',(-0.707106781186548,0.,-0.707106781186547));
#6707=DIRECTION('center_axis',(0.,1.,0.));
#6708=DIRECTION('ref_axis',(-0.707106781186548,0.,-0.707106781186547));
#6709=DIRECTION('',(0.,-1.,0.));
#6710=DIRECTION('center_axis',(0.,-0.707106781186548,0.707106781186547));
#6711=DIRECTION('ref_axis',(1.,0.,0.));
#6712=DIRECTION('',(0.,-0.707106781186547,-0.707106781186548));
#6713=DIRECTION('',(1.,0.,0.));
#6714=DIRECTION('',(0.,0.707106781186547,0.707106781186548));
#6715=DIRECTION('',(-1.,0.,0.));
#6716=DIRECTION('center_axis',(0.,1.,0.));
#6717=DIRECTION('ref_axis',(-0.707106781186548,0.,0.707106781186548));
#6718=DIRECTION('center_axis',(0.,-1.,0.));
#6719=DIRECTION('ref_axis',(-0.707106781186547,0.,0.707106781186548));
#6720=DIRECTION('',(0.707106781186548,-0.707106781186547,0.));
#6721=DIRECTION('center_axis',(0.,1.,0.));
#6722=DIRECTION('ref_axis',(-0.707106781186548,0.,0.707106781186548));
#6723=DIRECTION('center_axis',(-0.707106781186548,-0.707106781186547,0.));
#6724=DIRECTION('ref_axis',(0.,0.,1.));
#6725=DIRECTION('',(0.707106781186547,-0.707106781186548,0.));
#6726=DIRECTION('',(0.,0.,1.));
#6727=DIRECTION('',(0.,0.,-1.));
#6728=DIRECTION('center_axis',(0.,1.,0.));
#6729=DIRECTION('ref_axis',(-0.707106781186548,0.,-0.707106781186548));
#6730=DIRECTION('center_axis',(0.,-1.,0.));
#6731=DIRECTION('ref_axis',(-0.707106781186548,0.,-0.707106781186548));
#6732=DIRECTION('',(3.92523114670944E-16,-0.707106781186547,0.707106781186548));
#6733=DIRECTION('center_axis',(0.,1.,0.));
#6734=DIRECTION('ref_axis',(-0.707106781186548,0.,-0.707106781186548));
#6735=DIRECTION('center_axis',(0.,-0.707106781186548,-0.707106781186547));
#6736=DIRECTION('ref_axis',(-1.,0.,0.));
#6737=DIRECTION('',(0.,-0.707106781186547,0.707106781186548));
#6738=DIRECTION('',(-1.,0.,0.));
#6739=DIRECTION('',(1.,0.,0.));
#6740=DIRECTION('center_axis',(0.,1.,0.));
#6741=DIRECTION('ref_axis',(0.707106781186548,0.,-0.707106781186548));
#6742=DIRECTION('center_axis',(0.,-1.,0.));
#6743=DIRECTION('ref_axis',(0.707106781186547,0.,-0.707106781186548));
#6744=DIRECTION('',(-0.707106781186548,-0.707106781186547,0.));
#6745=DIRECTION('center_axis',(0.,1.,0.));
#6746=DIRECTION('ref_axis',(0.707106781186548,0.,-0.707106781186548));
#6747=DIRECTION('center_axis',(0.707106781186548,-0.707106781186547,0.));
#6748=DIRECTION('ref_axis',(0.,0.,-1.));
#6749=DIRECTION('',(-0.707106781186547,-0.707106781186548,0.));
#6750=DIRECTION('',(0.,0.,-1.));
#6751=DIRECTION('',(0.,0.,1.));
#6752=DIRECTION('center_axis',(0.,1.,0.));
#6753=DIRECTION('ref_axis',(0.707106781186548,0.,0.707106781186547));
#6754=DIRECTION('center_axis',(0.,-1.,0.));
#6755=DIRECTION('ref_axis',(0.707106781186548,0.,0.707106781186547));
#6756=DIRECTION('center_axis',(0.,1.,0.));
#6757=DIRECTION('ref_axis',(0.707106781186548,0.,0.707106781186547));
#6758=DIRECTION('center_axis',(0.,1.,0.));
#6759=DIRECTION('ref_axis',(-0.707106781186548,0.,-0.707106781186548));
#6760=DIRECTION('',(0.,1.,0.));
#6761=DIRECTION('center_axis',(0.,-1.,0.));
#6762=DIRECTION('ref_axis',(-0.707106781186548,0.,-0.707106781186548));
#6763=DIRECTION('',(0.,-1.,0.));
#6764=DIRECTION('center_axis',(-1.,0.,0.));
#6765=DIRECTION('ref_axis',(0.,0.,-1.));
#6766=DIRECTION('',(0.,-1.,0.));
#6767=DIRECTION('',(0.,0.,1.));
#6768=DIRECTION('center_axis',(0.,1.,0.));
#6769=DIRECTION('ref_axis',(-0.707106781186547,0.,0.707106781186548));
#6770=DIRECTION('',(0.,1.,0.));
#6771=DIRECTION('center_axis',(0.,-1.,0.));
#6772=DIRECTION('ref_axis',(-0.707106781186547,0.,0.707106781186548));
#6773=DIRECTION('center_axis',(0.,0.,1.));
#6774=DIRECTION('ref_axis',(-1.,0.,0.));
#6775=DIRECTION('',(0.,-1.,0.));
#6776=DIRECTION('',(1.,0.,0.));
#6777=DIRECTION('center_axis',(0.,-1.,0.));
#6778=DIRECTION('ref_axis',(0.,0.,-1.));
#6779=DIRECTION('center_axis',(0.,1.,0.));
#6780=DIRECTION('ref_axis',(0.,0.,1.));
#6781=DIRECTION('center_axis',(0.,-1.,0.));
#6782=DIRECTION('ref_axis',(0.707106781186548,0.,0.707106781186547));
#6783=DIRECTION('',(0.,0.,-1.));
#6784=DIRECTION('center_axis',(0.,-1.,0.));
#6785=DIRECTION('ref_axis',(0.707106781186547,0.,-0.707106781186548));
#6786=DIRECTION('',(-1.,0.,0.));
#6787=DIRECTION('',(0.,0.,-1.));
#6788=DIRECTION('',(0.,0.,1.));
#6789=DIRECTION('',(-0.707106781186548,0.,-0.707106781186548));
#6790=DIRECTION('center_axis',(0.,0.,-1.));
#6791=DIRECTION('ref_axis',(1.,0.,0.));
#6792=DIRECTION('',(0.,1.,0.));
#6793=DIRECTION('center_axis',(0.,1.,0.));
#6794=DIRECTION('ref_axis',(0.707106781186547,0.,-0.707106781186548));
#6795=DIRECTION('',(0.,-1.,0.));
#6796=DIRECTION('center_axis',(1.,0.,0.));
#6797=DIRECTION('ref_axis',(0.,0.,1.));
#6798=DIRECTION('',(0.,1.,0.));
#6799=DIRECTION('center_axis',(0.,-1.,0.));
#6800=DIRECTION('ref_axis',(0.707106781186548,0.,0.707106781186547));
#6801=DIRECTION('center_axis',(0.,1.,0.));
#6802=DIRECTION('ref_axis',(1.,0.,0.));
#6803=DIRECTION('center_axis',(0.,1.,0.));
#6804=DIRECTION('ref_axis',(1.,0.,0.));
#6805=DIRECTION('',(0.,-1.,0.));
#6806=DIRECTION('center_axis',(0.,-1.,0.));
#6807=DIRECTION('ref_axis',(1.,0.,0.));
#6808=DIRECTION('',(0.,1.,0.));
#6809=DIRECTION('center_axis',(0.,-1.,0.));
#6810=DIRECTION('ref_axis',(1.,0.,0.));
#6811=DIRECTION('',(0.,-1.,0.));
#6812=DIRECTION('center_axis',(0.,-1.,0.));
#6813=DIRECTION('ref_axis',(1.,0.,0.));
#6814=DIRECTION('',(0.,1.,0.));
#6815=DIRECTION('center_axis',(0.,-1.,0.));
#6816=DIRECTION('ref_axis',(1.,0.,0.));
#6817=DIRECTION('',(0.,-1.,0.));
#6818=DIRECTION('center_axis',(0.,-1.,0.));
#6819=DIRECTION('ref_axis',(1.,0.,0.));
#6820=DIRECTION('',(0.,1.,0.));
#6821=DIRECTION('center_axis',(0.,-1.,0.));
#6822=DIRECTION('ref_axis',(1.,0.,0.));
#6823=DIRECTION('',(0.,-1.,0.));
#6824=DIRECTION('center_axis',(0.,-1.,0.));
#6825=DIRECTION('ref_axis',(1.,0.,0.));
#6826=DIRECTION('',(0.,1.,0.));
#6827=DIRECTION('center_axis',(0.,-1.,0.));
#6828=DIRECTION('ref_axis',(1.,0.,0.));
#6829=DIRECTION('',(0.,-1.,0.));
#6830=DIRECTION('center_axis',(0.,-1.,0.));
#6831=DIRECTION('ref_axis',(1.,0.,0.));
#6832=DIRECTION('center_axis',(0.,1.,0.));
#6833=DIRECTION('ref_axis',(1.,0.,0.));
#6834=DIRECTION('center_axis',(1.60172800948525E-16,0.,-1.));
#6835=DIRECTION('ref_axis',(-1.,0.,-1.60172800948525E-16));
#6836=DIRECTION('',(-1.,0.,-1.60172800948525E-16));
#6837=DIRECTION('',(0.,1.,0.));
#6838=DIRECTION('',(1.,0.,1.60172800948525E-16));
#6839=DIRECTION('center_axis',(-2.22044604925031E-16,0.,1.));
#6840=DIRECTION('ref_axis',(1.,0.,2.22044604925031E-16));
#6841=DIRECTION('',(-1.,0.,-2.22044604925031E-16));
#6842=DIRECTION('',(0.,1.,0.));
#6843=DIRECTION('',(1.,0.,2.22044604925031E-16));
#6844=DIRECTION('center_axis',(0.,1.,0.));
#6845=DIRECTION('ref_axis',(1.,0.,0.));
#6846=DIRECTION('',(0.,0.,1.));
#6847=DIRECTION('',(0.923879532511286,0.,0.38268343236509));
#6848=DIRECTION('',(7.82414441567833E-17,0.,-1.));
#6849=DIRECTION('center_axis',(1.,0.,0.));
#6850=DIRECTION('ref_axis',(0.,0.,-1.));
#6851=DIRECTION('',(0.,0.,-1.));
#6852=DIRECTION('',(0.,1.,0.));
#6853=DIRECTION('center_axis',(-1.,0.,8.81452082038065E-17));
#6854=DIRECTION('ref_axis',(8.81452082038065E-17,0.,1.));
#6855=DIRECTION('',(-8.81452082038065E-17,0.,-1.));
#6856=DIRECTION('',(0.,1.,0.));
#6857=DIRECTION('',(8.81452082038065E-17,0.,1.));
#6858=DIRECTION('center_axis',(0.,1.,0.));
#6859=DIRECTION('ref_axis',(1.,0.,0.));
#6860=DIRECTION('center_axis',(0.,1.,0.));
#6861=DIRECTION('ref_axis',(-0.639501214212892,0.,0.768790086447684));
#6862=DIRECTION('',(0.768790086447683,0.,-0.639501214212893));
#6863=DIRECTION('',(0.,0.,-1.));
#6864=DIRECTION('',(-0.768790086447683,0.,-0.639501214212893));
#6865=DIRECTION('center_axis',(0.,1.,0.));
#6866=DIRECTION('ref_axis',(0.639501214212892,0.,-0.768790086447684));
#6867=DIRECTION('',(-0.768790086447683,0.,0.639501214212892));
#6868=DIRECTION('',(0.,0.,1.));
#6869=DIRECTION('',(0.768790086447683,0.,0.639501214212893));
#6870=DIRECTION('',(0.768790086447683,0.,0.639501214212892));
#6871=DIRECTION('center_axis',(0.,1.,0.));
#6872=DIRECTION('ref_axis',(-0.639501214212892,0.,0.768790086447684));
#6873=DIRECTION('',(-1.22587125635694E-16,0.,1.));
#6874=DIRECTION('center_axis',(0.,-1.,0.));
#6875=DIRECTION('ref_axis',(-0.639501214212892,0.,0.768790086447684));
#6876=DIRECTION('',(0.38268343236509,0.,-0.923879532511286));
#6877=DIRECTION('',(0.707106781186548,0.,-0.707106781186547));
#6878=DIRECTION('',(0.768790086447683,0.,0.639501214212892));
#6879=DIRECTION('',(-0.38268343236509,0.,0.923879532511286));
#6880=DIRECTION('',(-0.768790086447683,0.,-0.639501214212892));
#6881=DIRECTION('',(-0.768790086447683,0.,0.639501214212892));
#6882=DIRECTION('',(-0.707106781186548,0.,-0.707106781186547));
#6883=DIRECTION('',(0.768790086447683,0.,-0.639501214212892));
#6884=DIRECTION('',(0.38268343236509,0.,0.923879532511287));
#6885=DIRECTION('',(-9.92277365157408E-17,0.,1.));
#6886=DIRECTION('',(-0.923879532511287,0.,0.38268343236509));
#6887=DIRECTION('',(0.,0.,-1.));
#6888=DIRECTION('',(1.,0.,2.22044604925031E-16));
#6889=DIRECTION('',(0.,0.,-1.));
#6890=DIRECTION('',(-0.768790086447683,0.,-0.639501214212893));
#6891=DIRECTION('',(0.707106781186548,0.,-0.707106781186547));
#6892=DIRECTION('',(0.768790086447683,0.,0.639501214212893));
#6893=DIRECTION('',(8.81452082038065E-17,0.,1.));
#6894=DIRECTION('',(-0.923879532511287,0.,0.38268343236509));
#6895=DIRECTION('',(-0.707106781186547,0.,0.707106781186547));
#6896=DIRECTION('',(-0.768790086447683,0.,-0.639501214212893));
#6897=DIRECTION('',(0.38268343236509,0.,-0.923879532511286));
#6898=DIRECTION('',(0.768790086447683,0.,0.639501214212893));
#6899=DIRECTION('',(-0.768790086447683,0.,-0.639501214212893));
#6900=DIRECTION('center_axis',(0.,1.,0.));
#6901=DIRECTION('ref_axis',(0.639501214212892,0.,-0.768790086447684));
#6902=DIRECTION('',(6.07153216591882E-17,0.,-1.));
#6903=DIRECTION('center_axis',(0.,-1.,0.));
#6904=DIRECTION('ref_axis',(0.639501214212892,0.,-0.768790086447684));
#6905=DIRECTION('',(-0.38268343236509,0.,0.923879532511286));
#6906=DIRECTION('',(5.78583607939202E-17,0.,1.));
#6907=DIRECTION('',(-0.923879532511287,0.,0.38268343236509));
#6908=DIRECTION('',(0.,0.,-1.));
#6909=DIRECTION('',(1.,0.,2.22044604925031E-16));
#6910=DIRECTION('',(5.78583607939202E-17,0.,1.));
#6911=DIRECTION('',(-1.,0.,-1.60172800948525E-16));
#6912=DIRECTION('',(0.,0.,-1.));
#6913=DIRECTION('',(0.923879532511286,0.,0.38268343236509));
#6914=DIRECTION('',(-0.768790086447683,0.,0.639501214212892));
#6915=DIRECTION('',(-0.38268343236509,0.,-0.923879532511287));
#6916=DIRECTION('',(0.768790086447683,0.,-0.639501214212892));
#6917=DIRECTION('center_axis',(0.,-1.,0.));
#6918=DIRECTION('ref_axis',(0.639501214212892,0.,-0.768790086447684));
#6919=DIRECTION('',(-1.22587125635694E-16,0.,1.));
#6920=DIRECTION('center_axis',(0.,1.,0.));
#6921=DIRECTION('ref_axis',(0.639501214212892,0.,-0.768790086447684));
#6922=DIRECTION('',(-0.768790086447683,0.,0.639501214212892));
#6923=DIRECTION('',(-0.707106781186548,0.,-0.707106781186547));
#6924=DIRECTION('',(0.768790086447683,0.,-0.639501214212892));
#6925=DIRECTION('',(0.38268343236509,0.,0.923879532511287));
#6926=DIRECTION('',(0.707106781186548,0.,-0.707106781186547));
#6927=DIRECTION('',(0.768790086447683,0.,0.639501214212893));
#6928=DIRECTION('',(-7.82414441567833E-17,0.,1.));
#6929=DIRECTION('',(-0.923879532511287,0.,0.38268343236509));
#6930=DIRECTION('',(0.,0.,-1.));
#6931=DIRECTION('',(-0.768790086447683,0.,-0.639501214212893));
#6932=DIRECTION('',(0.768790086447683,0.,0.639501214212893));
#6933=DIRECTION('',(1.00919556740721E-16,0.,1.));
#6934=DIRECTION('',(-0.923879532511287,0.,0.38268343236509));
#6935=DIRECTION('',(-5.78583607939202E-17,0.,-1.));
#6936=DIRECTION('',(0.707106781186548,0.,-0.707106781186547));
#6937=DIRECTION('',(5.78583607939202E-17,0.,1.));
#6938=DIRECTION('',(-0.923879532511286,0.,-0.38268343236509));
#6939=DIRECTION('',(0.,0.,-1.));
#6940=DIRECTION('',(0.768790086447683,0.,-0.639501214212892));
#6941=DIRECTION('',(0.707106781186547,0.,0.707106781186547));
#6942=DIRECTION('',(-0.768790086447683,0.,-0.639501214212892));
#6943=DIRECTION('',(0.,0.,-1.));
#6944=DIRECTION('',(0.923879532511287,0.,-0.38268343236509));
#6945=DIRECTION('',(5.78583607939202E-17,0.,1.));
#6946=DIRECTION('',(-0.707106781186547,0.,0.707106781186547));
#6947=DIRECTION('',(-5.78583607939202E-17,0.,-1.));
#6948=DIRECTION('',(0.923879532511287,0.,-0.38268343236509));
#6949=DIRECTION('',(1.00919556740721E-16,0.,1.));
#6950=DIRECTION('',(-1.,0.,-1.60172800948525E-16));
#6951=DIRECTION('',(0.,0.,1.));
#6952=DIRECTION('',(0.768790086447683,0.,0.639501214212892));
#6953=DIRECTION('',(-0.707106781186547,0.,0.707106781186547));
#6954=DIRECTION('',(-0.768790086447683,0.,-0.639501214212892));
#6955=DIRECTION('',(-7.82414441567833E-17,0.,-1.));
#6956=DIRECTION('',(0.923879532511287,0.,-0.38268343236509));
#6957=DIRECTION('',(0.768790086447683,0.,-0.639501214212893));
#6958=DIRECTION('',(0.707106781186547,0.,0.707106781186547));
#6959=DIRECTION('',(-0.768790086447683,0.,0.639501214212893));
#6960=DIRECTION('',(-0.38268343236509,0.,-0.923879532511287));
#6961=DIRECTION('',(-5.78583607939202E-17,0.,-1.));
#6962=DIRECTION('',(0.923879532511286,0.,0.38268343236509));
#6963=DIRECTION('',(1.00919556740721E-16,0.,1.));
#6964=DIRECTION('',(-0.768790086447683,0.,0.639501214212893));
#6965=DIRECTION('',(-0.707106781186548,0.,-0.707106781186547));
#6966=DIRECTION('',(-0.707106781186547,0.,0.707106781186547));
#6967=DIRECTION('',(-0.768790086447683,0.,-0.639501214212893));
#6968=DIRECTION('',(0.38268343236509,0.,-0.923879532511286));
#6969=DIRECTION('',(0.768790086447683,0.,0.639501214212893));
#6970=DIRECTION('',(-0.707106781186548,0.,-0.707106781186547));
#6971=DIRECTION('',(0.768790086447683,0.,-0.639501214212893));
#6972=DIRECTION('',(0.38268343236509,0.,0.923879532511287));
#6973=DIRECTION('',(-0.768790086447683,0.,0.639501214212892));
#6974=DIRECTION('',(6.07153216591882E-17,0.,-1.));
#6975=DIRECTION('center_axis',(0.,1.,0.));
#6976=DIRECTION('ref_axis',(-0.639501214212892,0.,0.768790086447684));
#6977=DIRECTION('',(0.768790086447683,0.,-0.639501214212893));
#6978=DIRECTION('',(0.38268343236509,0.,0.923879532511287));
#6979=DIRECTION('center_axis',(0.,-1.,0.));
#6980=DIRECTION('ref_axis',(-0.639501214212892,0.,0.768790086447684));
#6981=DIRECTION('',(0.707106781186547,0.,0.707106781186547));
#6982=DIRECTION('',(-0.768790086447683,0.,0.639501214212893));
#6983=DIRECTION('',(-0.38268343236509,0.,-0.923879532511287));
#6984=DIRECTION('',(0.768790086447683,0.,-0.639501214212893));
#6985=DIRECTION('',(0.768790086447683,0.,-0.639501214212893));
#6986=DIRECTION('',(0.38268343236509,0.,0.923879532511287));
#6987=DIRECTION('',(-0.768790086447683,0.,0.639501214212893));
#6988=DIRECTION('center_axis',(0.,-1.,0.));
#6989=DIRECTION('ref_axis',(-0.639501214212892,0.,0.768790086447684));
#6990=DIRECTION('',(6.07153216591882E-17,0.,-1.));
#6991=DIRECTION('center_axis',(0.,1.,0.));
#6992=DIRECTION('ref_axis',(-0.639501214212892,0.,0.768790086447684));
#6993=DIRECTION('',(-0.923879532511286,0.,-0.38268343236509));
#6994=DIRECTION('',(-7.82414441567833E-17,0.,-1.));
#6995=DIRECTION('',(0.768790086447683,0.,-0.639501214212893));
#6996=DIRECTION('',(0.707106781186547,0.,0.707106781186547));
#6997=DIRECTION('',(-0.768790086447683,0.,0.639501214212892));
#6998=DIRECTION('',(0.,0.,1.));
#6999=DIRECTION('',(0.923879532511286,0.,0.38268343236509));
#7000=DIRECTION('',(-7.82414441567833E-17,0.,1.));
#7001=DIRECTION('',(-0.768790086447683,0.,0.639501214212893));
#7002=DIRECTION('',(-0.707106781186548,0.,-0.707106781186547));
#7003=DIRECTION('',(0.768790086447683,0.,-0.639501214212893));
#7004=DIRECTION('',(0.,0.,-1.));
#7005=DIRECTION('',(-1.,0.,-1.60172800948525E-16));
#7006=DIRECTION('',(-7.82414441567833E-17,0.,-1.));
#7007=DIRECTION('',(0.923879532511286,0.,0.38268343236509));
#7008=DIRECTION('',(0.,0.,1.));
#7009=DIRECTION('',(-9.92277365157408E-17,0.,1.));
#7010=DIRECTION('',(-1.,0.,-1.60172800948525E-16));
#7011=DIRECTION('',(0.,0.,-1.));
#7012=DIRECTION('',(0.923879532511286,0.,0.38268343236509));
#7013=DIRECTION('',(0.38268343236509,0.,-0.923879532511286));
#7014=DIRECTION('',(0.768790086447683,0.,0.639501214212892));
#7015=DIRECTION('center_axis',(0.,1.,0.));
#7016=DIRECTION('ref_axis',(-0.639501214212892,0.,0.768790086447684));
#7017=DIRECTION('',(-1.22587125635694E-16,0.,1.));
#7018=DIRECTION('center_axis',(0.,-1.,0.));
#7019=DIRECTION('ref_axis',(-0.639501214212892,0.,0.768790086447684));
#7020=DIRECTION('',(-0.768790086447683,0.,-0.639501214212892));
#7021=DIRECTION('',(0.707106781186548,0.,-0.707106781186547));
#7022=DIRECTION('',(0.768790086447683,0.,0.639501214212892));
#7023=DIRECTION('',(-0.38268343236509,0.,0.923879532511286));
#7024=DIRECTION('',(-0.768790086447683,0.,-0.639501214212892));
#7025=DIRECTION('',(-0.707106781186547,0.,0.707106781186547));
#7026=DIRECTION('',(-0.768790086447683,0.,-0.639501214212893));
#7027=DIRECTION('',(0.38268343236509,0.,-0.923879532511286));
#7028=DIRECTION('',(0.768790086447683,0.,0.639501214212893));
#7029=DIRECTION('',(-1.22587125635694E-16,0.,1.));
#7030=DIRECTION('center_axis',(0.,1.,0.));
#7031=DIRECTION('ref_axis',(0.639501214212892,0.,-0.768790086447684));
#7032=DIRECTION('',(-0.768790086447683,0.,0.639501214212892));
#7033=DIRECTION('',(-0.38268343236509,0.,-0.923879532511287));
#7034=DIRECTION('center_axis',(0.,-1.,0.));
#7035=DIRECTION('ref_axis',(0.639501214212892,0.,-0.768790086447684));
#7036=DIRECTION('',(0.38268343236509,0.,-0.923879532511286));
#7037=DIRECTION('',(0.768790086447683,0.,0.639501214212892));
#7038=DIRECTION('center_axis',(0.,1.,0.));
#7039=DIRECTION('ref_axis',(-0.639501214212892,0.,0.768790086447684));
#7040=DIRECTION('',(-1.22587125635694E-16,0.,1.));
#7041=DIRECTION('center_axis',(0.,-1.,0.));
#7042=DIRECTION('ref_axis',(-0.639501214212892,0.,0.768790086447684));
#7043=DIRECTION('',(-0.768790086447683,0.,-0.639501214212892));
#7044=DIRECTION('',(-7.82414441567833E-17,0.,1.));
#7045=DIRECTION('',(-0.923879532511286,0.,-0.38268343236509));
#7046=DIRECTION('',(-0.923879532511286,0.,-0.38268343236509));
#7047=DIRECTION('',(0.,0.,-1.));
#7048=DIRECTION('',(1.,0.,2.22044604925031E-16));
#7049=DIRECTION('',(-1.,0.,-1.60172800948525E-16));
#7050=DIRECTION('',(0.,0.,-1.));
#7051=DIRECTION('',(0.923879532511287,0.,-0.38268343236509));
#7052=DIRECTION('',(8.81452082038065E-17,0.,1.));
#7053=DIRECTION('',(0.,0.,-1.));
#7054=DIRECTION('',(0.923879532511287,0.,-0.38268343236509));
#7055=DIRECTION('',(-7.82414441567833E-17,0.,1.));
#7056=DIRECTION('center_axis',(0.,-1.,0.));
#7057=DIRECTION('ref_axis',(-0.639501214212892,0.,0.768790086447684));
#7058=DIRECTION('',(-0.768790086447683,0.,-0.639501214212893));
#7059=DIRECTION('',(0.,0.,-1.));
#7060=DIRECTION('',(0.768790086447683,0.,-0.639501214212892));
#7061=DIRECTION('center_axis',(0.,-1.,0.));
#7062=DIRECTION('ref_axis',(0.639501214212892,0.,-0.768790086447683));
#7063=DIRECTION('',(0.768790086447683,0.,0.639501214212893));
#7064=DIRECTION('',(-5.90120331654794E-17,0.,1.));
#7065=DIRECTION('',(-0.768790086447683,0.,0.639501214212893));
#7066=DIRECTION('',(-0.923879532511287,0.,0.38268343236509));
#7067=DIRECTION('',(-7.82414441567833E-17,0.,-1.));
#7068=DIRECTION('',(1.,0.,2.22044604925031E-16));
#7069=DIRECTION('',(0.,0.,1.));
#7070=DIRECTION('',(-9.92277365157408E-17,0.,1.));
#7071=DIRECTION('',(-0.923879532511286,0.,-0.38268343236509));
#7072=DIRECTION('',(0.,0.,-1.));
#7073=DIRECTION('',(0.768790086447683,0.,-0.639501214212892));
#7074=DIRECTION('',(0.707106781186547,0.,0.707106781186547));
#7075=DIRECTION('',(-0.768790086447683,0.,0.639501214212892));
#7076=DIRECTION('',(-0.768790086447683,0.,0.639501214212892));
#7077=DIRECTION('',(-0.38268343236509,0.,-0.923879532511287));
#7078=DIRECTION('',(0.768790086447683,0.,-0.639501214212892));
#7079=DIRECTION('center_axis',(0.,-1.,0.));
#7080=DIRECTION('ref_axis',(0.639501214212892,0.,-0.768790086447684));
#7081=DIRECTION('',(-1.22587125635694E-16,0.,1.));
#7082=DIRECTION('center_axis',(0.,1.,0.));
#7083=DIRECTION('ref_axis',(0.639501214212892,0.,-0.768790086447684));
#7084=DIRECTION('',(0.707106781186548,0.,-0.707106781186547));
#7085=DIRECTION('',(0.768790086447683,0.,0.639501214212892));
#7086=DIRECTION('',(-0.38268343236509,0.,0.923879532511286));
#7087=DIRECTION('',(-0.768790086447683,0.,-0.639501214212892));
#7088=DIRECTION('',(0.,0.,-1.));
#7089=DIRECTION('',(0.923879532511286,0.,0.38268343236509));
#7090=DIRECTION('',(8.81452082038065E-17,0.,1.));
#7091=DIRECTION('',(-0.768790086447683,0.,0.639501214212893));
#7092=DIRECTION('',(-0.707106781186548,0.,-0.707106781186547));
#7093=DIRECTION('',(0.768790086447683,0.,-0.639501214212893));
#7094=DIRECTION('',(-9.92277365157408E-17,0.,1.));
#7095=DIRECTION('',(0.768790086447683,0.,0.639501214212892));
#7096=DIRECTION('',(-0.707106781186547,0.,0.707106781186547));
#7097=DIRECTION('',(-0.768790086447683,0.,-0.639501214212892));
#7098=DIRECTION('',(0.,0.,-1.));
#7099=DIRECTION('',(0.923879532511287,0.,-0.38268343236509));
#7100=DIRECTION('',(0.768790086447683,0.,-0.639501214212893));
#7101=DIRECTION('',(0.707106781186547,0.,0.707106781186547));
#7102=DIRECTION('',(-0.768790086447683,0.,0.639501214212893));
#7103=DIRECTION('',(-0.38268343236509,0.,-0.923879532511287));
#7104=DIRECTION('',(-5.78583607939202E-17,0.,-1.));
#7105=DIRECTION('',(1.,0.,2.22044604925031E-16));
#7106=DIRECTION('',(1.00919556740721E-16,0.,1.));
#7107=DIRECTION('',(-0.923879532511286,0.,-0.38268343236509));
#7108=DIRECTION('',(-0.38268343236509,0.,0.923879532511286));
#7109=DIRECTION('',(-0.768790086447683,0.,-0.639501214212893));
#7110=DIRECTION('center_axis',(0.,1.,0.));
#7111=DIRECTION('ref_axis',(0.639501214212892,0.,-0.768790086447684));
#7112=DIRECTION('',(6.07153216591882E-17,0.,-1.));
#7113=DIRECTION('center_axis',(0.,-1.,0.));
#7114=DIRECTION('ref_axis',(0.639501214212892,0.,-0.768790086447684));
#7115=DIRECTION('',(0.768790086447683,0.,0.639501214212893));
#7116=DIRECTION('',(0.768790086447683,0.,-0.639501214212893));
#7117=DIRECTION('',(0.38268343236509,0.,0.923879532511287));
#7118=DIRECTION('',(-0.768790086447683,0.,0.639501214212893));
#7119=DIRECTION('center_axis',(0.,-1.,0.));
#7120=DIRECTION('ref_axis',(-0.639501214212892,0.,0.768790086447684));
#7121=DIRECTION('',(6.07153216591882E-17,0.,-1.));
#7122=DIRECTION('center_axis',(0.,1.,0.));
#7123=DIRECTION('ref_axis',(-0.639501214212892,0.,0.768790086447684));
#7124=DIRECTION('',(-0.38268343236509,0.,0.923879532511286));
#7125=DIRECTION('',(-0.768790086447683,0.,-0.639501214212893));
#7126=DIRECTION('center_axis',(0.,1.,0.));
#7127=DIRECTION('ref_axis',(0.639501214212892,0.,-0.768790086447684));
#7128=DIRECTION('',(6.07153216591882E-17,0.,-1.));
#7129=DIRECTION('center_axis',(0.,-1.,0.));
#7130=DIRECTION('ref_axis',(0.639501214212892,0.,-0.768790086447684));
#7131=DIRECTION('',(0.768790086447683,0.,0.639501214212893));
#7132=DIRECTION('center_axis',(0.,1.,0.));
#7133=DIRECTION('ref_axis',(1.,0.,0.));
#7134=DIRECTION('',(-1.,0.,-2.22044604925031E-16));
#7135=DIRECTION('',(0.,0.,1.));
#7136=DIRECTION('',(0.923879532511286,0.,0.38268343236509));
#7137=DIRECTION('center_axis',(0.,1.,0.));
#7138=DIRECTION('ref_axis',(1.,0.,0.));
#7139=DIRECTION('center_axis',(0.,1.,0.));
#7140=DIRECTION('ref_axis',(1.,0.,0.));
#7141=DIRECTION('center_axis',(0.,1.,0.));
#7142=DIRECTION('ref_axis',(1.,0.,0.));
#7143=DIRECTION('center_axis',(0.,1.,0.));
#7144=DIRECTION('ref_axis',(1.,0.,0.));
#7145=DIRECTION('center_axis',(0.,-1.,0.));
#7146=DIRECTION('ref_axis',(1.,0.,0.));
#7147=DIRECTION('center_axis',(0.,-1.,0.));
#7148=DIRECTION('ref_axis',(1.,0.,0.));
#7149=DIRECTION('',(-0.768790086447683,0.,0.639501214212892));
#7150=DIRECTION('',(0.,0.,1.));
#7151=DIRECTION('',(0.768790086447683,0.,0.639501214212892));
#7152=DIRECTION('center_axis',(0.,-1.,0.));
#7153=DIRECTION('ref_axis',(1.,0.,0.));
#7154=DIRECTION('center_axis',(0.,-1.,0.));
#7155=DIRECTION('ref_axis',(1.,0.,0.));
#7156=DIRECTION('',(0.768790086447683,0.,-0.639501214212893));
#7157=DIRECTION('',(0.,0.,-1.));
#7158=DIRECTION('',(-0.768790086447683,0.,-0.639501214212893));
#7159=DIRECTION('center_axis',(0.,1.,0.));
#7160=DIRECTION('ref_axis',(1.,0.,0.));
#7161=DIRECTION('center_axis',(0.,1.,0.));
#7162=DIRECTION('ref_axis',(1.,0.,0.));
#7163=DIRECTION('center_axis',(0.,1.,0.));
#7164=DIRECTION('ref_axis',(1.,0.,0.));
#7165=DIRECTION('center_axis',(1.60172800948525E-16,0.,-1.));
#7166=DIRECTION('ref_axis',(-1.,0.,-1.60172800948525E-16));
#7167=DIRECTION('',(1.,0.,1.60172800948525E-16));
#7168=DIRECTION('',(0.,1.,0.));
#7169=DIRECTION('center_axis',(-1.,0.,8.81452082038065E-17));
#7170=DIRECTION('ref_axis',(8.81452082038065E-17,0.,1.));
#7171=DIRECTION('',(0.,1.,0.));
#7172=DIRECTION('',(-8.81452082038065E-17,0.,-1.));
#7173=DIRECTION('center_axis',(0.38268343236509,0.,0.923879532511287));
#7174=DIRECTION('ref_axis',(0.923879532511287,0.,-0.38268343236509));
#7175=DIRECTION('',(-0.923879532511287,0.,0.38268343236509));
#7176=DIRECTION('',(0.,1.,0.));
#7177=DIRECTION('center_axis',(1.,0.,0.));
#7178=DIRECTION('ref_axis',(0.,0.,-1.));
#7179=DIRECTION('',(0.,0.,1.));
#7180=DIRECTION('center_axis',(0.923879532511287,0.,0.38268343236509));
#7181=DIRECTION('ref_axis',(0.38268343236509,0.,-0.923879532511286));
#7182=DIRECTION('',(-0.38268343236509,0.,0.923879532511286));
#7183=DIRECTION('',(0.,1.,0.));
#7184=DIRECTION('',(0.,1.,0.));
#7185=DIRECTION('center_axis',(0.,1.,0.));
#7186=DIRECTION('ref_axis',(-0.639501214212892,0.,0.768790086447684));
#7187=DIRECTION('center_axis',(0.,1.,0.));
#7188=DIRECTION('ref_axis',(-0.639501214212892,0.,0.768790086447684));
#7189=DIRECTION('',(0.,1.,0.));
#7190=DIRECTION('center_axis',(-1.,0.,-1.22587125635694E-16));
#7191=DIRECTION('ref_axis',(-1.22587125635694E-16,0.,1.));
#7192=DIRECTION('',(1.22587125635694E-16,0.,-1.));
#7193=DIRECTION('',(0.,1.,0.));
#7194=DIRECTION('center_axis',(0.,1.,0.));
#7195=DIRECTION('ref_axis',(-0.639501214212892,0.,0.768790086447684));
#7196=DIRECTION('center_axis',(0.,-1.,0.));
#7197=DIRECTION('ref_axis',(-0.639501214212892,0.,0.768790086447684));
#7198=DIRECTION('',(0.,1.,0.));
#7199=DIRECTION('center_axis',(-0.639501214212892,0.,0.768790086447683));
#7200=DIRECTION('ref_axis',(0.768790086447683,0.,0.639501214212892));
#7201=DIRECTION('',(-0.768790086447683,0.,-0.639501214212892));
#7202=DIRECTION('center_axis',(0.639501214212892,0.,-0.768790086447683));
#7203=DIRECTION('ref_axis',(-0.768790086447683,0.,-0.639501214212892));
#7204=DIRECTION('',(0.768790086447683,0.,0.639501214212892));
#7205=DIRECTION('',(0.,1.,0.));
#7206=DIRECTION('',(0.,1.,0.));
#7207=DIRECTION('center_axis',(-0.923879532511287,0.,-0.38268343236509));
#7208=DIRECTION('ref_axis',(-0.38268343236509,0.,0.923879532511287));
#7209=DIRECTION('',(0.38268343236509,0.,-0.923879532511287));
#7210=DIRECTION('',(0.,1.,0.));
#7211=DIRECTION('center_axis',(-0.639501214212892,0.,0.768790086447683));
#7212=DIRECTION('ref_axis',(0.768790086447683,0.,0.639501214212892));
#7213=DIRECTION('',(-0.768790086447683,0.,-0.639501214212892));
#7214=DIRECTION('',(0.,1.,0.));
#7215=DIRECTION('center_axis',(0.707106781186547,0.,0.707106781186548));
#7216=DIRECTION('ref_axis',(0.707106781186548,0.,-0.707106781186547));
#7217=DIRECTION('',(-0.707106781186548,0.,0.707106781186547));
#7218=DIRECTION('center_axis',(1.,0.,0.));
#7219=DIRECTION('ref_axis',(0.,0.,-1.));
#7220=DIRECTION('',(0.,0.,1.));
#7221=DIRECTION('',(0.,1.,0.));
#7222=DIRECTION('center_axis',(-1.,0.,-7.82414441567833E-17));
#7223=DIRECTION('ref_axis',(-7.82414441567833E-17,0.,1.));
#7224=DIRECTION('',(7.82414441567833E-17,0.,-1.));
#7225=DIRECTION('',(0.,1.,0.));
#7226=DIRECTION('center_axis',(0.38268343236509,0.,0.923879532511287));
#7227=DIRECTION('ref_axis',(0.923879532511287,0.,-0.38268343236509));
#7228=DIRECTION('',(-0.923879532511287,0.,0.38268343236509));
#7229=DIRECTION('center_axis',(-0.923879532511287,0.,0.38268343236509));
#7230=DIRECTION('ref_axis',(0.38268343236509,0.,0.923879532511287));
#7231=DIRECTION('',(-0.38268343236509,0.,-0.923879532511287));
#7232=DIRECTION('',(0.,1.,0.));
#7233=DIRECTION('',(0.,1.,0.));
#7234=DIRECTION('center_axis',(0.639501214212892,0.,0.768790086447683));
#7235=DIRECTION('ref_axis',(0.768790086447683,0.,-0.639501214212892));
#7236=DIRECTION('',(-0.768790086447683,0.,0.639501214212892));
#7237=DIRECTION('',(0.,1.,0.));
#7238=DIRECTION('center_axis',(0.707106781186547,0.,-0.707106781186548));
#7239=DIRECTION('ref_axis',(-0.707106781186548,0.,-0.707106781186547));
#7240=DIRECTION('',(0.707106781186548,0.,0.707106781186547));
#7241=DIRECTION('',(0.,1.,0.));
#7242=DIRECTION('center_axis',(-0.639501214212892,0.,-0.768790086447683));
#7243=DIRECTION('ref_axis',(-0.768790086447683,0.,0.639501214212892));
#7244=DIRECTION('',(0.768790086447683,0.,-0.639501214212892));
#7245=DIRECTION('center_axis',(-2.22044604925031E-16,0.,1.));
#7246=DIRECTION('ref_axis',(1.,0.,2.22044604925031E-16));
#7247=DIRECTION('',(-1.,0.,-2.22044604925031E-16));
#7248=DIRECTION('',(0.,1.,0.));
#7249=DIRECTION('',(0.,1.,0.));
#7250=DIRECTION('center_axis',(1.,0.,0.));
#7251=DIRECTION('ref_axis',(0.,0.,-1.));
#7252=DIRECTION('',(0.,0.,1.));
#7253=DIRECTION('',(0.,1.,0.));
#7254=DIRECTION('center_axis',(-0.38268343236509,0.,-0.923879532511287));
#7255=DIRECTION('ref_axis',(-0.923879532511287,0.,0.38268343236509));
#7256=DIRECTION('',(0.923879532511287,0.,-0.38268343236509));
#7257=DIRECTION('',(0.,1.,0.));
#7258=DIRECTION('center_axis',(-1.,0.,-9.92277365157408E-17));
#7259=DIRECTION('ref_axis',(-9.92277365157408E-17,0.,1.));
#7260=DIRECTION('',(9.92277365157408E-17,0.,-1.));
#7261=DIRECTION('center_axis',(-0.38268343236509,0.,-0.923879532511287));
#7262=DIRECTION('ref_axis',(-0.923879532511287,0.,0.38268343236509));
#7263=DIRECTION('',(0.923879532511287,0.,-0.38268343236509));
#7264=DIRECTION('',(0.,1.,0.));
#7265=DIRECTION('',(0.,1.,0.));
#7266=DIRECTION('center_axis',(-1.,0.,8.81452082038065E-17));
#7267=DIRECTION('ref_axis',(8.81452082038065E-17,0.,1.));
#7268=DIRECTION('',(-8.81452082038065E-17,0.,-1.));
#7269=DIRECTION('',(0.,1.,0.));
#7270=DIRECTION('center_axis',(-0.639501214212893,0.,0.768790086447683));
#7271=DIRECTION('ref_axis',(0.768790086447683,0.,0.639501214212893));
#7272=DIRECTION('',(-0.768790086447683,0.,-0.639501214212893));
#7273=DIRECTION('',(0.,1.,0.));
#7274=DIRECTION('center_axis',(0.707106781186547,0.,0.707106781186548));
#7275=DIRECTION('ref_axis',(0.707106781186548,0.,-0.707106781186547));
#7276=DIRECTION('',(-0.707106781186548,0.,0.707106781186547));
#7277=DIRECTION('',(0.,1.,0.));
#7278=DIRECTION('center_axis',(0.639501214212893,0.,-0.768790086447683));
#7279=DIRECTION('ref_axis',(-0.768790086447683,0.,-0.639501214212893));
#7280=DIRECTION('',(0.768790086447683,0.,0.639501214212893));
#7281=DIRECTION('',(0.,1.,0.));
#7282=DIRECTION('center_axis',(1.,0.,0.));
#7283=DIRECTION('ref_axis',(0.,0.,-1.));
#7284=DIRECTION('',(0.,0.,1.));
#7285=DIRECTION('center_axis',(-0.639501214212893,0.,0.768790086447683));
#7286=DIRECTION('ref_axis',(0.768790086447683,0.,0.639501214212893));
#7287=DIRECTION('',(-0.768790086447683,0.,-0.639501214212893));
#7288=DIRECTION('',(0.,1.,0.));
#7289=DIRECTION('',(0.,1.,0.));
#7290=DIRECTION('center_axis',(0.923879532511287,0.,0.38268343236509));
#7291=DIRECTION('ref_axis',(0.38268343236509,0.,-0.923879532511286));
#7292=DIRECTION('',(-0.38268343236509,0.,0.923879532511286));
#7293=DIRECTION('',(0.,1.,0.));
#7294=DIRECTION('center_axis',(0.639501214212893,0.,-0.768790086447683));
#7295=DIRECTION('ref_axis',(-0.768790086447683,0.,-0.639501214212893));
#7296=DIRECTION('',(0.768790086447683,0.,0.639501214212893));
#7297=DIRECTION('',(0.,1.,0.));
#7298=DIRECTION('center_axis',(-0.707106781186548,0.,-0.707106781186548));
#7299=DIRECTION('ref_axis',(-0.707106781186548,0.,0.707106781186548));
#7300=DIRECTION('',(0.707106781186548,0.,-0.707106781186548));
#7301=DIRECTION('center_axis',(-0.923879532511287,0.,-0.38268343236509));
#7302=DIRECTION('ref_axis',(-0.38268343236509,0.,0.923879532511287));
#7303=DIRECTION('',(0.38268343236509,0.,-0.923879532511287));
#7304=DIRECTION('',(0.,1.,0.));
#7305=DIRECTION('',(0.,1.,0.));
#7306=DIRECTION('center_axis',(0.,1.,0.));
#7307=DIRECTION('ref_axis',(0.639501214212892,0.,-0.768790086447684));
#7308=DIRECTION('center_axis',(0.,1.,0.));
#7309=DIRECTION('ref_axis',(0.639501214212892,0.,-0.768790086447684));
#7310=DIRECTION('',(0.,1.,0.));
#7311=DIRECTION('center_axis',(1.,0.,6.07153216591882E-17));
#7312=DIRECTION('ref_axis',(6.07153216591882E-17,0.,-1.));
#7313=DIRECTION('',(-6.07153216591882E-17,0.,1.));
#7314=DIRECTION('',(0.,1.,0.));
#7315=DIRECTION('center_axis',(0.,1.,0.));
#7316=DIRECTION('ref_axis',(0.639501214212892,0.,-0.768790086447684));
#7317=DIRECTION('center_axis',(0.,-1.,0.));
#7318=DIRECTION('ref_axis',(0.639501214212892,0.,-0.768790086447684));
#7319=DIRECTION('',(0.,1.,0.));
#7320=DIRECTION('center_axis',(0.639501214212893,0.,-0.768790086447683));
#7321=DIRECTION('ref_axis',(-0.768790086447683,0.,-0.639501214212893));
#7322=DIRECTION('',(0.768790086447683,0.,0.639501214212893));
#7323=DIRECTION('center_axis',(-2.22044604925031E-16,0.,1.));
#7324=DIRECTION('ref_axis',(1.,0.,2.22044604925031E-16));
#7325=DIRECTION('',(-1.,0.,-2.22044604925031E-16));
#7326=DIRECTION('',(0.,1.,0.));
#7327=DIRECTION('',(0.,1.,0.));
#7328=DIRECTION('center_axis',(1.,0.,0.));
#7329=DIRECTION('ref_axis',(0.,0.,-1.));
#7330=DIRECTION('',(0.,0.,1.));
#7331=DIRECTION('',(0.,1.,0.));
#7332=DIRECTION('center_axis',(-0.38268343236509,0.,-0.923879532511287));
#7333=DIRECTION('ref_axis',(-0.923879532511287,0.,0.38268343236509));
#7334=DIRECTION('',(0.923879532511287,0.,-0.38268343236509));
#7335=DIRECTION('',(0.,1.,0.));
#7336=DIRECTION('center_axis',(-1.,0.,5.78583607939202E-17));
#7337=DIRECTION('ref_axis',(5.78583607939202E-17,0.,1.));
#7338=DIRECTION('',(-5.78583607939202E-17,0.,-1.));
#7339=DIRECTION('center_axis',(-0.38268343236509,0.,0.923879532511287));
#7340=DIRECTION('ref_axis',(0.923879532511286,0.,0.38268343236509));
#7341=DIRECTION('',(-0.923879532511286,0.,-0.38268343236509));
#7342=DIRECTION('',(0.,1.,0.));
#7343=DIRECTION('',(0.,1.,0.));
#7344=DIRECTION('center_axis',(1.,0.,0.));
#7345=DIRECTION('ref_axis',(0.,0.,-1.));
#7346=DIRECTION('',(0.,0.,1.));
#7347=DIRECTION('',(0.,1.,0.));
#7348=DIRECTION('center_axis',(1.60172800948525E-16,0.,-1.));
#7349=DIRECTION('ref_axis',(-1.,0.,-1.60172800948525E-16));
#7350=DIRECTION('',(1.,0.,1.60172800948525E-16));
#7351=DIRECTION('',(0.,1.,0.));
#7352=DIRECTION('center_axis',(-1.,0.,5.78583607939202E-17));
#7353=DIRECTION('ref_axis',(5.78583607939202E-17,0.,1.));
#7354=DIRECTION('',(-5.78583607939202E-17,0.,-1.));
#7355=DIRECTION('center_axis',(0.,1.,0.));
#7356=DIRECTION('ref_axis',(0.639501214212892,0.,-0.768790086447684));
#7357=DIRECTION('center_axis',(0.,-1.,0.));
#7358=DIRECTION('ref_axis',(0.639501214212892,0.,-0.768790086447684));
#7359=DIRECTION('',(0.,1.,0.));
#7360=DIRECTION('',(0.,1.,0.));
#7361=DIRECTION('center_axis',(-1.,0.,-1.22587125635694E-16));
#7362=DIRECTION('ref_axis',(-1.22587125635694E-16,0.,1.));
#7363=DIRECTION('',(1.22587125635694E-16,0.,-1.));
#7364=DIRECTION('',(0.,1.,0.));
#7365=DIRECTION('center_axis',(0.,1.,0.));
#7366=DIRECTION('ref_axis',(0.639501214212892,0.,-0.768790086447684));
#7367=DIRECTION('center_axis',(0.,1.,0.));
#7368=DIRECTION('ref_axis',(0.639501214212892,0.,-0.768790086447684));
#7369=DIRECTION('',(0.,1.,0.));
#7370=DIRECTION('center_axis',(0.639501214212892,0.,0.768790086447683));
#7371=DIRECTION('ref_axis',(0.768790086447683,0.,-0.639501214212892));
#7372=DIRECTION('',(-0.768790086447683,0.,0.639501214212892));
#7373=DIRECTION('',(0.,1.,0.));
#7374=DIRECTION('center_axis',(0.923879532511287,0.,-0.38268343236509));
#7375=DIRECTION('ref_axis',(-0.38268343236509,0.,-0.923879532511287));
#7376=DIRECTION('',(0.38268343236509,0.,0.923879532511287));
#7377=DIRECTION('',(0.,1.,0.));
#7378=DIRECTION('center_axis',(-0.639501214212892,0.,-0.768790086447683));
#7379=DIRECTION('ref_axis',(-0.768790086447683,0.,0.639501214212892));
#7380=DIRECTION('',(0.768790086447683,0.,-0.639501214212892));
#7381=DIRECTION('center_axis',(-0.923879532511287,0.,0.38268343236509));
#7382=DIRECTION('ref_axis',(0.38268343236509,0.,0.923879532511287));
#7383=DIRECTION('',(-0.38268343236509,0.,-0.923879532511287));
#7384=DIRECTION('',(0.,1.,0.));
#7385=DIRECTION('',(0.,1.,0.));
#7386=DIRECTION('center_axis',(0.639501214212892,0.,0.768790086447683));
#7387=DIRECTION('ref_axis',(0.768790086447683,0.,-0.639501214212892));
#7388=DIRECTION('',(-0.768790086447683,0.,0.639501214212892));
#7389=DIRECTION('',(0.,1.,0.));
#7390=DIRECTION('center_axis',(0.707106781186547,0.,-0.707106781186548));
#7391=DIRECTION('ref_axis',(-0.707106781186548,0.,-0.707106781186547));
#7392=DIRECTION('',(0.707106781186548,0.,0.707106781186547));
#7393=DIRECTION('',(0.,1.,0.));
#7394=DIRECTION('center_axis',(-0.639501214212892,0.,-0.768790086447683));
#7395=DIRECTION('ref_axis',(-0.768790086447683,0.,0.639501214212892));
#7396=DIRECTION('',(0.768790086447683,0.,-0.639501214212892));
#7397=DIRECTION('center_axis',(0.639501214212893,0.,-0.768790086447683));
#7398=DIRECTION('ref_axis',(-0.768790086447683,0.,-0.639501214212893));
#7399=DIRECTION('',(0.768790086447683,0.,0.639501214212893));
#7400=DIRECTION('',(0.,1.,0.));
#7401=DIRECTION('',(0.,1.,0.));
#7402=DIRECTION('center_axis',(1.,0.,0.));
#7403=DIRECTION('ref_axis',(0.,0.,-1.));
#7404=DIRECTION('',(0.,0.,1.));
#7405=DIRECTION('',(0.,1.,0.));
#7406=DIRECTION('center_axis',(-0.38268343236509,0.,-0.923879532511287));
#7407=DIRECTION('ref_axis',(-0.923879532511287,0.,0.38268343236509));
#7408=DIRECTION('',(0.923879532511287,0.,-0.38268343236509));
#7409=DIRECTION('',(0.,1.,0.));
#7410=DIRECTION('center_axis',(-1.,0.,-7.82414441567833E-17));
#7411=DIRECTION('ref_axis',(-7.82414441567833E-17,0.,1.));
#7412=DIRECTION('',(7.82414441567833E-17,0.,-1.));
#7413=DIRECTION('',(0.,1.,0.));
#7414=DIRECTION('center_axis',(-0.639501214212893,0.,0.768790086447683));
#7415=DIRECTION('ref_axis',(0.768790086447683,0.,0.639501214212893));
#7416=DIRECTION('',(-0.768790086447683,0.,-0.639501214212893));
#7417=DIRECTION('',(0.,1.,0.));
#7418=DIRECTION('center_axis',(0.707106781186547,0.,0.707106781186548));
#7419=DIRECTION('ref_axis',(0.707106781186548,0.,-0.707106781186547));
#7420=DIRECTION('',(-0.707106781186548,0.,0.707106781186547));
#7421=DIRECTION('center_axis',(0.707106781186547,0.,0.707106781186548));
#7422=DIRECTION('ref_axis',(0.707106781186548,0.,-0.707106781186547));
#7423=DIRECTION('',(-0.707106781186548,0.,0.707106781186547));
#7424=DIRECTION('',(0.,1.,0.));
#7425=DIRECTION('',(0.,1.,0.));
#7426=DIRECTION('center_axis',(1.,0.,-5.78583607939202E-17));
#7427=DIRECTION('ref_axis',(-5.78583607939202E-17,0.,-1.));
#7428=DIRECTION('',(5.78583607939202E-17,0.,1.));
#7429=DIRECTION('',(0.,1.,0.));
#7430=DIRECTION('center_axis',(-0.38268343236509,0.,-0.923879532511287));
#7431=DIRECTION('ref_axis',(-0.923879532511287,0.,0.38268343236509));
#7432=DIRECTION('',(0.923879532511287,0.,-0.38268343236509));
#7433=DIRECTION('',(0.,1.,0.));
#7434=DIRECTION('center_axis',(-1.,0.,1.00919556740721E-16));
#7435=DIRECTION('ref_axis',(1.00919556740721E-16,0.,1.));
#7436=DIRECTION('',(-1.00919556740721E-16,0.,-1.));
#7437=DIRECTION('',(0.,1.,0.));
#7438=DIRECTION('center_axis',(-0.639501214212893,0.,0.768790086447683));
#7439=DIRECTION('ref_axis',(0.768790086447683,0.,0.639501214212893));
#7440=DIRECTION('',(-0.768790086447683,0.,-0.639501214212893));
#7441=DIRECTION('center_axis',(-0.707106781186548,0.,0.707106781186548));
#7442=DIRECTION('ref_axis',(0.707106781186548,0.,0.707106781186548));
#7443=DIRECTION('',(-0.707106781186548,0.,-0.707106781186548));
#7444=DIRECTION('',(0.,1.,0.));
#7445=DIRECTION('',(0.,1.,0.));
#7446=DIRECTION('center_axis',(0.639501214212892,0.,0.768790086447683));
#7447=DIRECTION('ref_axis',(0.768790086447683,0.,-0.639501214212892));
#7448=DIRECTION('',(-0.768790086447683,0.,0.639501214212892));
#7449=DIRECTION('',(0.,1.,0.));
#7450=DIRECTION('center_axis',(1.,0.,0.));
#7451=DIRECTION('ref_axis',(0.,0.,-1.));
#7452=DIRECTION('',(0.,0.,1.));
#7453=DIRECTION('',(0.,1.,0.));
#7454=DIRECTION('center_axis',(0.38268343236509,0.,-0.923879532511287));
#7455=DIRECTION('ref_axis',(-0.923879532511286,0.,-0.38268343236509));
#7456=DIRECTION('',(0.923879532511286,0.,0.38268343236509));
#7457=DIRECTION('',(0.,1.,0.));
#7458=DIRECTION('center_axis',(-1.,0.,5.78583607939202E-17));
#7459=DIRECTION('ref_axis',(5.78583607939202E-17,0.,1.));
#7460=DIRECTION('',(-5.78583607939202E-17,0.,-1.));
#7461=DIRECTION('center_axis',(-0.707106781186548,0.,-0.707106781186548));
#7462=DIRECTION('ref_axis',(-0.707106781186548,0.,0.707106781186548));
#7463=DIRECTION('',(0.707106781186548,0.,-0.707106781186548));
#7464=DIRECTION('',(0.,1.,0.));
#7465=DIRECTION('',(0.,1.,0.));
#7466=DIRECTION('center_axis',(-1.,0.,5.78583607939202E-17));
#7467=DIRECTION('ref_axis',(5.78583607939202E-17,0.,1.));
#7468=DIRECTION('',(-5.78583607939202E-17,0.,-1.));
#7469=DIRECTION('',(0.,1.,0.));
#7470=DIRECTION('center_axis',(0.38268343236509,0.,0.923879532511287));
#7471=DIRECTION('ref_axis',(0.923879532511287,0.,-0.38268343236509));
#7472=DIRECTION('',(-0.923879532511287,0.,0.38268343236509));
#7473=DIRECTION('',(0.,1.,0.));
#7474=DIRECTION('center_axis',(1.,0.,0.));
#7475=DIRECTION('ref_axis',(0.,0.,-1.));
#7476=DIRECTION('',(0.,0.,1.));
#7477=DIRECTION('',(0.,1.,0.));
#7478=DIRECTION('center_axis',(0.639501214212892,0.,-0.768790086447683));
#7479=DIRECTION('ref_axis',(-0.768790086447683,0.,-0.639501214212892));
#7480=DIRECTION('',(0.768790086447683,0.,0.639501214212892));
#7481=DIRECTION('center_axis',(0.38268343236509,0.,-0.923879532511287));
#7482=DIRECTION('ref_axis',(-0.923879532511286,0.,-0.38268343236509));
#7483=DIRECTION('',(0.,1.,0.));
#7484=DIRECTION('center_axis',(-1.,0.,-7.82414441567833E-17));
#7485=DIRECTION('ref_axis',(-7.82414441567833E-17,0.,1.));
#7486=DIRECTION('center_axis',(1.60172800948525E-16,0.,-1.));
#7487=DIRECTION('ref_axis',(-1.,0.,-1.60172800948525E-16));
#7488=DIRECTION('',(1.,0.,1.60172800948525E-16));
#7489=DIRECTION('',(0.,1.,0.));
#7490=DIRECTION('',(0.,1.,0.));
#7491=DIRECTION('center_axis',(-1.,0.,1.00919556740721E-16));
#7492=DIRECTION('ref_axis',(1.00919556740721E-16,0.,1.));
#7493=DIRECTION('',(-1.00919556740721E-16,0.,-1.));
#7494=DIRECTION('',(0.,1.,0.));
#7495=DIRECTION('center_axis',(0.38268343236509,0.,0.923879532511287));
#7496=DIRECTION('ref_axis',(0.923879532511287,0.,-0.38268343236509));
#7497=DIRECTION('',(-0.923879532511287,0.,0.38268343236509));
#7498=DIRECTION('',(0.,1.,0.));
#7499=DIRECTION('center_axis',(1.,0.,-5.78583607939202E-17));
#7500=DIRECTION('ref_axis',(-5.78583607939202E-17,0.,-1.));
#7501=DIRECTION('',(5.78583607939202E-17,0.,1.));
#7502=DIRECTION('center_axis',(0.38268343236509,0.,0.923879532511287));
#7503=DIRECTION('ref_axis',(0.923879532511287,0.,-0.38268343236509));
#7504=DIRECTION('',(-0.923879532511287,0.,0.38268343236509));
#7505=DIRECTION('',(0.,1.,0.));
#7506=DIRECTION('',(0.,1.,0.));
#7507=DIRECTION('center_axis',(1.,0.,-7.82414441567833E-17));
#7508=DIRECTION('ref_axis',(-7.82414441567833E-17,0.,-1.));
#7509=DIRECTION('',(7.82414441567833E-17,0.,1.));
#7510=DIRECTION('',(0.,1.,0.));
#7511=DIRECTION('center_axis',(0.639501214212892,0.,-0.768790086447683));
#7512=DIRECTION('ref_axis',(-0.768790086447683,0.,-0.639501214212892));
#7513=DIRECTION('',(0.768790086447683,0.,0.639501214212892));
#7514=DIRECTION('',(0.,1.,0.));
#7515=DIRECTION('center_axis',(-0.707106781186548,0.,-0.707106781186548));
#7516=DIRECTION('ref_axis',(-0.707106781186548,0.,0.707106781186548));
#7517=DIRECTION('',(0.707106781186548,0.,-0.707106781186548));
#7518=DIRECTION('',(0.,1.,0.));
#7519=DIRECTION('center_axis',(-0.639501214212892,0.,0.768790086447683));
#7520=DIRECTION('ref_axis',(0.768790086447683,0.,0.639501214212892));
#7521=DIRECTION('',(-0.768790086447683,0.,-0.639501214212892));
#7522=DIRECTION('',(0.,1.,0.));
#7523=DIRECTION('center_axis',(-1.,0.,0.));
#7524=DIRECTION('ref_axis',(0.,0.,1.));
#7525=DIRECTION('',(0.,0.,-1.));
#7526=DIRECTION('center_axis',(0.923879532511287,0.,-0.38268343236509));
#7527=DIRECTION('ref_axis',(-0.38268343236509,0.,-0.923879532511287));
#7528=DIRECTION('',(0.38268343236509,0.,0.923879532511287));
#7529=DIRECTION('',(0.,1.,0.));
#7530=DIRECTION('',(0.,1.,0.));
#7531=DIRECTION('center_axis',(-0.639501214212893,0.,-0.768790086447683));
#7532=DIRECTION('ref_axis',(-0.768790086447683,0.,0.639501214212893));
#7533=DIRECTION('',(0.768790086447683,0.,-0.639501214212893));
#7534=DIRECTION('',(0.,1.,0.));
#7535=DIRECTION('center_axis',(-0.707106781186548,0.,0.707106781186548));
#7536=DIRECTION('ref_axis',(0.707106781186548,0.,0.707106781186548));
#7537=DIRECTION('',(-0.707106781186548,0.,-0.707106781186548));
#7538=DIRECTION('',(0.,1.,0.));
#7539=DIRECTION('center_axis',(0.639501214212893,0.,0.768790086447683));
#7540=DIRECTION('ref_axis',(0.768790086447683,0.,-0.639501214212893));
#7541=DIRECTION('',(-0.768790086447683,0.,0.639501214212893));
#7542=DIRECTION('center_axis',(0.707106781186547,0.,-0.707106781186548));
#7543=DIRECTION('ref_axis',(-0.707106781186548,0.,-0.707106781186547));
#7544=DIRECTION('',(0.707106781186548,0.,0.707106781186547));
#7545=DIRECTION('',(0.,1.,0.));
#7546=DIRECTION('',(0.,1.,0.));
#7547=DIRECTION('center_axis',(-0.639501214212893,0.,-0.768790086447683));
#7548=DIRECTION('ref_axis',(-0.768790086447683,0.,0.639501214212893));
#7549=DIRECTION('',(0.768790086447683,0.,-0.639501214212893));
#7550=DIRECTION('',(0.,1.,0.));
#7551=DIRECTION('center_axis',(-1.,0.,1.00919556740721E-16));
#7552=DIRECTION('ref_axis',(1.00919556740721E-16,0.,1.));
#7553=DIRECTION('',(-1.00919556740721E-16,0.,-1.));
#7554=DIRECTION('',(0.,1.,0.));
#7555=DIRECTION('center_axis',(-0.38268343236509,0.,0.923879532511287));
#7556=DIRECTION('ref_axis',(0.923879532511286,0.,0.38268343236509));
#7557=DIRECTION('',(-0.923879532511286,0.,-0.38268343236509));
#7558=DIRECTION('',(0.,1.,0.));
#7559=DIRECTION('center_axis',(1.,0.,-5.78583607939202E-17));
#7560=DIRECTION('ref_axis',(-5.78583607939202E-17,0.,-1.));
#7561=DIRECTION('',(5.78583607939202E-17,0.,1.));
#7562=DIRECTION('center_axis',(-0.639501214212893,0.,0.768790086447683));
#7563=DIRECTION('ref_axis',(0.768790086447683,0.,0.639501214212893));
#7564=DIRECTION('',(-0.768790086447683,0.,-0.639501214212893));
#7565=DIRECTION('',(0.,1.,0.));
#7566=DIRECTION('',(0.,1.,0.));
#7567=DIRECTION('center_axis',(0.923879532511287,0.,0.38268343236509));
#7568=DIRECTION('ref_axis',(0.38268343236509,0.,-0.923879532511286));
#7569=DIRECTION('',(-0.38268343236509,0.,0.923879532511286));
#7570=DIRECTION('',(0.,1.,0.));
#7571=DIRECTION('center_axis',(0.639501214212893,0.,-0.768790086447683));
#7572=DIRECTION('ref_axis',(-0.768790086447683,0.,-0.639501214212893));
#7573=DIRECTION('',(0.768790086447683,0.,0.639501214212893));
#7574=DIRECTION('',(0.,1.,0.));
#7575=DIRECTION('center_axis',(-0.707106781186548,0.,-0.707106781186548));
#7576=DIRECTION('ref_axis',(-0.707106781186548,0.,0.707106781186548));
#7577=DIRECTION('',(0.707106781186548,0.,-0.707106781186548));
#7578=DIRECTION('center_axis',(-0.639501214212892,0.,-0.768790086447683));
#7579=DIRECTION('ref_axis',(-0.768790086447683,0.,0.639501214212892));
#7580=DIRECTION('',(0.768790086447683,0.,-0.639501214212892));
#7581=DIRECTION('',(0.,1.,0.));
#7582=DIRECTION('',(0.,1.,0.));
#7583=DIRECTION('center_axis',(-0.923879532511287,0.,0.38268343236509));
#7584=DIRECTION('ref_axis',(0.38268343236509,0.,0.923879532511287));
#7585=DIRECTION('',(-0.38268343236509,0.,-0.923879532511287));
#7586=DIRECTION('',(0.,1.,0.));
#7587=DIRECTION('center_axis',(0.639501214212893,0.,0.768790086447683));
#7588=DIRECTION('ref_axis',(0.768790086447683,0.,-0.639501214212893));
#7589=DIRECTION('',(-0.768790086447683,0.,0.639501214212893));
#7590=DIRECTION('',(0.,1.,0.));
#7591=DIRECTION('center_axis',(0.707106781186547,0.,-0.707106781186548));
#7592=DIRECTION('ref_axis',(-0.707106781186548,0.,-0.707106781186547));
#7593=DIRECTION('',(0.707106781186548,0.,0.707106781186547));
#7594=DIRECTION('center_axis',(0.,1.,0.));
#7595=DIRECTION('ref_axis',(-0.639501214212892,0.,0.768790086447684));
#7596=DIRECTION('center_axis',(0.,1.,0.));
#7597=DIRECTION('ref_axis',(-0.639501214212892,0.,0.768790086447684));
#7598=DIRECTION('',(0.,1.,0.));
#7599=DIRECTION('',(0.,1.,0.));
#7600=DIRECTION('center_axis',(-0.923879532511287,0.,0.38268343236509));
#7601=DIRECTION('ref_axis',(0.38268343236509,0.,0.923879532511287));
#7602=DIRECTION('',(-0.38268343236509,0.,-0.923879532511287));
#7603=DIRECTION('',(0.,1.,0.));
#7604=DIRECTION('center_axis',(0.639501214212893,0.,0.768790086447683));
#7605=DIRECTION('ref_axis',(0.768790086447683,0.,-0.639501214212893));
#7606=DIRECTION('',(-0.768790086447683,0.,0.639501214212893));
#7607=DIRECTION('',(0.,1.,0.));
#7608=DIRECTION('center_axis',(0.,1.,0.));
#7609=DIRECTION('ref_axis',(-0.639501214212892,0.,0.768790086447684));
#7610=DIRECTION('center_axis',(0.,-1.,0.));
#7611=DIRECTION('ref_axis',(-0.639501214212892,0.,0.768790086447684));
#7612=DIRECTION('',(0.,1.,0.));
#7613=DIRECTION('center_axis',(1.,0.,6.07153216591882E-17));
#7614=DIRECTION('ref_axis',(6.07153216591882E-17,0.,-1.));
#7615=DIRECTION('',(-6.07153216591882E-17,0.,1.));
#7616=DIRECTION('center_axis',(0.639501214212893,0.,0.768790086447683));
#7617=DIRECTION('ref_axis',(0.768790086447683,0.,-0.639501214212893));
#7618=DIRECTION('',(-0.768790086447683,0.,0.639501214212893));
#7619=DIRECTION('',(0.,1.,0.));
#7620=DIRECTION('',(0.,1.,0.));
#7621=DIRECTION('center_axis',(0.923879532511287,0.,-0.38268343236509));
#7622=DIRECTION('ref_axis',(-0.38268343236509,0.,-0.923879532511287));
#7623=DIRECTION('',(0.38268343236509,0.,0.923879532511287));
#7624=DIRECTION('',(0.,1.,0.));
#7625=DIRECTION('center_axis',(-0.639501214212893,0.,-0.768790086447683));
#7626=DIRECTION('ref_axis',(-0.768790086447683,0.,0.639501214212893));
#7627=DIRECTION('',(0.768790086447683,0.,-0.639501214212893));
#7628=DIRECTION('',(0.,1.,0.));
#7629=DIRECTION('center_axis',(-0.707106781186548,0.,0.707106781186548));
#7630=DIRECTION('ref_axis',(0.707106781186548,0.,0.707106781186548));
#7631=DIRECTION('',(-0.707106781186548,0.,-0.707106781186548));
#7632=DIRECTION('center_axis',(0.,1.,0.));
#7633=DIRECTION('ref_axis',(-0.639501214212892,0.,0.768790086447684));
#7634=DIRECTION('center_axis',(0.,-1.,0.));
#7635=DIRECTION('ref_axis',(-0.639501214212892,0.,0.768790086447684));
#7636=DIRECTION('',(0.,1.,0.));
#7637=DIRECTION('',(0.,1.,0.));
#7638=DIRECTION('center_axis',(1.,0.,6.07153216591882E-17));
#7639=DIRECTION('ref_axis',(6.07153216591882E-17,0.,-1.));
#7640=DIRECTION('',(-6.07153216591882E-17,0.,1.));
#7641=DIRECTION('',(0.,1.,0.));
#7642=DIRECTION('center_axis',(0.,1.,0.));
#7643=DIRECTION('ref_axis',(-0.639501214212892,0.,0.768790086447684));
#7644=DIRECTION('center_axis',(0.,1.,0.));
#7645=DIRECTION('ref_axis',(-0.639501214212892,0.,0.768790086447684));
#7646=DIRECTION('',(0.,1.,0.));
#7647=DIRECTION('center_axis',(-0.639501214212893,0.,-0.768790086447683));
#7648=DIRECTION('ref_axis',(-0.768790086447683,0.,0.639501214212893));
#7649=DIRECTION('',(0.768790086447683,0.,-0.639501214212893));
#7650=DIRECTION('',(0.,1.,0.));
#7651=DIRECTION('center_axis',(-0.923879532511287,0.,0.38268343236509));
#7652=DIRECTION('ref_axis',(0.38268343236509,0.,0.923879532511287));
#7653=DIRECTION('',(-0.38268343236509,0.,-0.923879532511287));
#7654=DIRECTION('',(0.,1.,0.));
#7655=DIRECTION('center_axis',(0.639501214212893,0.,0.768790086447683));
#7656=DIRECTION('ref_axis',(0.768790086447683,0.,-0.639501214212893));
#7657=DIRECTION('',(-0.768790086447683,0.,0.639501214212893));
#7658=DIRECTION('center_axis',(-1.,0.,0.));
#7659=DIRECTION('ref_axis',(0.,0.,1.));
#7660=DIRECTION('',(0.,0.,-1.));
#7661=DIRECTION('',(0.,1.,0.));
#7662=DIRECTION('',(0.,1.,0.));
#7663=DIRECTION('center_axis',(-0.639501214212892,0.,-0.768790086447683));
#7664=DIRECTION('ref_axis',(-0.768790086447683,0.,0.639501214212892));
#7665=DIRECTION('',(0.768790086447683,0.,-0.639501214212892));
#7666=DIRECTION('',(0.,1.,0.));
#7667=DIRECTION('center_axis',(-0.707106781186548,0.,0.707106781186548));
#7668=DIRECTION('ref_axis',(0.707106781186548,0.,0.707106781186548));
#7669=DIRECTION('',(-0.707106781186548,0.,-0.707106781186548));
#7670=DIRECTION('',(0.,1.,0.));
#7671=DIRECTION('center_axis',(0.639501214212893,0.,0.768790086447683));
#7672=DIRECTION('ref_axis',(0.768790086447683,0.,-0.639501214212893));
#7673=DIRECTION('',(-0.768790086447683,0.,0.639501214212893));
#7674=DIRECTION('',(0.,1.,0.));
#7675=DIRECTION('center_axis',(1.,0.,-7.82414441567833E-17));
#7676=DIRECTION('ref_axis',(-7.82414441567833E-17,0.,-1.));
#7677=DIRECTION('',(7.82414441567833E-17,0.,1.));
#7678=DIRECTION('',(0.,1.,0.));
#7679=DIRECTION('center_axis',(0.38268343236509,0.,-0.923879532511287));
#7680=DIRECTION('ref_axis',(-0.923879532511286,0.,-0.38268343236509));
#7681=DIRECTION('',(0.923879532511286,0.,0.38268343236509));
#7682=DIRECTION('center_axis',(1.,0.,0.));
#7683=DIRECTION('ref_axis',(0.,0.,-1.));
#7684=DIRECTION('',(0.,0.,1.));
#7685=DIRECTION('',(0.,1.,0.));
#7686=DIRECTION('',(0.,1.,0.));
#7687=DIRECTION('center_axis',(0.639501214212893,0.,0.768790086447683));
#7688=DIRECTION('ref_axis',(0.768790086447683,0.,-0.639501214212893));
#7689=DIRECTION('',(-0.768790086447683,0.,0.639501214212893));
#7690=DIRECTION('',(0.,1.,0.));
#7691=DIRECTION('center_axis',(0.707106781186547,0.,-0.707106781186548));
#7692=DIRECTION('ref_axis',(-0.707106781186548,0.,-0.707106781186547));
#7693=DIRECTION('',(0.707106781186548,0.,0.707106781186547));
#7694=DIRECTION('',(0.,1.,0.));
#7695=DIRECTION('center_axis',(-0.639501214212893,0.,-0.768790086447683));
#7696=DIRECTION('ref_axis',(-0.768790086447683,0.,0.639501214212893));
#7697=DIRECTION('',(0.768790086447683,0.,-0.639501214212893));
#7698=DIRECTION('',(0.,1.,0.));
#7699=DIRECTION('center_axis',(-1.,0.,-7.82414441567833E-17));
#7700=DIRECTION('ref_axis',(-7.82414441567833E-17,0.,1.));
#7701=DIRECTION('',(7.82414441567833E-17,0.,-1.));
#7702=DIRECTION('',(0.,1.,0.));
#7703=DIRECTION('center_axis',(-0.38268343236509,0.,0.923879532511287));
#7704=DIRECTION('ref_axis',(0.923879532511286,0.,0.38268343236509));
#7705=DIRECTION('',(-0.923879532511286,0.,-0.38268343236509));
#7706=DIRECTION('center_axis',(-1.,0.,0.));
#7707=DIRECTION('ref_axis',(0.,0.,1.));
#7708=DIRECTION('',(0.,0.,-1.));
#7709=DIRECTION('',(0.,1.,0.));
#7710=DIRECTION('',(0.,1.,0.));
#7711=DIRECTION('center_axis',(-0.38268343236509,0.,0.923879532511287));
#7712=DIRECTION('ref_axis',(0.923879532511286,0.,0.38268343236509));
#7713=DIRECTION('',(-0.923879532511286,0.,-0.38268343236509));
#7714=DIRECTION('',(0.,1.,0.));
#7715=DIRECTION('center_axis',(1.,0.,-7.82414441567833E-17));
#7716=DIRECTION('ref_axis',(-7.82414441567833E-17,0.,-1.));
#7717=DIRECTION('',(7.82414441567833E-17,0.,1.));
#7718=DIRECTION('',(0.,1.,0.));
#7719=DIRECTION('center_axis',(1.60172800948525E-16,0.,-1.));
#7720=DIRECTION('ref_axis',(-1.,0.,-1.60172800948525E-16));
#7721=DIRECTION('',(1.,0.,1.60172800948525E-16));
#7722=DIRECTION('center_axis',(-0.38268343236509,0.,0.923879532511287));
#7723=DIRECTION('ref_axis',(0.923879532511286,0.,0.38268343236509));
#7724=DIRECTION('',(-0.923879532511286,0.,-0.38268343236509));
#7725=DIRECTION('',(0.,1.,0.));
#7726=DIRECTION('',(0.,1.,0.));
#7727=DIRECTION('center_axis',(1.,0.,0.));
#7728=DIRECTION('ref_axis',(0.,0.,-1.));
#7729=DIRECTION('',(0.,0.,1.));
#7730=DIRECTION('',(0.,1.,0.));
#7731=DIRECTION('center_axis',(1.60172800948525E-16,0.,-1.));
#7732=DIRECTION('ref_axis',(-1.,0.,-1.60172800948525E-16));
#7733=DIRECTION('',(1.,0.,1.60172800948525E-16));
#7734=DIRECTION('',(0.,1.,0.));
#7735=DIRECTION('center_axis',(-1.,0.,-9.92277365157408E-17));
#7736=DIRECTION('ref_axis',(-9.92277365157408E-17,0.,1.));
#7737=DIRECTION('',(9.92277365157408E-17,0.,-1.));
#7738=DIRECTION('center_axis',(0.639501214212892,0.,-0.768790086447683));
#7739=DIRECTION('ref_axis',(-0.768790086447683,0.,-0.639501214212892));
#7740=DIRECTION('',(0.768790086447683,0.,0.639501214212892));
#7741=DIRECTION('',(0.,1.,0.));
#7742=DIRECTION('',(0.,1.,0.));
#7743=DIRECTION('center_axis',(0.,1.,0.));
#7744=DIRECTION('ref_axis',(-0.639501214212892,0.,0.768790086447684));
#7745=DIRECTION('center_axis',(0.,1.,0.));
#7746=DIRECTION('ref_axis',(-0.639501214212892,0.,0.768790086447684));
#7747=DIRECTION('',(0.,1.,0.));
#7748=DIRECTION('center_axis',(-1.,0.,-1.22587125635694E-16));
#7749=DIRECTION('ref_axis',(-1.22587125635694E-16,0.,1.));
#7750=DIRECTION('',(1.22587125635694E-16,0.,-1.));
#7751=DIRECTION('',(0.,1.,0.));
#7752=DIRECTION('center_axis',(0.,1.,0.));
#7753=DIRECTION('ref_axis',(-0.639501214212892,0.,0.768790086447684));
#7754=DIRECTION('center_axis',(0.,-1.,0.));
#7755=DIRECTION('ref_axis',(-0.639501214212892,0.,0.768790086447684));
#7756=DIRECTION('',(0.,1.,0.));
#7757=DIRECTION('center_axis',(-0.639501214212892,0.,0.768790086447683));
#7758=DIRECTION('ref_axis',(0.768790086447683,0.,0.639501214212892));
#7759=DIRECTION('',(-0.768790086447683,0.,-0.639501214212892));
#7760=DIRECTION('',(0.,1.,0.));
#7761=DIRECTION('center_axis',(0.923879532511287,0.,0.38268343236509));
#7762=DIRECTION('ref_axis',(0.38268343236509,0.,-0.923879532511286));
#7763=DIRECTION('',(-0.38268343236509,0.,0.923879532511286));
#7764=DIRECTION('center_axis',(0.639501214212892,0.,-0.768790086447683));
#7765=DIRECTION('ref_axis',(-0.768790086447683,0.,-0.639501214212892));
#7766=DIRECTION('',(0.768790086447683,0.,0.639501214212892));
#7767=DIRECTION('',(0.,1.,0.));
#7768=DIRECTION('',(0.,1.,0.));
#7769=DIRECTION('center_axis',(-0.923879532511287,0.,-0.38268343236509));
#7770=DIRECTION('ref_axis',(-0.38268343236509,0.,0.923879532511287));
#7771=DIRECTION('',(0.38268343236509,0.,-0.923879532511287));
#7772=DIRECTION('',(0.,1.,0.));
#7773=DIRECTION('center_axis',(-0.639501214212892,0.,0.768790086447683));
#7774=DIRECTION('ref_axis',(0.768790086447683,0.,0.639501214212892));
#7775=DIRECTION('',(-0.768790086447683,0.,-0.639501214212892));
#7776=DIRECTION('',(0.,1.,0.));
#7777=DIRECTION('center_axis',(0.707106781186547,0.,0.707106781186548));
#7778=DIRECTION('ref_axis',(0.707106781186548,0.,-0.707106781186547));
#7779=DIRECTION('',(-0.707106781186548,0.,0.707106781186547));
#7780=DIRECTION('center_axis',(-0.639501214212893,0.,0.768790086447683));
#7781=DIRECTION('ref_axis',(0.768790086447683,0.,0.639501214212893));
#7782=DIRECTION('',(-0.768790086447683,0.,-0.639501214212893));
#7783=DIRECTION('',(0.,1.,0.));
#7784=DIRECTION('',(0.,1.,0.));
#7785=DIRECTION('center_axis',(0.923879532511287,0.,0.38268343236509));
#7786=DIRECTION('ref_axis',(0.38268343236509,0.,-0.923879532511286));
#7787=DIRECTION('',(-0.38268343236509,0.,0.923879532511286));
#7788=DIRECTION('',(0.,1.,0.));
#7789=DIRECTION('center_axis',(0.639501214212893,0.,-0.768790086447683));
#7790=DIRECTION('ref_axis',(-0.768790086447683,0.,-0.639501214212893));
#7791=DIRECTION('',(0.768790086447683,0.,0.639501214212893));
#7792=DIRECTION('',(0.,1.,0.));
#7793=DIRECTION('center_axis',(-0.707106781186548,0.,-0.707106781186548));
#7794=DIRECTION('ref_axis',(-0.707106781186548,0.,0.707106781186548));
#7795=DIRECTION('',(0.707106781186548,0.,-0.707106781186548));
#7796=DIRECTION('center_axis',(0.,1.,0.));
#7797=DIRECTION('ref_axis',(0.639501214212892,0.,-0.768790086447684));
#7798=DIRECTION('center_axis',(0.,1.,0.));
#7799=DIRECTION('ref_axis',(0.639501214212892,0.,-0.768790086447684));
#7800=DIRECTION('',(0.,1.,0.));
#7801=DIRECTION('',(0.,1.,0.));
#7802=DIRECTION('center_axis',(0.923879532511287,0.,-0.38268343236509));
#7803=DIRECTION('ref_axis',(-0.38268343236509,0.,-0.923879532511287));
#7804=DIRECTION('',(0.38268343236509,0.,0.923879532511287));
#7805=DIRECTION('',(0.,1.,0.));
#7806=DIRECTION('center_axis',(-0.639501214212892,0.,-0.768790086447683));
#7807=DIRECTION('ref_axis',(-0.768790086447683,0.,0.639501214212892));
#7808=DIRECTION('',(0.768790086447683,0.,-0.639501214212892));
#7809=DIRECTION('',(0.,1.,0.));
#7810=DIRECTION('center_axis',(0.,1.,0.));
#7811=DIRECTION('ref_axis',(0.639501214212892,0.,-0.768790086447684));
#7812=DIRECTION('center_axis',(0.,-1.,0.));
#7813=DIRECTION('ref_axis',(0.639501214212892,0.,-0.768790086447684));
#7814=DIRECTION('',(0.,1.,0.));
#7815=DIRECTION('center_axis',(-1.,0.,-1.22587125635694E-16));
#7816=DIRECTION('ref_axis',(-1.22587125635694E-16,0.,1.));
#7817=DIRECTION('',(1.22587125635694E-16,0.,-1.));
#7818=DIRECTION('center_axis',(0.639501214212892,0.,-0.768790086447683));
#7819=DIRECTION('ref_axis',(-0.768790086447683,0.,-0.639501214212892));
#7820=DIRECTION('',(0.768790086447683,0.,0.639501214212892));
#7821=DIRECTION('',(0.,1.,0.));
#7822=DIRECTION('',(0.,1.,0.));
#7823=DIRECTION('center_axis',(0.,1.,0.));
#7824=DIRECTION('ref_axis',(-0.639501214212892,0.,0.768790086447684));
#7825=DIRECTION('center_axis',(0.,1.,0.));
#7826=DIRECTION('ref_axis',(-0.639501214212892,0.,0.768790086447684));
#7827=DIRECTION('',(0.,1.,0.));
#7828=DIRECTION('center_axis',(-1.,0.,-1.22587125635694E-16));
#7829=DIRECTION('ref_axis',(-1.22587125635694E-16,0.,1.));
#7830=DIRECTION('',(1.22587125635694E-16,0.,-1.));
#7831=DIRECTION('',(0.,1.,0.));
#7832=DIRECTION('center_axis',(0.,1.,0.));
#7833=DIRECTION('ref_axis',(-0.639501214212892,0.,0.768790086447684));
#7834=DIRECTION('center_axis',(0.,-1.,0.));
#7835=DIRECTION('ref_axis',(-0.639501214212892,0.,0.768790086447684));
#7836=DIRECTION('',(0.,1.,0.));
#7837=DIRECTION('center_axis',(-0.639501214212892,0.,0.768790086447683));
#7838=DIRECTION('ref_axis',(0.768790086447683,0.,0.639501214212892));
#7839=DIRECTION('',(-0.768790086447683,0.,-0.639501214212892));
#7840=DIRECTION('',(0.,1.,0.));
#7841=DIRECTION('center_axis',(0.923879532511287,0.,0.38268343236509));
#7842=DIRECTION('ref_axis',(0.38268343236509,0.,-0.923879532511286));
#7843=DIRECTION('',(-0.38268343236509,0.,0.923879532511286));
#7844=DIRECTION('center_axis',(0.38268343236509,0.,-0.923879532511287));
#7845=DIRECTION('ref_axis',(-0.923879532511286,0.,-0.38268343236509));
#7846=DIRECTION('',(0.,1.,0.));
#7847=DIRECTION('center_axis',(-2.22044604925031E-16,0.,1.));
#7848=DIRECTION('ref_axis',(1.,0.,2.22044604925031E-16));
#7849=DIRECTION('',(0.,1.,0.));
#7850=DIRECTION('center_axis',(1.,0.,0.));
#7851=DIRECTION('ref_axis',(0.,0.,-1.));
#7852=DIRECTION('center_axis',(-0.639501214212893,0.,-0.768790086447683));
#7853=DIRECTION('ref_axis',(-0.768790086447683,0.,0.639501214212893));
#7854=DIRECTION('',(0.768790086447683,0.,-0.639501214212893));
#7855=DIRECTION('',(0.,1.,0.));
#7856=DIRECTION('',(0.,1.,0.));
#7857=DIRECTION('center_axis',(-1.,0.,-5.90120331654794E-17));
#7858=DIRECTION('ref_axis',(-5.90120331654794E-17,0.,1.));
#7859=DIRECTION('',(5.90120331654794E-17,0.,-1.));
#7860=DIRECTION('',(0.,1.,0.));
#7861=DIRECTION('center_axis',(-0.639501214212893,0.,0.768790086447683));
#7862=DIRECTION('ref_axis',(0.768790086447683,0.,0.639501214212893));
#7863=DIRECTION('',(-0.768790086447683,0.,-0.639501214212893));
#7864=DIRECTION('',(0.,1.,0.));
#7865=DIRECTION('center_axis',(0.,1.,0.));
#7866=DIRECTION('ref_axis',(0.639501214212892,0.,-0.768790086447683));
#7867=DIRECTION('center_axis',(0.,1.,0.));
#7868=DIRECTION('ref_axis',(0.639501214212892,0.,-0.768790086447683));
#7869=DIRECTION('',(0.,1.,0.));
#7870=DIRECTION('center_axis',(0.639501214212893,0.,0.768790086447683));
#7871=DIRECTION('ref_axis',(0.768790086447683,0.,-0.639501214212892));
#7872=DIRECTION('',(-0.768790086447683,0.,0.639501214212892));
#7873=DIRECTION('',(0.,1.,0.));
#7874=DIRECTION('center_axis',(1.,0.,0.));
#7875=DIRECTION('ref_axis',(0.,0.,-1.));
#7876=DIRECTION('',(0.,0.,1.));
#7877=DIRECTION('',(0.,1.,0.));
#7878=DIRECTION('center_axis',(0.639501214212893,0.,-0.768790086447683));
#7879=DIRECTION('ref_axis',(-0.768790086447683,0.,-0.639501214212893));
#7880=DIRECTION('',(0.768790086447683,0.,0.639501214212893));
#7881=DIRECTION('',(0.,1.,0.));
#7882=DIRECTION('center_axis',(0.,1.,0.));
#7883=DIRECTION('ref_axis',(-0.639501214212892,0.,0.768790086447684));
#7884=DIRECTION('center_axis',(0.,1.,0.));
#7885=DIRECTION('ref_axis',(-0.639501214212892,0.,0.768790086447684));
#7886=DIRECTION('center_axis',(-1.,0.,0.));
#7887=DIRECTION('ref_axis',(0.,0.,1.));
#7888=DIRECTION('',(0.,0.,-1.));
#7889=DIRECTION('',(0.,1.,0.));
#7890=DIRECTION('',(0.,1.,0.));
#7891=DIRECTION('center_axis',(-2.22044604925031E-16,0.,1.));
#7892=DIRECTION('ref_axis',(1.,0.,2.22044604925031E-16));
#7893=DIRECTION('',(-1.,0.,-2.22044604925031E-16));
#7894=DIRECTION('',(0.,1.,0.));
#7895=DIRECTION('center_axis',(1.,0.,-7.82414441567833E-17));
#7896=DIRECTION('ref_axis',(-7.82414441567833E-17,0.,-1.));
#7897=DIRECTION('',(7.82414441567833E-17,0.,1.));
#7898=DIRECTION('',(0.,1.,0.));
#7899=DIRECTION('center_axis',(-0.38268343236509,0.,-0.923879532511287));
#7900=DIRECTION('ref_axis',(-0.923879532511287,0.,0.38268343236509));
#7901=DIRECTION('',(0.923879532511287,0.,-0.38268343236509));
#7902=DIRECTION('center_axis',(-0.639501214212892,0.,-0.768790086447683));
#7903=DIRECTION('ref_axis',(-0.768790086447683,0.,0.639501214212892));
#7904=DIRECTION('',(0.768790086447683,0.,-0.639501214212892));
#7905=DIRECTION('',(0.,1.,0.));
#7906=DIRECTION('',(0.,1.,0.));
#7907=DIRECTION('center_axis',(-0.707106781186548,0.,0.707106781186548));
#7908=DIRECTION('ref_axis',(0.707106781186548,0.,0.707106781186548));
#7909=DIRECTION('',(-0.707106781186548,0.,-0.707106781186548));
#7910=DIRECTION('',(0.,1.,0.));
#7911=DIRECTION('center_axis',(0.639501214212892,0.,0.768790086447683));
#7912=DIRECTION('ref_axis',(0.768790086447683,0.,-0.639501214212892));
#7913=DIRECTION('',(-0.768790086447683,0.,0.639501214212892));
#7914=DIRECTION('',(0.,1.,0.));
#7915=DIRECTION('center_axis',(1.,0.,0.));
#7916=DIRECTION('ref_axis',(0.,0.,-1.));
#7917=DIRECTION('',(0.,0.,1.));
#7918=DIRECTION('',(0.,1.,0.));
#7919=DIRECTION('center_axis',(0.38268343236509,0.,-0.923879532511287));
#7920=DIRECTION('ref_axis',(-0.923879532511286,0.,-0.38268343236509));
#7921=DIRECTION('',(0.923879532511286,0.,0.38268343236509));
#7922=DIRECTION('',(0.,1.,0.));
#7923=DIRECTION('center_axis',(-1.,0.,-9.92277365157408E-17));
#7924=DIRECTION('ref_axis',(-9.92277365157408E-17,0.,1.));
#7925=DIRECTION('',(9.92277365157408E-17,0.,-1.));
#7926=DIRECTION('center_axis',(0.,1.,0.));
#7927=DIRECTION('ref_axis',(0.639501214212892,0.,-0.768790086447684));
#7928=DIRECTION('center_axis',(0.,-1.,0.));
#7929=DIRECTION('ref_axis',(0.639501214212892,0.,-0.768790086447684));
#7930=DIRECTION('',(0.,1.,0.));
#7931=DIRECTION('',(0.,1.,0.));
#7932=DIRECTION('center_axis',(-1.,0.,-1.22587125635694E-16));
#7933=DIRECTION('ref_axis',(-1.22587125635694E-16,0.,1.));
#7934=DIRECTION('',(1.22587125635694E-16,0.,-1.));
#7935=DIRECTION('',(0.,1.,0.));
#7936=DIRECTION('center_axis',(0.,1.,0.));
#7937=DIRECTION('ref_axis',(0.639501214212892,0.,-0.768790086447684));
#7938=DIRECTION('center_axis',(0.,1.,0.));
#7939=DIRECTION('ref_axis',(0.639501214212892,0.,-0.768790086447684));
#7940=DIRECTION('',(0.,1.,0.));
#7941=DIRECTION('center_axis',(0.639501214212892,0.,0.768790086447683));
#7942=DIRECTION('ref_axis',(0.768790086447683,0.,-0.639501214212892));
#7943=DIRECTION('',(-0.768790086447683,0.,0.639501214212892));
#7944=DIRECTION('',(0.,1.,0.));
#7945=DIRECTION('center_axis',(0.923879532511287,0.,-0.38268343236509));
#7946=DIRECTION('ref_axis',(-0.38268343236509,0.,-0.923879532511287));
#7947=DIRECTION('',(0.38268343236509,0.,0.923879532511287));
#7948=DIRECTION('',(0.,1.,0.));
#7949=DIRECTION('center_axis',(-0.639501214212892,0.,-0.768790086447683));
#7950=DIRECTION('ref_axis',(-0.768790086447683,0.,0.639501214212892));
#7951=DIRECTION('',(0.768790086447683,0.,-0.639501214212892));
#7952=DIRECTION('center_axis',(0.639501214212892,0.,-0.768790086447683));
#7953=DIRECTION('ref_axis',(-0.768790086447683,0.,-0.639501214212892));
#7954=DIRECTION('',(0.768790086447683,0.,0.639501214212892));
#7955=DIRECTION('',(0.,1.,0.));
#7956=DIRECTION('',(0.,1.,0.));
#7957=DIRECTION('center_axis',(-0.923879532511287,0.,-0.38268343236509));
#7958=DIRECTION('ref_axis',(-0.38268343236509,0.,0.923879532511287));
#7959=DIRECTION('',(0.38268343236509,0.,-0.923879532511287));
#7960=DIRECTION('',(0.,1.,0.));
#7961=DIRECTION('center_axis',(-0.639501214212892,0.,0.768790086447683));
#7962=DIRECTION('ref_axis',(0.768790086447683,0.,0.639501214212892));
#7963=DIRECTION('',(-0.768790086447683,0.,-0.639501214212892));
#7964=DIRECTION('',(0.,1.,0.));
#7965=DIRECTION('center_axis',(0.707106781186547,0.,0.707106781186548));
#7966=DIRECTION('ref_axis',(0.707106781186548,0.,-0.707106781186547));
#7967=DIRECTION('',(-0.707106781186548,0.,0.707106781186547));
#7968=DIRECTION('center_axis',(0.639501214212893,0.,0.768790086447683));
#7969=DIRECTION('ref_axis',(0.768790086447683,0.,-0.639501214212893));
#7970=DIRECTION('',(-0.768790086447683,0.,0.639501214212893));
#7971=DIRECTION('',(0.,1.,0.));
#7972=DIRECTION('',(0.,1.,0.));
#7973=DIRECTION('center_axis',(0.707106781186547,0.,-0.707106781186548));
#7974=DIRECTION('ref_axis',(-0.707106781186548,0.,-0.707106781186547));
#7975=DIRECTION('',(0.707106781186548,0.,0.707106781186547));
#7976=DIRECTION('',(0.,1.,0.));
#7977=DIRECTION('center_axis',(-0.639501214212893,0.,-0.768790086447683));
#7978=DIRECTION('ref_axis',(-0.768790086447683,0.,0.639501214212893));
#7979=DIRECTION('',(0.768790086447683,0.,-0.639501214212893));
#7980=DIRECTION('',(0.,1.,0.));
#7981=DIRECTION('center_axis',(-1.,0.,8.81452082038065E-17));
#7982=DIRECTION('ref_axis',(8.81452082038065E-17,0.,1.));
#7983=DIRECTION('',(-8.81452082038065E-17,0.,-1.));
#7984=DIRECTION('',(0.,1.,0.));
#7985=DIRECTION('center_axis',(-0.38268343236509,0.,0.923879532511287));
#7986=DIRECTION('ref_axis',(0.923879532511286,0.,0.38268343236509));
#7987=DIRECTION('',(-0.923879532511286,0.,-0.38268343236509));
#7988=DIRECTION('',(0.,1.,0.));
#7989=DIRECTION('center_axis',(1.,0.,0.));
#7990=DIRECTION('ref_axis',(0.,0.,-1.));
#7991=DIRECTION('',(0.,0.,1.));
#7992=DIRECTION('center_axis',(0.38268343236509,0.,0.923879532511287));
#7993=DIRECTION('ref_axis',(0.923879532511287,0.,-0.38268343236509));
#7994=DIRECTION('',(-0.923879532511287,0.,0.38268343236509));
#7995=DIRECTION('',(0.,1.,0.));
#7996=DIRECTION('',(0.,1.,0.));
#7997=DIRECTION('center_axis',(1.,0.,0.));
#7998=DIRECTION('ref_axis',(0.,0.,-1.));
#7999=DIRECTION('',(0.,0.,1.));
#8000=DIRECTION('',(0.,1.,0.));
#8001=DIRECTION('center_axis',(0.639501214212892,0.,-0.768790086447683));
#8002=DIRECTION('ref_axis',(-0.768790086447683,0.,-0.639501214212892));
#8003=DIRECTION('',(0.768790086447683,0.,0.639501214212892));
#8004=DIRECTION('',(0.,1.,0.));
#8005=DIRECTION('center_axis',(-0.707106781186548,0.,-0.707106781186548));
#8006=DIRECTION('ref_axis',(-0.707106781186548,0.,0.707106781186548));
#8007=DIRECTION('',(0.707106781186548,0.,-0.707106781186548));
#8008=DIRECTION('',(0.,1.,0.));
#8009=DIRECTION('center_axis',(-0.639501214212892,0.,0.768790086447683));
#8010=DIRECTION('ref_axis',(0.768790086447683,0.,0.639501214212892));
#8011=DIRECTION('',(-0.768790086447683,0.,-0.639501214212892));
#8012=DIRECTION('',(0.,1.,0.));
#8013=DIRECTION('center_axis',(-1.,0.,-9.92277365157408E-17));
#8014=DIRECTION('ref_axis',(-9.92277365157408E-17,0.,1.));
#8015=DIRECTION('',(9.92277365157408E-17,0.,-1.));
#8016=DIRECTION('center_axis',(0.923879532511287,0.,-0.38268343236509));
#8017=DIRECTION('ref_axis',(-0.38268343236509,0.,-0.923879532511287));
#8018=DIRECTION('',(0.38268343236509,0.,0.923879532511287));
#8019=DIRECTION('',(0.,1.,0.));
#8020=DIRECTION('',(0.,1.,0.));
#8021=DIRECTION('center_axis',(-0.639501214212893,0.,-0.768790086447683));
#8022=DIRECTION('ref_axis',(-0.768790086447683,0.,0.639501214212893));
#8023=DIRECTION('',(0.768790086447683,0.,-0.639501214212893));
#8024=DIRECTION('',(0.,1.,0.));
#8025=DIRECTION('center_axis',(-0.707106781186548,0.,0.707106781186548));
#8026=DIRECTION('ref_axis',(0.707106781186548,0.,0.707106781186548));
#8027=DIRECTION('',(-0.707106781186548,0.,-0.707106781186548));
#8028=DIRECTION('',(0.,1.,0.));
#8029=DIRECTION('center_axis',(0.639501214212893,0.,0.768790086447683));
#8030=DIRECTION('ref_axis',(0.768790086447683,0.,-0.639501214212893));
#8031=DIRECTION('',(-0.768790086447683,0.,0.639501214212893));
#8032=DIRECTION('center_axis',(0.38268343236509,0.,-0.923879532511287));
#8033=DIRECTION('ref_axis',(-0.923879532511286,0.,-0.38268343236509));
#8034=DIRECTION('',(0.923879532511286,0.,0.38268343236509));
#8035=DIRECTION('',(0.,1.,0.));
#8036=DIRECTION('',(0.,1.,0.));
#8037=DIRECTION('center_axis',(-1.,0.,1.00919556740721E-16));
#8038=DIRECTION('ref_axis',(1.00919556740721E-16,0.,1.));
#8039=DIRECTION('',(-1.00919556740721E-16,0.,-1.));
#8040=DIRECTION('',(0.,1.,0.));
#8041=DIRECTION('center_axis',(-2.22044604925031E-16,0.,1.));
#8042=DIRECTION('ref_axis',(1.,0.,2.22044604925031E-16));
#8043=DIRECTION('',(-1.,0.,-2.22044604925031E-16));
#8044=DIRECTION('',(0.,1.,0.));
#8045=DIRECTION('center_axis',(1.,0.,-5.78583607939202E-17));
#8046=DIRECTION('ref_axis',(-5.78583607939202E-17,0.,-1.));
#8047=DIRECTION('',(5.78583607939202E-17,0.,1.));
#8048=DIRECTION('center_axis',(-0.639501214212893,0.,0.768790086447683));
#8049=DIRECTION('ref_axis',(0.768790086447683,0.,0.639501214212893));
#8050=DIRECTION('',(-0.768790086447683,0.,-0.639501214212893));
#8051=DIRECTION('',(0.,1.,0.));
#8052=DIRECTION('',(0.,1.,0.));
#8053=DIRECTION('center_axis',(0.,1.,0.));
#8054=DIRECTION('ref_axis',(0.639501214212892,0.,-0.768790086447684));
#8055=DIRECTION('center_axis',(0.,1.,0.));
#8056=DIRECTION('ref_axis',(0.639501214212892,0.,-0.768790086447684));
#8057=DIRECTION('',(0.,1.,0.));
#8058=DIRECTION('center_axis',(1.,0.,6.07153216591882E-17));
#8059=DIRECTION('ref_axis',(6.07153216591882E-17,0.,-1.));
#8060=DIRECTION('',(-6.07153216591882E-17,0.,1.));
#8061=DIRECTION('',(0.,1.,0.));
#8062=DIRECTION('center_axis',(0.,1.,0.));
#8063=DIRECTION('ref_axis',(0.639501214212892,0.,-0.768790086447684));
#8064=DIRECTION('center_axis',(0.,-1.,0.));
#8065=DIRECTION('ref_axis',(0.639501214212892,0.,-0.768790086447684));
#8066=DIRECTION('',(0.,1.,0.));
#8067=DIRECTION('center_axis',(0.639501214212893,0.,-0.768790086447683));
#8068=DIRECTION('ref_axis',(-0.768790086447683,0.,-0.639501214212893));
#8069=DIRECTION('',(0.768790086447683,0.,0.639501214212893));
#8070=DIRECTION('',(0.,1.,0.));
#8071=DIRECTION('center_axis',(-0.923879532511287,0.,-0.38268343236509));
#8072=DIRECTION('ref_axis',(-0.38268343236509,0.,0.923879532511287));
#8073=DIRECTION('',(0.38268343236509,0.,-0.923879532511287));
#8074=DIRECTION('center_axis',(0.,1.,0.));
#8075=DIRECTION('ref_axis',(-0.639501214212892,0.,0.768790086447684));
#8076=DIRECTION('center_axis',(0.,-1.,0.));
#8077=DIRECTION('ref_axis',(-0.639501214212892,0.,0.768790086447684));
#8078=DIRECTION('',(0.,1.,0.));
#8079=DIRECTION('',(0.,1.,0.));
#8080=DIRECTION('center_axis',(1.,0.,6.07153216591882E-17));
#8081=DIRECTION('ref_axis',(6.07153216591882E-17,0.,-1.));
#8082=DIRECTION('',(-6.07153216591882E-17,0.,1.));
#8083=DIRECTION('',(0.,1.,0.));
#8084=DIRECTION('center_axis',(0.,1.,0.));
#8085=DIRECTION('ref_axis',(-0.639501214212892,0.,0.768790086447684));
#8086=DIRECTION('center_axis',(0.,1.,0.));
#8087=DIRECTION('ref_axis',(-0.639501214212892,0.,0.768790086447684));
#8088=DIRECTION('',(0.,1.,0.));
#8089=DIRECTION('center_axis',(-0.639501214212893,0.,-0.768790086447683));
#8090=DIRECTION('ref_axis',(-0.768790086447683,0.,0.639501214212893));
#8091=DIRECTION('',(0.768790086447683,0.,-0.639501214212893));
#8092=DIRECTION('',(0.,1.,0.));
#8093=DIRECTION('center_axis',(-0.923879532511287,0.,0.38268343236509));
#8094=DIRECTION('ref_axis',(0.38268343236509,0.,0.923879532511287));
#8095=DIRECTION('',(-0.38268343236509,0.,-0.923879532511287));
#8096=DIRECTION('',(0.,1.,0.));
#8097=DIRECTION('center_axis',(0.639501214212893,0.,0.768790086447683));
#8098=DIRECTION('ref_axis',(0.768790086447683,0.,-0.639501214212893));
#8099=DIRECTION('',(-0.768790086447683,0.,0.639501214212893));
#8100=DIRECTION('center_axis',(-0.639501214212893,0.,0.768790086447683));
#8101=DIRECTION('ref_axis',(0.768790086447683,0.,0.639501214212893));
#8102=DIRECTION('',(-0.768790086447683,0.,-0.639501214212893));
#8103=DIRECTION('',(0.,1.,0.));
#8104=DIRECTION('',(0.,1.,0.));
#8105=DIRECTION('center_axis',(0.,1.,0.));
#8106=DIRECTION('ref_axis',(0.639501214212892,0.,-0.768790086447684));
#8107=DIRECTION('center_axis',(0.,1.,0.));
#8108=DIRECTION('ref_axis',(0.639501214212892,0.,-0.768790086447684));
#8109=DIRECTION('',(0.,1.,0.));
#8110=DIRECTION('center_axis',(1.,0.,6.07153216591882E-17));
#8111=DIRECTION('ref_axis',(6.07153216591882E-17,0.,-1.));
#8112=DIRECTION('',(-6.07153216591882E-17,0.,1.));
#8113=DIRECTION('',(0.,1.,0.));
#8114=DIRECTION('center_axis',(0.,1.,0.));
#8115=DIRECTION('ref_axis',(0.639501214212892,0.,-0.768790086447684));
#8116=DIRECTION('center_axis',(0.,-1.,0.));
#8117=DIRECTION('ref_axis',(0.639501214212892,0.,-0.768790086447684));
#8118=DIRECTION('',(0.,1.,0.));
#8119=DIRECTION('center_axis',(0.639501214212893,0.,-0.768790086447683));
#8120=DIRECTION('ref_axis',(-0.768790086447683,0.,-0.639501214212893));
#8121=DIRECTION('',(0.768790086447683,0.,0.639501214212893));
#8122=DIRECTION('',(0.,1.,0.));
#8123=DIRECTION('center_axis',(-0.923879532511287,0.,-0.38268343236509));
#8124=DIRECTION('ref_axis',(-0.38268343236509,0.,0.923879532511287));
#8125=DIRECTION('',(0.38268343236509,0.,-0.923879532511287));
#8126=DIRECTION('center_axis',(-0.639501214212893,0.,0.768790086447683));
#8127=DIRECTION('ref_axis',(0.768790086447683,0.,0.639501214212893));
#8128=DIRECTION('',(0.,1.,0.));
#8129=DIRECTION('',(0.,1.,0.));
#8130=DIRECTION('center_axis',(-1.,0.,0.));
#8131=DIRECTION('ref_axis',(0.,0.,1.));
#8132=DIRECTION('',(0.,1.,0.));
#8133=DIRECTION('center_axis',(-0.639501214212892,0.,-0.768790086447683));
#8134=DIRECTION('ref_axis',(-0.768790086447683,0.,0.639501214212892));
#8135=DIRECTION('',(0.,1.,0.));
#8136=DIRECTION('center_axis',(0.,1.,0.));
#8137=DIRECTION('ref_axis',(0.639501214212892,0.,-0.768790086447684));
#8138=DIRECTION('',(0.,1.,0.));
#8139=DIRECTION('center_axis',(0.639501214212893,0.,-0.768790086447683));
#8140=DIRECTION('ref_axis',(-0.768790086447683,0.,-0.639501214212893));
#8141=DIRECTION('',(0.,1.,0.));
#8142=DIRECTION('center_axis',(1.,0.,0.));
#8143=DIRECTION('ref_axis',(0.,0.,-1.));
#8144=DIRECTION('',(0.,1.,0.));
#8145=DIRECTION('center_axis',(0.639501214212893,0.,0.768790086447683));
#8146=DIRECTION('ref_axis',(0.768790086447683,0.,-0.639501214212893));
#8147=DIRECTION('',(0.,1.,0.));
#8148=DIRECTION('center_axis',(0.,1.,0.));
#8149=DIRECTION('ref_axis',(-0.639501214212892,0.,0.768790086447684));
#8150=DIRECTION('center_axis',(0.,1.,0.));
#8151=DIRECTION('ref_axis',(1.,0.,0.));
#8152=DIRECTION('center_axis',(0.,1.,0.));
#8153=DIRECTION('ref_axis',(1.,0.,0.));
#8154=DIRECTION('center_axis',(0.,1.,0.));
#8155=DIRECTION('ref_axis',(1.,0.,0.));
#8156=DIRECTION('center_axis',(0.,1.,0.));
#8157=DIRECTION('ref_axis',(1.,0.,0.));
#8158=DIRECTION('center_axis',(0.,1.,0.));
#8159=DIRECTION('ref_axis',(1.,0.,0.));
#8160=DIRECTION('center_axis',(0.,1.,0.));
#8161=DIRECTION('ref_axis',(1.,0.,0.));
#8162=DIRECTION('center_axis',(0.,1.,0.));
#8163=DIRECTION('ref_axis',(1.,0.,0.));
#8164=DIRECTION('center_axis',(0.,1.,0.));
#8165=DIRECTION('ref_axis',(1.,0.,0.));
#8166=DIRECTION('center_axis',(0.,1.,0.));
#8167=DIRECTION('ref_axis',(1.,0.,0.));
#8168=DIRECTION('center_axis',(0.,1.,0.));
#8169=DIRECTION('ref_axis',(1.,0.,0.));
#8170=DIRECTION('center_axis',(0.,1.,0.));
#8171=DIRECTION('ref_axis',(1.,0.,0.));
#8172=DIRECTION('center_axis',(0.,1.,0.));
#8173=DIRECTION('ref_axis',(1.,0.,0.));
#8174=DIRECTION('',(-0.768790086447683,0.,0.639501214212893));
#8175=DIRECTION('center_axis',(0.,-1.,0.));
#8176=DIRECTION('ref_axis',(1.,0.,0.));
#8177=DIRECTION('',(-0.768790086447683,0.,-0.639501214212892));
#8178=DIRECTION('',(0.,0.,-1.));
#8179=DIRECTION('',(0.768790086447683,0.,-0.639501214212892));
#8180=DIRECTION('center_axis',(0.,-1.,0.));
#8181=DIRECTION('ref_axis',(1.,0.,0.));
#8182=DIRECTION('',(0.768790086447683,0.,0.639501214212893));
#8183=DIRECTION('',(0.,0.,1.));
#8184=DIRECTION('center_axis',(0.,1.,0.));
#8185=DIRECTION('ref_axis',(1.,0.,0.));
#8186=DIRECTION('center_axis',(0.,1.,0.));
#8187=DIRECTION('ref_axis',(1.,0.,0.));
#8188=DIRECTION('center_axis',(0.,1.,0.));
#8189=DIRECTION('ref_axis',(1.,0.,0.));
#8190=DIRECTION('center_axis',(0.,1.,0.));
#8191=DIRECTION('ref_axis',(1.,0.,0.));
#8192=DIRECTION('center_axis',(0.,1.,0.));
#8193=DIRECTION('ref_axis',(1.,0.,0.));
#8194=DIRECTION('center_axis',(0.,1.,0.));
#8195=DIRECTION('ref_axis',(1.,0.,0.));
#8196=DIRECTION('center_axis',(0.,1.,0.));
#8197=DIRECTION('ref_axis',(1.,0.,0.));
#8198=DIRECTION('center_axis',(0.,1.,0.));
#8199=DIRECTION('ref_axis',(1.,0.,0.));
#8200=DIRECTION('center_axis',(0.,1.,0.));
#8201=DIRECTION('ref_axis',(1.,0.,0.));
#8202=DIRECTION('center_axis',(0.,1.,0.));
#8203=DIRECTION('ref_axis',(1.,0.,0.));
#8204=DIRECTION('center_axis',(0.,1.,0.));
#8205=DIRECTION('ref_axis',(1.,0.,0.));
#8206=DIRECTION('center_axis',(0.,1.,0.));
#8207=DIRECTION('ref_axis',(1.,0.,0.));
#8208=DIRECTION('center_axis',(0.,1.,0.));
#8209=DIRECTION('ref_axis',(1.,0.,0.));
#8210=DIRECTION('center_axis',(0.,1.,0.));
#8211=DIRECTION('ref_axis',(1.,0.,0.));
#8212=DIRECTION('center_axis',(0.,1.,0.));
#8213=DIRECTION('ref_axis',(1.,0.,0.));
#8214=DIRECTION('center_axis',(0.,1.,0.));
#8215=DIRECTION('ref_axis',(1.,0.,0.));
#8216=DIRECTION('center_axis',(0.,1.,0.));
#8217=DIRECTION('ref_axis',(1.,0.,0.));
#8218=DIRECTION('center_axis',(0.,1.,0.));
#8219=DIRECTION('ref_axis',(1.,0.,0.));
#8220=DIRECTION('center_axis',(0.,1.,0.));
#8221=DIRECTION('ref_axis',(1.,0.,0.));
#8222=DIRECTION('center_axis',(0.,1.,0.));
#8223=DIRECTION('ref_axis',(1.,0.,0.));
#8224=DIRECTION('center_axis',(0.,1.,0.));
#8225=DIRECTION('ref_axis',(1.,0.,0.));
#8226=DIRECTION('center_axis',(0.,1.,0.));
#8227=DIRECTION('ref_axis',(1.,0.,0.));
#8228=DIRECTION('center_axis',(0.,1.,0.));
#8229=DIRECTION('ref_axis',(1.,0.,0.));
#8230=DIRECTION('center_axis',(0.,1.,0.));
#8231=DIRECTION('ref_axis',(1.,0.,0.));
#8232=DIRECTION('center_axis',(0.,1.,0.));
#8233=DIRECTION('ref_axis',(1.,0.,0.));
#8234=DIRECTION('center_axis',(0.,1.,0.));
#8235=DIRECTION('ref_axis',(1.,0.,0.));
#8236=DIRECTION('center_axis',(0.,1.,0.));
#8237=DIRECTION('ref_axis',(1.,0.,0.));
#8238=DIRECTION('center_axis',(0.,1.,0.));
#8239=DIRECTION('ref_axis',(1.,0.,0.));
#8240=DIRECTION('center_axis',(0.,1.,0.));
#8241=DIRECTION('ref_axis',(1.,0.,0.));
#8242=DIRECTION('center_axis',(0.,1.,0.));
#8243=DIRECTION('ref_axis',(1.,0.,0.));
#8244=DIRECTION('center_axis',(0.,1.,0.));
#8245=DIRECTION('ref_axis',(1.,0.,0.));
#8246=DIRECTION('center_axis',(0.,1.,0.));
#8247=DIRECTION('ref_axis',(1.,0.,0.));
#8248=DIRECTION('center_axis',(0.,1.,0.));
#8249=DIRECTION('ref_axis',(1.,0.,0.));
#8250=DIRECTION('center_axis',(0.,1.,0.));
#8251=DIRECTION('ref_axis',(1.,0.,0.));
#8252=DIRECTION('center_axis',(0.639501214212893,0.,0.768790086447683));
#8253=DIRECTION('ref_axis',(0.768790086447683,0.,-0.639501214212893));
#8254=DIRECTION('',(0.,1.,0.));
#8255=DIRECTION('',(0.,1.,0.));
#8256=DIRECTION('center_axis',(0.,1.,0.));
#8257=DIRECTION('ref_axis',(1.,0.,0.));
#8258=DIRECTION('',(0.,-1.,0.));
#8259=DIRECTION('',(0.,1.,0.));
#8260=DIRECTION('center_axis',(-0.639501214212892,0.,0.768790086447683));
#8261=DIRECTION('ref_axis',(0.768790086447683,0.,0.639501214212892));
#8262=DIRECTION('',(0.,1.,0.));
#8263=DIRECTION('center_axis',(-1.,0.,0.));
#8264=DIRECTION('ref_axis',(0.,0.,1.));
#8265=DIRECTION('',(0.,1.,0.));
#8266=DIRECTION('center_axis',(-0.639501214212892,0.,-0.768790086447683));
#8267=DIRECTION('ref_axis',(-0.768790086447683,0.,0.639501214212892));
#8268=DIRECTION('',(0.,1.,0.));
#8269=DIRECTION('center_axis',(0.,1.,0.));
#8270=DIRECTION('ref_axis',(1.,0.,0.));
#8271=DIRECTION('',(0.,-1.,0.));
#8272=DIRECTION('',(0.,1.,0.));
#8273=DIRECTION('center_axis',(0.639501214212893,0.,-0.768790086447683));
#8274=DIRECTION('ref_axis',(-0.768790086447683,0.,-0.639501214212893));
#8275=DIRECTION('',(0.,1.,0.));
#8276=DIRECTION('center_axis',(1.,0.,0.));
#8277=DIRECTION('ref_axis',(0.,0.,-1.));
#8278=DIRECTION('center_axis',(0.707106781186548,0.,-0.707106781186548));
#8279=DIRECTION('ref_axis',(-0.707106781186548,0.,-0.707106781186548));
#8280=DIRECTION('',(0.,1.,0.));
#8281=DIRECTION('center_axis',(-1.,0.,0.));
#8282=DIRECTION('ref_axis',(0.,0.,1.));
#8283=DIRECTION('center_axis',(1.,0.,0.));
#8284=DIRECTION('ref_axis',(0.,0.,-1.));
#8285=DIRECTION('center_axis',(0.,1.,0.));
#8286=DIRECTION('ref_axis',(1.,0.,0.));
#8287=CARTESIAN_POINT('',(0.,0.,0.));
#8288=CARTESIAN_POINT('Origin',(10.5,0.,18.));
#8289=CARTESIAN_POINT('',(10.5,0.,20.));
#8290=CARTESIAN_POINT('',(12.5,0.,18.));
#8291=CARTESIAN_POINT('Origin',(10.5,0.,18.));
#8292=CARTESIAN_POINT('',(10.5,3.,20.));
#8293=CARTESIAN_POINT('',(10.5,0.,20.));
#8294=CARTESIAN_POINT('',(12.5,3.,18.));
#8295=CARTESIAN_POINT('Origin',(10.5,3.,18.));
#8296=CARTESIAN_POINT('',(12.5,0.,18.));
#8297=CARTESIAN_POINT('Origin',(12.5,0.,20.));
#8298=CARTESIAN_POINT('',(-9.5,0.,20.));
#8299=CARTESIAN_POINT('',(6.25,0.,20.));
#8300=CARTESIAN_POINT('',(-9.5,3.,20.));
#8301=CARTESIAN_POINT('',(-9.5,0.,20.));
#8302=CARTESIAN_POINT('',(12.5,3.,20.));
#8303=CARTESIAN_POINT('Origin',(10.5,0.,-18.));
#8304=CARTESIAN_POINT('',(12.5,0.,-18.));
#8305=CARTESIAN_POINT('',(10.5,0.,-20.));
#8306=CARTESIAN_POINT('Origin',(10.5,0.,-18.));
#8307=CARTESIAN_POINT('',(12.5,3.,-18.));
#8308=CARTESIAN_POINT('',(12.5,0.,-18.));
#8309=CARTESIAN_POINT('',(10.5,3.,-20.));
#8310=CARTESIAN_POINT('Origin',(10.5,3.,-18.));
#8311=CARTESIAN_POINT('',(10.5,0.,-20.));
#8312=CARTESIAN_POINT('Origin',(0.,0.,0.));
#8313=CARTESIAN_POINT('',(12.5,0.,-10.));
#8314=CARTESIAN_POINT('',(-10.5,0.,-20.));
#8315=CARTESIAN_POINT('',(-6.25,0.,-20.));
#8316=CARTESIAN_POINT('',(-12.5,0.,-18.));
#8317=CARTESIAN_POINT('Origin',(-10.5,0.,-18.));
#8318=CARTESIAN_POINT('',(-12.5,0.,17.));
#8319=CARTESIAN_POINT('',(-12.5,0.,8.5));
#8320=CARTESIAN_POINT('',(-12.125,0.,17.375));
#8321=CARTESIAN_POINT('',(-4.76428404588605,0.,11.3774861440352));
#8322=CARTESIAN_POINT('',(-9.8,0.,7.18863599643874));
#8323=CARTESIAN_POINT('',(-8.67103122030974,0.,8.12774397681916));
#8324=CARTESIAN_POINT('',(-9.8,0.,-7.18863599643874));
#8325=CARTESIAN_POINT('',(-9.8,0.,-3.59431799821937));
#8326=CARTESIAN_POINT('',(-4.76428404588605,0.,-11.3774861440352));
#8327=CARTESIAN_POINT('',(-6.15317324325276,0.,-10.2221690506174));
#8328=CARTESIAN_POINT('',(4.76428404588605,0.,-11.3774861440352));
#8329=CARTESIAN_POINT('Origin',(4.04133443718627E-16,0.,-5.65));
#8330=CARTESIAN_POINT('',(9.8,0.,-7.18863599643874));
#8331=CARTESIAN_POINT('',(8.67103122030974,0.,-8.12774397681915));
#8332=CARTESIAN_POINT('',(9.8,0.,7.18863599643874));
#8333=CARTESIAN_POINT('',(9.8,0.,3.59431799821937));
#8334=CARTESIAN_POINT('',(4.76428404588605,0.,11.3774861440352));
#8335=CARTESIAN_POINT('',(6.15317324325276,0.,10.2221690506174));
#8336=CARTESIAN_POINT('Origin',(4.16333634234434E-16,0.,5.65));
#8337=CARTESIAN_POINT('Origin',(-12.5,0.,-20.));
#8338=CARTESIAN_POINT('',(-10.5,3.,-20.));
#8339=CARTESIAN_POINT('',(-12.5,3.,-20.));
#8340=CARTESIAN_POINT('',(-10.5,0.,-20.));
#8341=CARTESIAN_POINT('Origin',(-10.5,0.,-18.));
#8342=CARTESIAN_POINT('',(-12.5,3.,-18.));
#8343=CARTESIAN_POINT('Origin',(-10.5,3.,-18.));
#8344=CARTESIAN_POINT('',(-12.5,0.,-18.));
#8345=CARTESIAN_POINT('Origin',(8.75,-4.,24.));
#8346=CARTESIAN_POINT('',(-9.5,-3.,25.));
#8347=CARTESIAN_POINT('',(-9.5,-5.,23.));
#8348=CARTESIAN_POINT('',(-9.5,-3.,25.));
#8349=CARTESIAN_POINT('',(9.5,-5.,23.));
#8350=CARTESIAN_POINT('',(8.75,-5.,23.));
#8351=CARTESIAN_POINT('',(9.5,-3.,25.));
#8352=CARTESIAN_POINT('',(9.5,-5.,23.));
#8353=CARTESIAN_POINT('',(8.75,-3.,25.));
#8354=CARTESIAN_POINT('Origin',(-9.5,-4.,17.));
#8355=CARTESIAN_POINT('',(-17.5,-3.,17.));
#8356=CARTESIAN_POINT('Origin',(-9.5,-3.,17.));
#8357=CARTESIAN_POINT('',(-15.5,-5.,17.));
#8358=CARTESIAN_POINT('',(-17.5,-3.,17.));
#8359=CARTESIAN_POINT('Origin',(-9.5,-5.,17.));
#8360=CARTESIAN_POINT('Origin',(-16.5,-4.,12.5));
#8361=CARTESIAN_POINT('',(-17.5,-3.,-17.));
#8362=CARTESIAN_POINT('',(-15.5,-5.,-17.));
#8363=CARTESIAN_POINT('',(-17.5,-3.,-17.));
#8364=CARTESIAN_POINT('',(-15.5,-5.,12.5));
#8365=CARTESIAN_POINT('',(-17.5,-3.,12.5));
#8366=CARTESIAN_POINT('Origin',(-9.5,-4.,-17.));
#8367=CARTESIAN_POINT('',(-9.5,-3.,-25.));
#8368=CARTESIAN_POINT('Origin',(-9.5,-3.,-17.));
#8369=CARTESIAN_POINT('',(-9.5,-5.,-23.));
#8370=CARTESIAN_POINT('',(-9.5,-3.,-25.));
#8371=CARTESIAN_POINT('Origin',(-9.5,-5.,-17.));
#8372=CARTESIAN_POINT('Origin',(-8.75,-4.,-24.));
#8373=CARTESIAN_POINT('',(9.5,-3.,-25.));
#8374=CARTESIAN_POINT('',(9.5,-5.,-23.));
#8375=CARTESIAN_POINT('',(9.5,-3.,-25.));
#8376=CARTESIAN_POINT('',(-8.75,-5.,-23.));
#8377=CARTESIAN_POINT('',(-8.75,-3.,-25.));
#8378=CARTESIAN_POINT('Origin',(9.5,-4.,-17.));
#8379=CARTESIAN_POINT('',(17.5,-3.,-17.));
#8380=CARTESIAN_POINT('Origin',(9.5,-3.,-17.));
#8381=CARTESIAN_POINT('',(15.5,-5.,-17.));
#8382=CARTESIAN_POINT('',(17.5,-3.,-17.));
#8383=CARTESIAN_POINT('Origin',(9.5,-5.,-17.));
#8384=CARTESIAN_POINT('Origin',(16.5,-4.,-12.5));
#8385=CARTESIAN_POINT('',(17.5,-3.,17.));
#8386=CARTESIAN_POINT('',(15.5,-5.,17.));
#8387=CARTESIAN_POINT('',(17.5,-3.,17.));
#8388=CARTESIAN_POINT('',(15.5,-5.,-12.5));
#8389=CARTESIAN_POINT('',(17.5,-3.,-12.5));
#8390=CARTESIAN_POINT('Origin',(9.5,-4.,17.));
#8391=CARTESIAN_POINT('Origin',(9.5,-3.,17.));
#8392=CARTESIAN_POINT('Origin',(9.5,-5.,17.));
#8393=CARTESIAN_POINT('Origin',(-9.5,0.,-17.));
#8394=CARTESIAN_POINT('',(-17.5,3.,-17.));
#8395=CARTESIAN_POINT('',(-17.5,0.,-17.));
#8396=CARTESIAN_POINT('',(-9.5,3.,-25.));
#8397=CARTESIAN_POINT('Origin',(-9.5,3.,-17.));
#8398=CARTESIAN_POINT('',(-9.5,0.,-25.));
#8399=CARTESIAN_POINT('Origin',(-17.5,0.,25.));
#8400=CARTESIAN_POINT('',(-17.5,3.,17.));
#8401=CARTESIAN_POINT('',(-17.5,0.,17.));
#8402=CARTESIAN_POINT('',(-17.5,3.,25.));
#8403=CARTESIAN_POINT('Origin',(-9.5,0.,17.));
#8404=CARTESIAN_POINT('',(-9.49999999999999,3.,25.));
#8405=CARTESIAN_POINT('',(-9.5,0.,25.));
#8406=CARTESIAN_POINT('Origin',(-9.5,3.,17.));
#8407=CARTESIAN_POINT('Origin',(17.5,0.,25.));
#8408=CARTESIAN_POINT('',(9.5,3.,25.));
#8409=CARTESIAN_POINT('',(9.5,0.,25.));
#8410=CARTESIAN_POINT('',(17.5,3.,25.));
#8411=CARTESIAN_POINT('Origin',(0.,-5.,0.));
#8412=CARTESIAN_POINT('Origin',(0.,3.,0.));
#8413=CARTESIAN_POINT('',(17.5,3.,17.));
#8414=CARTESIAN_POINT('Origin',(9.5,3.,17.));
#8415=CARTESIAN_POINT('',(17.5,3.,-17.));
#8416=CARTESIAN_POINT('',(17.5,3.,-25.));
#8417=CARTESIAN_POINT('',(9.49999999999999,3.,-25.));
#8418=CARTESIAN_POINT('Origin',(9.5,3.,-17.));
#8419=CARTESIAN_POINT('',(-17.5,3.,-25.));
#8420=CARTESIAN_POINT('',(-12.5,3.,17.));
#8421=CARTESIAN_POINT('',(-12.5,3.,20.));
#8422=CARTESIAN_POINT('',(12.5,3.,-20.));
#8423=CARTESIAN_POINT('',(-12.5,3.,17.));
#8424=CARTESIAN_POINT('Origin',(-17.5,0.,-25.));
#8425=CARTESIAN_POINT('',(9.5,0.,-25.));
#8426=CARTESIAN_POINT('Origin',(9.5,0.,-17.));
#8427=CARTESIAN_POINT('',(17.5,0.,-17.));
#8428=CARTESIAN_POINT('Origin',(17.5,0.,-25.));
#8429=CARTESIAN_POINT('',(17.5,0.,17.));
#8430=CARTESIAN_POINT('Origin',(9.5,0.,17.));
#8431=CARTESIAN_POINT('Origin',(8.,0.,2.06540513858489E-15));
#8432=CARTESIAN_POINT('',(7.25,3.,2.15725364852094E-15));
#8433=CARTESIAN_POINT('Origin',(8.,3.,2.06540513858489E-15));
#8434=CARTESIAN_POINT('',(7.25,0.1,2.15725364852094E-15));
#8435=CARTESIAN_POINT('',(7.25,0.,2.15725364852094E-15));
#8436=CARTESIAN_POINT('',(7.25669656263408,0.1,0.100000000000001));
#8437=CARTESIAN_POINT('Origin',(8.,0.1,2.06540513858489E-15));
#8438=CARTESIAN_POINT('',(7.25669656263408,0.,0.100000000000001));
#8439=CARTESIAN_POINT('',(7.25669656263408,0.,0.100000000000001));
#8440=CARTESIAN_POINT('',(7.9,0.,0.743303437365927));
#8441=CARTESIAN_POINT('Origin',(8.,0.,2.06540513858489E-15));
#8442=CARTESIAN_POINT('',(7.9,0.1,0.743303437365927));
#8443=CARTESIAN_POINT('',(7.9,0.,0.743303437365927));
#8444=CARTESIAN_POINT('',(8.1,0.1,0.743303437365927));
#8445=CARTESIAN_POINT('Origin',(8.,0.1,2.06540513858489E-15));
#8446=CARTESIAN_POINT('',(8.1,0.,0.743303437365927));
#8447=CARTESIAN_POINT('',(8.1,0.,0.743303437365927));
#8448=CARTESIAN_POINT('',(8.74330343736593,0.,0.100000000000001));
#8449=CARTESIAN_POINT('Origin',(8.,0.,2.06540513858489E-15));
#8450=CARTESIAN_POINT('',(8.74330343736593,0.1,0.100000000000001));
#8451=CARTESIAN_POINT('',(8.74330343736593,0.,0.100000000000001));
#8452=CARTESIAN_POINT('',(8.74330343736593,0.1,-0.0999999999999982));
#8453=CARTESIAN_POINT('Origin',(8.,0.1,2.06540513858489E-15));
#8454=CARTESIAN_POINT('',(8.74330343736593,0.,-0.0999999999999981));
#8455=CARTESIAN_POINT('',(8.74330343736593,0.,-0.0999999999999981));
#8456=CARTESIAN_POINT('',(8.1,0.,-0.743303437365923));
#8457=CARTESIAN_POINT('Origin',(8.,0.,2.06540513858489E-15));
#8458=CARTESIAN_POINT('',(8.1,0.1,-0.743303437365923));
#8459=CARTESIAN_POINT('',(8.1,0.,-0.743303437365923));
#8460=CARTESIAN_POINT('',(7.9,0.1,-0.743303437365923));
#8461=CARTESIAN_POINT('Origin',(8.,0.1,2.06540513858489E-15));
#8462=CARTESIAN_POINT('',(7.9,0.,-0.743303437365923));
#8463=CARTESIAN_POINT('',(7.9,0.,-0.743303437365923));
#8464=CARTESIAN_POINT('',(7.25669656263408,0.,-0.0999999999999984));
#8465=CARTESIAN_POINT('Origin',(8.,0.,2.06540513858489E-15));
#8466=CARTESIAN_POINT('',(7.25669656263408,0.1,-0.0999999999999984));
#8467=CARTESIAN_POINT('',(7.25669656263408,0.,-0.0999999999999984));
#8468=CARTESIAN_POINT('Origin',(8.,0.1,2.06540513858489E-15));
#8469=CARTESIAN_POINT('Origin',(8.,3.,2.08166817117217E-15));
#8470=CARTESIAN_POINT('Origin',(9.6,0.,-0.099999999999998));
#8471=CARTESIAN_POINT('',(9.6,0.1,-0.0999999999999979));
#8472=CARTESIAN_POINT('',(-14.9999999999999,0.1,-0.100000000000002));
#8473=CARTESIAN_POINT('',(9.6,0.,-0.0999999999999979));
#8474=CARTESIAN_POINT('',(9.6,0.,-0.0999999999999979));
#8475=CARTESIAN_POINT('',(4.8,0.,-0.0999999999999988));
#8476=CARTESIAN_POINT('Origin',(8.1,0.,0.100000000000001));
#8477=CARTESIAN_POINT('',(9.6,0.,0.100000000000001));
#8478=CARTESIAN_POINT('',(4.05,0.,0.1));
#8479=CARTESIAN_POINT('',(9.6,0.1,0.100000000000001));
#8480=CARTESIAN_POINT('',(9.6,0.,0.100000000000001));
#8481=CARTESIAN_POINT('',(15.0000000000001,0.1,0.100000000000003));
#8482=CARTESIAN_POINT('Origin',(0.,0.,0.));
#8483=CARTESIAN_POINT('',(8.1,0.,3.24689063519283));
#8484=CARTESIAN_POINT('',(8.1,0.,1.62344531759642));
#8485=CARTESIAN_POINT('',(9.6,0.,3.86821097875247));
#8486=CARTESIAN_POINT('',(4.81913417161825,0.,1.88791151275067));
#8487=CARTESIAN_POINT('',(9.6,0.,0.050000000000001));
#8488=CARTESIAN_POINT('Origin',(8.1,0.,3.24689063519283));
#8489=CARTESIAN_POINT('',(8.1,0.1,3.24689063519284));
#8490=CARTESIAN_POINT('',(8.1,0.1,-6.39147699732905));
#8491=CARTESIAN_POINT('',(8.1,0.,3.24689063519283));
#8492=CARTESIAN_POINT('Origin',(7.9,0.,0.100000000000001));
#8493=CARTESIAN_POINT('',(7.9,0.,3.16404792271822));
#8494=CARTESIAN_POINT('',(7.9,0.,0.0500000000000003));
#8495=CARTESIAN_POINT('',(7.9,0.1,3.16404792271822));
#8496=CARTESIAN_POINT('',(7.9,0.,3.16404792271822));
#8497=CARTESIAN_POINT('',(7.9,0.1,-6.29769358566909));
#8498=CARTESIAN_POINT('Origin',(0.,0.1,2.22044604925031E-15));
#8499=CARTESIAN_POINT('',(-4.76428404588605,0.1,11.3774861440352));
#8500=CARTESIAN_POINT('',(4.76428404588605,0.1,11.3774861440352));
#8501=CARTESIAN_POINT('Origin',(4.16333634234434E-16,0.1,5.65));
#8502=CARTESIAN_POINT('',(9.8,0.1,7.18863599643874));
#8503=CARTESIAN_POINT('',(9.8,0.1,7.18863599643874));
#8504=CARTESIAN_POINT('',(9.8,0.1,-7.18863599643874));
#8505=CARTESIAN_POINT('',(9.8,0.1,-7.18863599643874));
#8506=CARTESIAN_POINT('',(4.76428404588605,0.1,-11.3774861440352));
#8507=CARTESIAN_POINT('',(9.8,0.1,-7.18863599643874));
#8508=CARTESIAN_POINT('',(-4.76428404588605,0.1,-11.3774861440352));
#8509=CARTESIAN_POINT('Origin',(4.04133443718627E-16,0.1,-5.65));
#8510=CARTESIAN_POINT('',(-9.8,0.1,-7.18863599643874));
#8511=CARTESIAN_POINT('',(-9.8,0.1,-7.18863599643874));
#8512=CARTESIAN_POINT('',(-9.8,0.1,7.18863599643874));
#8513=CARTESIAN_POINT('',(-9.8,0.1,7.18863599643874));
#8514=CARTESIAN_POINT('',(-9.8,0.1,7.18863599643874));
#8515=CARTESIAN_POINT('',(-3.96420423576349,0.1,9.83174822297235));
#8516=CARTESIAN_POINT('',(-3.67713198172413,0.1,10.0705429970742));
#8517=CARTESIAN_POINT('',(-8.1,0.1,6.39147699732906));
#8518=CARTESIAN_POINT('',(-0.100000000000001,0.1,11.399130369021));
#8519=CARTESIAN_POINT('Origin',(4.16333634234434E-16,0.1,5.65));
#8520=CARTESIAN_POINT('',(-0.0999999999999979,0.1,12.8993103120228));
#8521=CARTESIAN_POINT('',(-0.100000000000001,0.1,15.0000000000001));
#8522=CARTESIAN_POINT('',(-4.56504476982996,0.1,11.2823055891391));
#8523=CARTESIAN_POINT('Origin',(4.16333634234434E-16,0.1,5.65));
#8524=CARTESIAN_POINT('',(5.83263943872751,0.1,-13.8199246444329));
#8525=CARTESIAN_POINT('',(-8.15523084347325,0.1,8.29665219971056));
#8526=CARTESIAN_POINT('',(-7.09011029682469,0.1,7.231531653062));
#8527=CARTESIAN_POINT('',(10.6773123959169,0.1,-10.5358910396796));
#8528=CARTESIAN_POINT('',(-4.1252080788086,0.1,9.69782069849549));
#8529=CARTESIAN_POINT('',(-8.1,0.1,6.39147699732906));
#8530=CARTESIAN_POINT('',(-4.72628408479452,0.1,11.1489465441638));
#8531=CARTESIAN_POINT('',(-5.83263943872746,0.1,13.8199246444327));
#8532=CARTESIAN_POINT('',(-9.6,0.1,7.09485258477878));
#8533=CARTESIAN_POINT('',(-3.44398860535788,0.1,-8.05321140673813));
#8534=CARTESIAN_POINT('',(-5.88297367728966,0.1,-6.02439503352697));
#8535=CARTESIAN_POINT('',(-6.4,0.1,-5.59431799821937));
#8536=CARTESIAN_POINT('',(-6.94809422393822,0.1,-7.08951558017552));
#8537=CARTESIAN_POINT('',(-10.5358910396795,0.1,-10.6773123959168));
#8538=CARTESIAN_POINT('',(-4.0450646113438,0.1,-9.50433725240639));
#8539=CARTESIAN_POINT('',(-7.9,0.1,-6.29769358566909));
#8540=CARTESIAN_POINT('',(5.64786353222524,0.1,13.8964613309059));
#8541=CARTESIAN_POINT('',(-6.4,0.1,0.0999999999999979));
#8542=CARTESIAN_POINT('',(-6.4,0.1,2.54272757915857));
#8543=CARTESIAN_POINT('',(-6.4,0.1,5.59431799821937));
#8544=CARTESIAN_POINT('',(-7.9,0.1,3.16404792271821));
#8545=CARTESIAN_POINT('',(-13.8964613309057,0.1,5.64786353222519));
#8546=CARTESIAN_POINT('',(-7.9,0.1,0.0999999999999979));
#8547=CARTESIAN_POINT('',(-7.9,0.1,6.29769358566909));
#8548=CARTESIAN_POINT('',(15.0000000000001,0.1,0.100000000000003));
#8549=CARTESIAN_POINT('',(6.4,0.1,-2.75920601921705));
#8550=CARTESIAN_POINT('',(6.4,0.1,-5.59431799821937));
#8551=CARTESIAN_POINT('',(6.4,0.1,-5.59431799821937));
#8552=CARTESIAN_POINT('',(6.037378290364,0.1,-5.89595693412669));
#8553=CARTESIAN_POINT('',(6.4,0.1,-5.59431799821937));
#8554=CARTESIAN_POINT('',(7.10249883701256,0.1,-6.96107748077525));
#8555=CARTESIAN_POINT('',(10.6773123959169,0.1,-10.5358910396796));
#8556=CARTESIAN_POINT('',(7.9,0.1,-6.29769358566909));
#8557=CARTESIAN_POINT('',(7.9,0.1,-6.29769358566909));
#8558=CARTESIAN_POINT('',(7.9,0.1,-3.38052636277669));
#8559=CARTESIAN_POINT('',(7.9,0.1,-6.29769358566909));
#8560=CARTESIAN_POINT('',(-13.8964613309057,0.1,5.64786353222519));
#8561=CARTESIAN_POINT('',(8.15523084347325,0.1,-8.29665219971055));
#8562=CARTESIAN_POINT('',(7.09011029682469,0.1,-7.231531653062));
#8563=CARTESIAN_POINT('',(-10.6773123959168,0.1,10.5358910396795));
#8564=CARTESIAN_POINT('',(4.1252080788086,0.1,-9.69782069849549));
#8565=CARTESIAN_POINT('',(8.1,0.1,-6.39147699732905));
#8566=CARTESIAN_POINT('',(4.72628408479451,0.1,-11.1489465441638));
#8567=CARTESIAN_POINT('',(5.83263943872751,0.1,-13.8199246444329));
#8568=CARTESIAN_POINT('',(9.6,0.1,-7.09485258477877));
#8569=CARTESIAN_POINT('',(3.96420423576349,0.1,-9.83174822297235));
#8570=CARTESIAN_POINT('',(3.67713198172413,0.1,-10.0705429970742));
#8571=CARTESIAN_POINT('',(8.1,0.1,-6.39147699732905));
#8572=CARTESIAN_POINT('',(0.1,0.1,-11.399130369021));
#8573=CARTESIAN_POINT('Origin',(4.04133443718627E-16,0.1,-5.65));
#8574=CARTESIAN_POINT('',(0.1,0.1,-12.8993103120228));
#8575=CARTESIAN_POINT('',(0.1,0.1,-14.9999999999999));
#8576=CARTESIAN_POINT('',(4.56504476982997,0.1,-11.2823055891391));
#8577=CARTESIAN_POINT('Origin',(4.04133443718627E-16,0.1,-5.65));
#8578=CARTESIAN_POINT('',(-5.83263943872746,0.1,13.8199246444327));
#8579=CARTESIAN_POINT('',(-4.7,0.1,0.099999999999999));
#8580=CARTESIAN_POINT('',(-4.7,0.1,1.83856452312431));
#8581=CARTESIAN_POINT('',(-4.7,0.1,4.79715899910969));
#8582=CARTESIAN_POINT('',(-6.2,0.1,2.45988486668395));
#8583=CARTESIAN_POINT('',(-13.8964613309057,0.1,5.64786353222519));
#8584=CARTESIAN_POINT('',(-6.2,0.1,0.0999999999999979));
#8585=CARTESIAN_POINT('',(-6.2,0.1,5.50053458655941));
#8586=CARTESIAN_POINT('',(15.0000000000001,0.1,0.100000000000003));
#8587=CARTESIAN_POINT('',(-4.7,0.1,-1.83856452312431));
#8588=CARTESIAN_POINT('',(-4.7,0.1,-0.1));
#8589=CARTESIAN_POINT('',(-4.7,0.1,4.79715899910969));
#8590=CARTESIAN_POINT('',(-6.2,0.1,-0.1));
#8591=CARTESIAN_POINT('',(-14.9999999999999,0.1,-0.100000000000002));
#8592=CARTESIAN_POINT('',(-6.2,0.1,-2.45988486668396));
#8593=CARTESIAN_POINT('',(-6.2,0.1,5.50053458655941));
#8594=CARTESIAN_POINT('',(13.8199246444329,0.1,5.83263943872751));
#8595=CARTESIAN_POINT('',(-1.5028278534003,0.1,-7.45665670315206));
#8596=CARTESIAN_POINT('',(-2.60176528886207,0.1,-6.54252963945763));
#8597=CARTESIAN_POINT('',(-4.7,0.1,-4.79715899910969));
#8598=CARTESIAN_POINT('',(-3.20284129484799,0.1,-7.99365548512589));
#8599=CARTESIAN_POINT('',(-5.64786353222519,0.1,-13.8964613309057));
#8600=CARTESIAN_POINT('',(-2.46207967471963,0.1,-8.60984183282358));
#8601=CARTESIAN_POINT('',(-6.2,0.1,-5.50053458655941));
#8602=CARTESIAN_POINT('',(-0.0999999999999984,0.1,-9.49870107958517));
#8603=CARTESIAN_POINT('Origin',(4.04133443718627E-16,0.1,-5.65));
#8604=CARTESIAN_POINT('',(-0.0999999999999984,0.1,-7.99787137637478));
#8605=CARTESIAN_POINT('',(-0.100000000000001,0.1,15.0000000000001));
#8606=CARTESIAN_POINT('Origin',(4.04133443718627E-16,0.1,-5.65));
#8607=CARTESIAN_POINT('',(-2.76276913190718,0.1,-6.40860211498078));
#8608=CARTESIAN_POINT('',(-4.67583705775463,0.1,-4.81725841399193));
#8609=CARTESIAN_POINT('',(-4.7,0.1,-4.79715899910969));
#8610=CARTESIAN_POINT('',(-5.74095760440319,0.1,-5.88237896064049));
#8611=CARTESIAN_POINT('',(-10.5358910396795,0.1,-10.6773123959168));
#8612=CARTESIAN_POINT('',(-3.3638451378931,0.1,-7.85972796064904));
#8613=CARTESIAN_POINT('',(-6.2,0.1,-5.50053458655941));
#8614=CARTESIAN_POINT('',(5.64786353222524,0.1,13.8964613309059));
#8615=CARTESIAN_POINT('',(7.24451490989903,0.1,-7.10309355366172));
#8616=CARTESIAN_POINT('',(8.30963545654759,0.1,-8.16821410031028));
#8617=CARTESIAN_POINT('',(10.6773123959169,0.1,-10.5358910396796));
#8618=CARTESIAN_POINT('',(9.6,0.1,-7.09485258477877));
#8619=CARTESIAN_POINT('',(9.6,0.1,-7.09485258477877));
#8620=CARTESIAN_POINT('',(9.6,0.1,-4.08468941881095));
#8621=CARTESIAN_POINT('',(9.6,0.1,-7.09485258477877));
#8622=CARTESIAN_POINT('',(8.1,0.1,-3.46336907525131));
#8623=CARTESIAN_POINT('',(-13.8964613309057,0.1,5.64786353222519));
#8624=CARTESIAN_POINT('',(8.1,0.1,-6.39147699732905));
#8625=CARTESIAN_POINT('',(8.1,0.1,-6.39147699732905));
#8626=CARTESIAN_POINT('',(8.1,0.1,-6.39147699732905));
#8627=CARTESIAN_POINT('',(5.89536221747753,0.1,-5.75394086124021));
#8628=CARTESIAN_POINT('',(6.2,0.1,-5.5005345865594));
#8629=CARTESIAN_POINT('',(6.2,0.1,-5.5005345865594));
#8630=CARTESIAN_POINT('',(6.2,0.1,-2.67636330674243));
#8631=CARTESIAN_POINT('',(6.2,0.1,-5.5005345865594));
#8632=CARTESIAN_POINT('',(4.7,0.1,-2.05504296318279));
#8633=CARTESIAN_POINT('',(-13.8964613309057,0.1,5.64786353222519));
#8634=CARTESIAN_POINT('',(4.7,0.1,-4.55857864376269));
#8635=CARTESIAN_POINT('',(4.7,0.1,-4.79715899910968));
#8636=CARTESIAN_POINT('',(10.6773123959169,0.1,-10.5358910396796));
#8637=CARTESIAN_POINT('',(-4.7,0.1,-4.55857864376269));
#8638=CARTESIAN_POINT('',(-4.7,0.1,-2.05504296318279));
#8639=CARTESIAN_POINT('',(-4.7,0.1,4.79715899910969));
#8640=CARTESIAN_POINT('',(-6.2,0.1,-2.67636330674244));
#8641=CARTESIAN_POINT('',(-13.8199246444327,0.1,-5.83263943872746));
#8642=CARTESIAN_POINT('',(-6.2,0.1,-5.50053458655941));
#8643=CARTESIAN_POINT('',(-6.2,0.1,5.50053458655941));
#8644=CARTESIAN_POINT('',(-5.89536221747753,0.1,-5.75394086124022));
#8645=CARTESIAN_POINT('',(-6.2,0.1,-5.50053458655941));
#8646=CARTESIAN_POINT('',(10.5358910396796,0.1,10.6773123959169));
#8647=CARTESIAN_POINT('',(-5.89536221747753,0.1,5.75394086124022));
#8648=CARTESIAN_POINT('',(-6.2,0.1,5.50053458655941));
#8649=CARTESIAN_POINT('',(-6.2,0.1,5.50053458655941));
#8650=CARTESIAN_POINT('',(-6.2,0.1,2.67636330674243));
#8651=CARTESIAN_POINT('',(-6.2,0.1,5.50053458655941));
#8652=CARTESIAN_POINT('',(-4.7,0.1,2.05504296318278));
#8653=CARTESIAN_POINT('',(13.8964613309059,0.1,-5.64786353222525));
#8654=CARTESIAN_POINT('',(-4.7,0.1,4.55857864376269));
#8655=CARTESIAN_POINT('',(-4.7,0.1,4.79715899910969));
#8656=CARTESIAN_POINT('',(-10.6773123959168,0.1,10.5358910396795));
#8657=CARTESIAN_POINT('',(4.7,0.1,-0.099999999999999));
#8658=CARTESIAN_POINT('',(4.7,0.1,-1.83856452312431));
#8659=CARTESIAN_POINT('',(4.7,0.1,-4.79715899910968));
#8660=CARTESIAN_POINT('',(6.2,0.1,-2.45988486668395));
#8661=CARTESIAN_POINT('',(13.8964613309059,0.1,-5.64786353222525));
#8662=CARTESIAN_POINT('',(6.2,0.1,-0.099999999999999));
#8663=CARTESIAN_POINT('',(6.2,0.1,-5.5005345865594));
#8664=CARTESIAN_POINT('',(-14.9999999999999,0.1,-0.100000000000002));
#8665=CARTESIAN_POINT('',(-8.1,0.1,3.46336907525131));
#8666=CARTESIAN_POINT('',(-8.1,0.1,6.39147699732906));
#8667=CARTESIAN_POINT('',(-8.1,0.1,6.39147699732906));
#8668=CARTESIAN_POINT('',(-7.24451490989903,0.1,7.10309355366172));
#8669=CARTESIAN_POINT('',(-8.1,0.1,6.39147699732906));
#8670=CARTESIAN_POINT('',(-8.30963545654759,0.1,8.16821410031028));
#8671=CARTESIAN_POINT('',(-10.6773123959168,0.1,10.5358910396795));
#8672=CARTESIAN_POINT('',(-9.6,0.1,7.09485258477878));
#8673=CARTESIAN_POINT('',(-9.6,0.1,7.09485258477878));
#8674=CARTESIAN_POINT('',(-9.6,0.1,4.08468941881095));
#8675=CARTESIAN_POINT('',(-9.6,0.1,7.09485258477878));
#8676=CARTESIAN_POINT('',(13.8964613309059,0.1,-5.64786353222525));
#8677=CARTESIAN_POINT('',(2.76276913190718,0.1,6.40860211498078));
#8678=CARTESIAN_POINT('',(4.67583705775462,0.1,4.81725841399193));
#8679=CARTESIAN_POINT('',(4.7,0.1,4.79715899910968));
#8680=CARTESIAN_POINT('',(5.74095760440318,0.1,5.88237896064049));
#8681=CARTESIAN_POINT('',(10.5358910396796,0.1,10.6773123959169));
#8682=CARTESIAN_POINT('',(3.3638451378931,0.1,7.85972796064904));
#8683=CARTESIAN_POINT('',(6.2,0.1,5.5005345865594));
#8684=CARTESIAN_POINT('',(-5.64786353222519,0.1,-13.8964613309057));
#8685=CARTESIAN_POINT('',(4.7,0.1,4.55857864376269));
#8686=CARTESIAN_POINT('',(4.7,0.1,2.05504296318279));
#8687=CARTESIAN_POINT('',(4.7,0.1,-4.79715899910968));
#8688=CARTESIAN_POINT('',(6.2,0.1,2.67636330674243));
#8689=CARTESIAN_POINT('',(13.8199246444329,0.1,5.83263943872751));
#8690=CARTESIAN_POINT('',(6.2,0.1,5.5005345865594));
#8691=CARTESIAN_POINT('',(6.2,0.1,-5.5005345865594));
#8692=CARTESIAN_POINT('',(5.89536221747753,0.1,5.75394086124022));
#8693=CARTESIAN_POINT('',(6.2,0.1,5.5005345865594));
#8694=CARTESIAN_POINT('',(-10.5358910396795,0.1,-10.6773123959168));
#8695=CARTESIAN_POINT('',(6.94809422393821,0.1,-7.08951558017552));
#8696=CARTESIAN_POINT('',(5.88297367728966,0.1,-6.02439503352697));
#8697=CARTESIAN_POINT('',(-10.6773123959168,0.1,10.5358910396795));
#8698=CARTESIAN_POINT('',(3.44398860535789,0.1,-8.05321140673813));
#8699=CARTESIAN_POINT('',(6.4,0.1,-5.59431799821937));
#8700=CARTESIAN_POINT('',(4.04506461134381,0.1,-9.50433725240639));
#8701=CARTESIAN_POINT('',(5.83263943872751,0.1,-13.8199246444329));
#8702=CARTESIAN_POINT('',(7.9,0.1,-6.29769358566909));
#8703=CARTESIAN_POINT('',(-7.09011029682469,0.1,-7.231531653062));
#8704=CARTESIAN_POINT('',(-8.15523084347325,0.1,-8.29665219971056));
#8705=CARTESIAN_POINT('',(-10.5358910396795,0.1,-10.6773123959168));
#8706=CARTESIAN_POINT('',(-4.72628408479452,0.1,-11.1489465441638));
#8707=CARTESIAN_POINT('',(-9.6,0.1,-7.09485258477878));
#8708=CARTESIAN_POINT('',(-4.12520807880859,0.1,-9.69782069849549));
#8709=CARTESIAN_POINT('',(5.64786353222524,0.1,13.8964613309059));
#8710=CARTESIAN_POINT('',(-8.1,0.1,-6.39147699732906));
#8711=CARTESIAN_POINT('',(0.099999999999999,0.1,12.8993103120228));
#8712=CARTESIAN_POINT('',(0.099999999999999,0.1,11.399130369021));
#8713=CARTESIAN_POINT('',(0.1,0.1,-14.9999999999999));
#8714=CARTESIAN_POINT('',(3.67713198172413,0.1,10.0705429970742));
#8715=CARTESIAN_POINT('Origin',(4.16333634234434E-16,0.1,5.65));
#8716=CARTESIAN_POINT('',(3.96420423576348,0.1,9.83174822297235));
#8717=CARTESIAN_POINT('',(8.1,0.1,6.39147699732905));
#8718=CARTESIAN_POINT('',(4.56504476982997,0.1,11.2823055891391));
#8719=CARTESIAN_POINT('',(5.64786353222524,0.1,13.8964613309059));
#8720=CARTESIAN_POINT('Origin',(4.16333634234434E-16,0.1,5.65));
#8721=CARTESIAN_POINT('',(7.09011029682469,0.1,7.231531653062));
#8722=CARTESIAN_POINT('',(8.15523084347325,0.1,8.29665219971055));
#8723=CARTESIAN_POINT('',(10.5358910396796,0.1,10.6773123959169));
#8724=CARTESIAN_POINT('',(4.72628408479452,0.1,11.1489465441638));
#8725=CARTESIAN_POINT('',(9.6,0.1,7.09485258477877));
#8726=CARTESIAN_POINT('',(4.1252080788086,0.1,9.6978206984955));
#8727=CARTESIAN_POINT('',(-5.64786353222519,0.1,-13.8964613309057));
#8728=CARTESIAN_POINT('',(8.1,0.1,6.39147699732905));
#8729=CARTESIAN_POINT('',(1.5028278534003,0.1,7.45665670315206));
#8730=CARTESIAN_POINT('',(2.60176528886207,0.1,6.54252963945763));
#8731=CARTESIAN_POINT('',(4.7,0.1,4.79715899910968));
#8732=CARTESIAN_POINT('',(3.20284129484799,0.1,7.99365548512589));
#8733=CARTESIAN_POINT('',(5.64786353222524,0.1,13.8964613309059));
#8734=CARTESIAN_POINT('',(2.46207967471964,0.1,8.60984183282358));
#8735=CARTESIAN_POINT('',(6.2,0.1,5.5005345865594));
#8736=CARTESIAN_POINT('',(0.099999999999999,0.1,9.49870107958516));
#8737=CARTESIAN_POINT('Origin',(4.16333634234434E-16,0.1,5.65));
#8738=CARTESIAN_POINT('',(0.099999999999999,0.1,7.99787137637478));
#8739=CARTESIAN_POINT('',(0.1,0.1,-14.9999999999999));
#8740=CARTESIAN_POINT('Origin',(4.16333634234434E-16,0.1,5.65));
#8741=CARTESIAN_POINT('',(-8.1,0.1,-3.46336907525132));
#8742=CARTESIAN_POINT('',(-9.6,0.1,-4.08468941881095));
#8743=CARTESIAN_POINT('',(-13.8199246444327,0.1,-5.83263943872746));
#8744=CARTESIAN_POINT('',(-9.6,0.1,-7.09485258477878));
#8745=CARTESIAN_POINT('',(-9.6,0.1,7.09485258477878));
#8746=CARTESIAN_POINT('',(-8.30963545654759,0.1,-8.16821410031028));
#8747=CARTESIAN_POINT('',(-9.6,0.1,-7.09485258477878));
#8748=CARTESIAN_POINT('',(-7.24451490989903,0.1,-7.10309355366172));
#8749=CARTESIAN_POINT('',(10.5358910396796,0.1,10.6773123959169));
#8750=CARTESIAN_POINT('',(-8.1,0.1,-6.39147699732906));
#8751=CARTESIAN_POINT('',(-8.1,0.1,-6.39147699732906));
#8752=CARTESIAN_POINT('',(-8.1,0.1,6.39147699732906));
#8753=CARTESIAN_POINT('',(8.1,0.1,3.46336907525132));
#8754=CARTESIAN_POINT('',(9.6,0.1,4.08468941881095));
#8755=CARTESIAN_POINT('',(13.8199246444329,0.1,5.83263943872751));
#8756=CARTESIAN_POINT('',(9.6,0.1,7.09485258477877));
#8757=CARTESIAN_POINT('',(9.6,0.1,-7.09485258477877));
#8758=CARTESIAN_POINT('',(8.30963545654759,0.1,8.16821410031028));
#8759=CARTESIAN_POINT('',(9.6,0.1,7.09485258477877));
#8760=CARTESIAN_POINT('',(7.24451490989903,0.1,7.10309355366172));
#8761=CARTESIAN_POINT('',(-10.5358910396795,0.1,-10.6773123959168));
#8762=CARTESIAN_POINT('',(8.1,0.1,6.39147699732905));
#8763=CARTESIAN_POINT('',(8.1,0.1,6.39147699732905));
#8764=CARTESIAN_POINT('',(8.1,0.1,-6.39147699732905));
#8765=CARTESIAN_POINT('',(-8.1,0.1,-0.100000000000001));
#8766=CARTESIAN_POINT('',(-9.6,0.1,-0.100000000000001));
#8767=CARTESIAN_POINT('',(-14.9999999999999,0.1,-0.100000000000002));
#8768=CARTESIAN_POINT('',(-9.6,0.1,-3.86821097875247));
#8769=CARTESIAN_POINT('',(-9.6,0.1,7.09485258477878));
#8770=CARTESIAN_POINT('',(-8.1,0.1,-3.24689063519284));
#8771=CARTESIAN_POINT('',(13.8199246444329,0.1,5.83263943872751));
#8772=CARTESIAN_POINT('',(-8.1,0.1,6.39147699732906));
#8773=CARTESIAN_POINT('',(-6.4,0.1,-2.54272757915858));
#8774=CARTESIAN_POINT('',(-6.4,0.1,-0.1));
#8775=CARTESIAN_POINT('',(-6.4,0.1,5.59431799821937));
#8776=CARTESIAN_POINT('',(-7.9,0.1,-0.100000000000001));
#8777=CARTESIAN_POINT('',(-14.9999999999999,0.1,-0.100000000000002));
#8778=CARTESIAN_POINT('',(-7.9,0.1,-3.16404792271822));
#8779=CARTESIAN_POINT('',(-7.9,0.1,6.29769358566909));
#8780=CARTESIAN_POINT('',(13.8199246444329,0.1,5.83263943872751));
#8781=CARTESIAN_POINT('',(-3.8840607682987,0.1,9.63826477688325));
#8782=CARTESIAN_POINT('',(-3.28298476231278,0.1,8.18713893121499));
#8783=CARTESIAN_POINT('',(5.83263943872751,0.1,-13.8199246444329));
#8784=CARTESIAN_POINT('',(-2.58997991756221,0.1,8.76359985011312));
#8785=CARTESIAN_POINT('',(-6.4,0.1,5.59431799821937));
#8786=CARTESIAN_POINT('',(-0.100000000000001,0.1,9.69876524387374));
#8787=CARTESIAN_POINT('Origin',(4.16333634234434E-16,0.1,5.65));
#8788=CARTESIAN_POINT('',(-0.100000000000001,0.1,11.1990990259681));
#8789=CARTESIAN_POINT('',(-0.100000000000001,0.1,15.0000000000001));
#8790=CARTESIAN_POINT('',(-3.54923173888155,0.1,9.91678497978465));
#8791=CARTESIAN_POINT('Origin',(4.16333634234434E-16,0.1,5.65));
#8792=CARTESIAN_POINT('',(-7.9,0.1,6.29769358566909));
#8793=CARTESIAN_POINT('',(-6.94809422393822,0.1,7.08951558017553));
#8794=CARTESIAN_POINT('',(-5.88297367728966,0.1,6.02439503352697));
#8795=CARTESIAN_POINT('',(10.6773123959169,0.1,-10.5358910396796));
#8796=CARTESIAN_POINT('',(-3.44398860535789,0.1,8.05321140673813));
#8797=CARTESIAN_POINT('',(-6.4,0.1,5.59431799821937));
#8798=CARTESIAN_POINT('',(-4.04506461134381,0.1,9.50433725240639));
#8799=CARTESIAN_POINT('',(-5.83263943872746,0.1,13.8199246444327));
#8800=CARTESIAN_POINT('',(-7.9,0.1,6.29769358566909));
#8801=CARTESIAN_POINT('',(5.74095760440318,0.1,-5.88237896064049));
#8802=CARTESIAN_POINT('',(4.67583705775463,0.1,-4.81725841399194));
#8803=CARTESIAN_POINT('',(-10.6773123959168,0.1,10.5358910396795));
#8804=CARTESIAN_POINT('',(2.76276913190718,0.1,-6.40860211498077));
#8805=CARTESIAN_POINT('',(4.7,0.1,-4.79715899910968));
#8806=CARTESIAN_POINT('',(3.3638451378931,0.1,-7.85972796064903));
#8807=CARTESIAN_POINT('',(5.83263943872751,0.1,-13.8199246444329));
#8808=CARTESIAN_POINT('',(6.2,0.1,-5.5005345865594));
#8809=CARTESIAN_POINT('',(-0.100000000000001,0.1,-12.8993103120228));
#8810=CARTESIAN_POINT('',(-0.0999999999999979,0.1,-11.399130369021));
#8811=CARTESIAN_POINT('',(-0.100000000000001,0.1,15.0000000000001));
#8812=CARTESIAN_POINT('',(-3.67713198172413,0.1,-10.0705429970742));
#8813=CARTESIAN_POINT('Origin',(4.04133443718627E-16,0.1,-5.65));
#8814=CARTESIAN_POINT('',(-3.96420423576349,0.1,-9.83174822297235));
#8815=CARTESIAN_POINT('',(-8.1,0.1,-6.39147699732906));
#8816=CARTESIAN_POINT('',(-4.56504476982997,0.1,-11.2823055891391));
#8817=CARTESIAN_POINT('',(-5.64786353222519,0.1,-13.8964613309057));
#8818=CARTESIAN_POINT('Origin',(4.04133443718627E-16,0.1,-5.65));
#8819=CARTESIAN_POINT('',(-3.20284129484799,0.1,7.99365548512589));
#8820=CARTESIAN_POINT('',(-2.60176528886207,0.1,6.54252963945763));
#8821=CARTESIAN_POINT('',(5.83263943872751,0.1,-13.8199246444329));
#8822=CARTESIAN_POINT('',(-1.5028278534003,0.1,7.45665670315206));
#8823=CARTESIAN_POINT('',(-4.7,0.1,4.79715899910969));
#8824=CARTESIAN_POINT('',(-0.100000000000001,0.1,7.99787137637478));
#8825=CARTESIAN_POINT('Origin',(4.16333634234434E-16,0.1,5.65));
#8826=CARTESIAN_POINT('',(-0.100000000000001,0.1,9.49870107958517));
#8827=CARTESIAN_POINT('',(-0.100000000000001,0.1,15.0000000000001));
#8828=CARTESIAN_POINT('',(-2.46207967471963,0.1,8.60984183282358));
#8829=CARTESIAN_POINT('Origin',(4.16333634234434E-16,0.1,5.65));
#8830=CARTESIAN_POINT('',(-6.2,0.1,5.50053458655941));
#8831=CARTESIAN_POINT('',(9.6,0.1,3.86821097875247));
#8832=CARTESIAN_POINT('',(9.6,0.1,-7.09485258477877));
#8833=CARTESIAN_POINT('',(-13.8199246444327,0.1,-5.83263943872746));
#8834=CARTESIAN_POINT('',(6.4,0.1,2.54272757915857));
#8835=CARTESIAN_POINT('',(-13.8199246444327,0.1,-5.83263943872746));
#8836=CARTESIAN_POINT('',(6.4,0.1,0.100000000000001));
#8837=CARTESIAN_POINT('',(6.4,0.1,-5.59431799821937));
#8838=CARTESIAN_POINT('',(15.0000000000001,0.1,0.100000000000003));
#8839=CARTESIAN_POINT('',(6.4,0.1,-0.099999999999999));
#8840=CARTESIAN_POINT('',(-14.9999999999999,0.1,-0.100000000000002));
#8841=CARTESIAN_POINT('',(6.4,0.1,-2.54272757915857));
#8842=CARTESIAN_POINT('',(6.4,0.1,-5.59431799821937));
#8843=CARTESIAN_POINT('',(7.9,0.1,-3.16404792271821));
#8844=CARTESIAN_POINT('',(13.8964613309059,0.1,-5.64786353222525));
#8845=CARTESIAN_POINT('',(7.9,0.1,-6.29769358566909));
#8846=CARTESIAN_POINT('',(8.1,0.1,-3.24689063519283));
#8847=CARTESIAN_POINT('',(8.1,0.1,-6.39147699732905));
#8848=CARTESIAN_POINT('',(9.6,0.1,-3.86821097875247));
#8849=CARTESIAN_POINT('',(13.8964613309059,0.1,-5.64786353222525));
#8850=CARTESIAN_POINT('',(9.6,0.1,-7.09485258477877));
#8851=CARTESIAN_POINT('',(1.37492761055772,0.1,7.30289868586252));
#8852=CARTESIAN_POINT('',(-1.37492761055772,0.1,7.30289868586252));
#8853=CARTESIAN_POINT('Origin',(4.16333634234434E-16,0.1,5.65));
#8854=CARTESIAN_POINT('',(-4.5,0.1,4.70337558744972));
#8855=CARTESIAN_POINT('',(-4.5,0.1,4.70337558744972));
#8856=CARTESIAN_POINT('',(-4.5,0.1,-4.70337558744972));
#8857=CARTESIAN_POINT('',(-4.5,0.1,4.70337558744972));
#8858=CARTESIAN_POINT('',(-1.37492761055772,0.1,-7.30289868586252));
#8859=CARTESIAN_POINT('',(-4.5,0.1,-4.70337558744972));
#8860=CARTESIAN_POINT('',(1.37492761055772,0.1,-7.30289868586252));
#8861=CARTESIAN_POINT('Origin',(4.04133443718627E-16,0.1,-5.65));
#8862=CARTESIAN_POINT('',(4.5,0.1,-4.70337558744972));
#8863=CARTESIAN_POINT('',(4.5,0.1,-4.70337558744972));
#8864=CARTESIAN_POINT('',(4.5,0.1,4.70337558744972));
#8865=CARTESIAN_POINT('',(4.5,0.1,-4.70337558744972));
#8866=CARTESIAN_POINT('',(4.5,0.1,4.70337558744972));
#8867=CARTESIAN_POINT('',(-8.1,0.1,3.24689063519283));
#8868=CARTESIAN_POINT('',(-9.6,0.1,3.86821097875247));
#8869=CARTESIAN_POINT('',(-13.8964613309057,0.1,5.64786353222519));
#8870=CARTESIAN_POINT('',(-9.6,0.1,0.0999999999999979));
#8871=CARTESIAN_POINT('',(-9.6,0.1,7.09485258477878));
#8872=CARTESIAN_POINT('',(-8.1,0.1,0.0999999999999979));
#8873=CARTESIAN_POINT('',(15.0000000000001,0.1,0.100000000000003));
#8874=CARTESIAN_POINT('',(-8.1,0.1,6.39147699732906));
#8875=CARTESIAN_POINT('',(-6.4,0.1,-5.59431799821937));
#8876=CARTESIAN_POINT('',(-6.4,0.1,-2.75920601921705));
#8877=CARTESIAN_POINT('',(-6.4,0.1,5.59431799821937));
#8878=CARTESIAN_POINT('',(-7.9,0.1,-3.3805263627767));
#8879=CARTESIAN_POINT('',(-13.8199246444327,0.1,-5.83263943872746));
#8880=CARTESIAN_POINT('',(-7.9,0.1,-6.29769358566909));
#8881=CARTESIAN_POINT('',(-7.9,0.1,6.29769358566909));
#8882=CARTESIAN_POINT('',(-7.10249883701256,0.1,-6.96107748077525));
#8883=CARTESIAN_POINT('',(-7.9,0.1,-6.29769358566909));
#8884=CARTESIAN_POINT('',(-6.037378290364,0.1,-5.89595693412669));
#8885=CARTESIAN_POINT('',(10.5358910396796,0.1,10.6773123959169));
#8886=CARTESIAN_POINT('',(-6.4,0.1,-5.59431799821937));
#8887=CARTESIAN_POINT('',(-2.58997991756221,0.1,-8.76359985011312));
#8888=CARTESIAN_POINT('',(-3.28298476231278,0.1,-8.18713893121499));
#8889=CARTESIAN_POINT('',(-6.4,0.1,-5.59431799821937));
#8890=CARTESIAN_POINT('',(-3.8840607682987,0.1,-9.63826477688325));
#8891=CARTESIAN_POINT('',(-5.64786353222519,0.1,-13.8964613309057));
#8892=CARTESIAN_POINT('',(-3.54923173888155,0.1,-9.91678497978464));
#8893=CARTESIAN_POINT('',(-7.9,0.1,-6.29769358566909));
#8894=CARTESIAN_POINT('',(-0.0999999999999984,0.1,-11.1990990259681));
#8895=CARTESIAN_POINT('Origin',(4.04133443718627E-16,0.1,-5.65));
#8896=CARTESIAN_POINT('',(-0.0999999999999984,0.1,-9.69876524387375));
#8897=CARTESIAN_POINT('',(-0.100000000000001,0.1,15.0000000000001));
#8898=CARTESIAN_POINT('Origin',(4.04133443718627E-16,0.1,-5.65));
#8899=CARTESIAN_POINT('',(-5.74095760440319,0.1,5.8823789606405));
#8900=CARTESIAN_POINT('',(-4.67583705775463,0.1,4.81725841399194));
#8901=CARTESIAN_POINT('',(10.6773123959169,0.1,-10.5358910396796));
#8902=CARTESIAN_POINT('',(-2.76276913190718,0.1,6.40860211498077));
#8903=CARTESIAN_POINT('',(-4.7,0.1,4.79715899910969));
#8904=CARTESIAN_POINT('',(-3.3638451378931,0.1,7.85972796064903));
#8905=CARTESIAN_POINT('',(-5.83263943872746,0.1,13.8199246444327));
#8906=CARTESIAN_POINT('',(-6.2,0.1,5.50053458655941));
#8907=CARTESIAN_POINT('',(6.4,0.1,5.59431799821937));
#8908=CARTESIAN_POINT('',(6.4,0.1,2.75920601921705));
#8909=CARTESIAN_POINT('',(6.4,0.1,-5.59431799821937));
#8910=CARTESIAN_POINT('',(7.9,0.1,3.3805263627767));
#8911=CARTESIAN_POINT('',(13.8199246444329,0.1,5.83263943872751));
#8912=CARTESIAN_POINT('',(7.9,0.1,6.29769358566909));
#8913=CARTESIAN_POINT('',(7.9,0.1,-6.29769358566909));
#8914=CARTESIAN_POINT('',(7.10249883701255,0.1,6.96107748077525));
#8915=CARTESIAN_POINT('',(7.9,0.1,6.29769358566909));
#8916=CARTESIAN_POINT('',(6.037378290364,0.1,5.89595693412669));
#8917=CARTESIAN_POINT('',(-10.5358910396795,0.1,-10.6773123959168));
#8918=CARTESIAN_POINT('',(6.4,0.1,5.59431799821937));
#8919=CARTESIAN_POINT('',(-6.4,0.1,2.75920601921705));
#8920=CARTESIAN_POINT('',(-6.4,0.1,5.59431799821937));
#8921=CARTESIAN_POINT('',(-6.4,0.1,5.59431799821937));
#8922=CARTESIAN_POINT('',(-6.037378290364,0.1,5.89595693412669));
#8923=CARTESIAN_POINT('',(-6.4,0.1,5.59431799821937));
#8924=CARTESIAN_POINT('',(-7.10249883701256,0.1,6.96107748077525));
#8925=CARTESIAN_POINT('',(-10.6773123959168,0.1,10.5358910396795));
#8926=CARTESIAN_POINT('',(-7.9,0.1,6.29769358566909));
#8927=CARTESIAN_POINT('',(-7.9,0.1,6.29769358566909));
#8928=CARTESIAN_POINT('',(-7.90000000000001,0.1,3.38052636277669));
#8929=CARTESIAN_POINT('',(-7.9,0.1,6.29769358566909));
#8930=CARTESIAN_POINT('',(13.8964613309059,0.1,-5.64786353222525));
#8931=CARTESIAN_POINT('',(3.44398860535788,0.1,8.05321140673813));
#8932=CARTESIAN_POINT('',(5.88297367728966,0.1,6.02439503352697));
#8933=CARTESIAN_POINT('',(6.4,0.1,5.59431799821937));
#8934=CARTESIAN_POINT('',(6.94809422393821,0.1,7.08951558017552));
#8935=CARTESIAN_POINT('',(10.5358910396796,0.1,10.6773123959169));
#8936=CARTESIAN_POINT('',(4.04506461134381,0.1,9.5043372524064));
#8937=CARTESIAN_POINT('',(7.9,0.1,6.29769358566909));
#8938=CARTESIAN_POINT('',(-5.64786353222519,0.1,-13.8964613309057));
#8939=CARTESIAN_POINT('',(4.7,0.1,1.83856452312431));
#8940=CARTESIAN_POINT('',(4.7,0.1,0.1));
#8941=CARTESIAN_POINT('',(4.7,0.1,-4.79715899910968));
#8942=CARTESIAN_POINT('',(6.2,0.1,0.100000000000001));
#8943=CARTESIAN_POINT('',(15.0000000000001,0.1,0.100000000000003));
#8944=CARTESIAN_POINT('',(6.2,0.1,2.45988486668396));
#8945=CARTESIAN_POINT('',(6.2,0.1,-5.5005345865594));
#8946=CARTESIAN_POINT('',(-13.8199246444327,0.1,-5.83263943872746));
#8947=CARTESIAN_POINT('',(3.8840607682987,0.1,-9.63826477688326));
#8948=CARTESIAN_POINT('',(3.28298476231278,0.1,-8.187138931215));
#8949=CARTESIAN_POINT('',(-5.83263943872746,0.1,13.8199246444327));
#8950=CARTESIAN_POINT('',(2.58997991756221,0.1,-8.76359985011312));
#8951=CARTESIAN_POINT('',(6.4,0.1,-5.59431799821937));
#8952=CARTESIAN_POINT('',(0.1,0.1,-9.69876524387374));
#8953=CARTESIAN_POINT('Origin',(4.04133443718627E-16,0.1,-5.65));
#8954=CARTESIAN_POINT('',(0.1,0.1,-11.1990990259681));
#8955=CARTESIAN_POINT('',(0.1,0.1,-14.9999999999999));
#8956=CARTESIAN_POINT('',(3.54923173888155,0.1,-9.91678497978464));
#8957=CARTESIAN_POINT('Origin',(4.04133443718627E-16,0.1,-5.65));
#8958=CARTESIAN_POINT('',(7.9,0.1,-6.29769358566909));
#8959=CARTESIAN_POINT('',(2.58997991756222,0.1,8.76359985011312));
#8960=CARTESIAN_POINT('',(3.28298476231278,0.1,8.18713893121499));
#8961=CARTESIAN_POINT('',(6.4,0.1,5.59431799821937));
#8962=CARTESIAN_POINT('',(3.8840607682987,0.1,9.63826477688325));
#8963=CARTESIAN_POINT('',(5.64786353222524,0.1,13.8964613309059));
#8964=CARTESIAN_POINT('',(3.54923173888155,0.1,9.91678497978464));
#8965=CARTESIAN_POINT('',(7.9,0.1,6.29769358566909));
#8966=CARTESIAN_POINT('',(0.099999999999999,0.1,11.1990990259681));
#8967=CARTESIAN_POINT('Origin',(4.16333634234434E-16,0.1,5.65));
#8968=CARTESIAN_POINT('',(0.099999999999999,0.1,9.69876524387374));
#8969=CARTESIAN_POINT('',(0.1,0.1,-14.9999999999999));
#8970=CARTESIAN_POINT('Origin',(4.16333634234434E-16,0.1,5.65));
#8971=CARTESIAN_POINT('',(3.20284129484799,0.1,-7.99365548512589));
#8972=CARTESIAN_POINT('',(2.60176528886207,0.1,-6.54252963945764));
#8973=CARTESIAN_POINT('',(-5.83263943872746,0.1,13.8199246444327));
#8974=CARTESIAN_POINT('',(1.5028278534003,0.1,-7.45665670315206));
#8975=CARTESIAN_POINT('',(4.7,0.1,-4.79715899910968));
#8976=CARTESIAN_POINT('',(0.1,0.1,-7.99787137637478));
#8977=CARTESIAN_POINT('Origin',(4.04133443718627E-16,0.1,-5.65));
#8978=CARTESIAN_POINT('',(0.1,0.1,-9.49870107958517));
#8979=CARTESIAN_POINT('',(0.1,0.1,-14.9999999999999));
#8980=CARTESIAN_POINT('',(2.46207967471963,0.1,-8.60984183282358));
#8981=CARTESIAN_POINT('Origin',(4.04133443718627E-16,0.1,-5.65));
#8982=CARTESIAN_POINT('',(6.2,0.1,-5.5005345865594));
#8983=CARTESIAN_POINT('Origin',(0.,0.,0.));
#8984=CARTESIAN_POINT('',(6.4,0.,0.100000000000001));
#8985=CARTESIAN_POINT('',(3.2,0.,0.1));
#8986=CARTESIAN_POINT('',(6.4,0.,2.54272757915857));
#8987=CARTESIAN_POINT('',(6.4,0.,1.27136378957929));
#8988=CARTESIAN_POINT('',(3.96913417161826,0.,1.53582998473354));
#8989=CARTESIAN_POINT('Origin',(4.16333634234434E-16,3.,-5.65));
#8990=CARTESIAN_POINT('',(0.415675789238381,3.,-6.149713556191));
#8991=CARTESIAN_POINT('',(-0.65,3.,-5.65));
#8992=CARTESIAN_POINT('Origin',(4.04133443718627E-16,3.,-5.65));
#8993=CARTESIAN_POINT('Origin',(4.04133443718627E-16,3.,-5.65));
#8994=CARTESIAN_POINT('Origin',(0.,0.2,0.));
#8995=CARTESIAN_POINT('',(0.415675789238381,0.2,-6.149713556191));
#8996=CARTESIAN_POINT('',(-0.65,0.2,-5.65));
#8997=CARTESIAN_POINT('Origin',(4.04133443718627E-16,0.2,-5.65));
#8998=CARTESIAN_POINT('',(-0.415675789238379,0.2,-6.149713556191));
#8999=CARTESIAN_POINT('Origin',(4.04133443718627E-16,0.2,-5.65));
#9000=CARTESIAN_POINT('',(-3.,0.2,-4.));
#9001=CARTESIAN_POINT('',(-3.,0.2,-4.));
#9002=CARTESIAN_POINT('',(-3.,0.2,4.));
#9003=CARTESIAN_POINT('',(-3.,0.2,4.));
#9004=CARTESIAN_POINT('',(-0.415675789238379,0.2,6.149713556191));
#9005=CARTESIAN_POINT('',(-3.,0.2,4.));
#9006=CARTESIAN_POINT('',(-0.65,0.2,5.65));
#9007=CARTESIAN_POINT('Origin',(4.16333634234434E-16,0.2,5.65));
#9008=CARTESIAN_POINT('',(0.415675789424348,0.2,6.1497135560363));
#9009=CARTESIAN_POINT('Origin',(4.16333634234434E-16,0.2,5.65));
#9010=CARTESIAN_POINT('',(3.,0.2,4.));
#9011=CARTESIAN_POINT('',(3.,0.2,4.));
#9012=CARTESIAN_POINT('',(3.,0.2,-4.));
#9013=CARTESIAN_POINT('',(3.,0.2,-4.));
#9014=CARTESIAN_POINT('',(3.,0.2,-4.));
#9015=CARTESIAN_POINT('Origin',(4.16333634234434E-16,3.,5.65));
#9016=CARTESIAN_POINT('',(-0.41567578923838,3.,6.149713556191));
#9017=CARTESIAN_POINT('',(-0.65,3.,5.65));
#9018=CARTESIAN_POINT('Origin',(4.16333634234434E-16,3.,5.65));
#9019=CARTESIAN_POINT('Origin',(4.16333634234434E-16,3.,5.65));
#9020=CARTESIAN_POINT('Origin',(7.9,0.,-0.0999999999999983));
#9021=CARTESIAN_POINT('',(6.4,0.,-0.0999999999999985));
#9022=CARTESIAN_POINT('',(3.95,0.,-0.099999999999999));
#9023=CARTESIAN_POINT('',(6.4,0.,-0.0999999999999985));
#9024=CARTESIAN_POINT('Origin',(7.9,0.,-3.16404792271821));
#9025=CARTESIAN_POINT('',(7.9,0.,-3.16404792271821));
#9026=CARTESIAN_POINT('',(7.9,0.,-3.16404792271821));
#9027=CARTESIAN_POINT('',(7.9,0.,-1.5820239613591));
#9028=CARTESIAN_POINT('Origin',(6.4,0.,-2.54272757915857));
#9029=CARTESIAN_POINT('',(6.4,0.,-2.54272757915857));
#9030=CARTESIAN_POINT('',(3.21913417161825,0.,-1.22516981295372));
#9031=CARTESIAN_POINT('',(6.4,0.,-2.54272757915857));
#9032=CARTESIAN_POINT('Origin',(6.4,0.,-0.099999999999999));
#9033=CARTESIAN_POINT('',(6.4,0.,-0.0499999999999995));
#9034=CARTESIAN_POINT('Origin',(-4.56504476982998,0.,11.2823055891391));
#9035=CARTESIAN_POINT('',(-3.96420423576349,0.,9.83174822297235));
#9036=CARTESIAN_POINT('',(-4.56504476982996,0.,11.2823055891391));
#9037=CARTESIAN_POINT('',(-2.23632840828942,0.,5.66028696618783));
#9038=CARTESIAN_POINT('',(-3.96420423576349,0.,9.83174822297235));
#9039=CARTESIAN_POINT('',(-4.56504476982996,0.,11.2823055891391));
#9040=CARTESIAN_POINT('Origin',(4.16333634234434E-16,0.,5.65));
#9041=CARTESIAN_POINT('',(-0.0999999999999979,0.,12.8993103120228));
#9042=CARTESIAN_POINT('Origin',(4.16333634234434E-16,0.,5.65));
#9043=CARTESIAN_POINT('',(-0.0999999999999979,0.,12.8993103120228));
#9044=CARTESIAN_POINT('Origin',(-0.100000000000001,0.,11.399130369021));
#9045=CARTESIAN_POINT('',(-0.100000000000001,0.,11.399130369021));
#9046=CARTESIAN_POINT('',(-0.1,0.,5.69956518451052));
#9047=CARTESIAN_POINT('',(-0.100000000000001,0.,11.399130369021));
#9048=CARTESIAN_POINT('Origin',(4.16333634234434E-16,0.,5.65));
#9049=CARTESIAN_POINT('',(-3.67713198172413,0.,10.0705429970742));
#9050=CARTESIAN_POINT('Origin',(4.16333634234434E-16,0.,5.65));
#9051=CARTESIAN_POINT('',(-3.67713198172413,0.,10.0705429970742));
#9052=CARTESIAN_POINT('Origin',(-3.96420423576348,0.,9.83174822297236));
#9053=CARTESIAN_POINT('',(-5.20955730611052,0.,8.79582851660544));
#9054=CARTESIAN_POINT('Origin',(-4.72628408479452,0.,11.1489465441638));
#9055=CARTESIAN_POINT('',(-8.15523084347325,0.,8.29665219971056));
#9056=CARTESIAN_POINT('',(-4.72628408479452,0.,11.1489465441638));
#9057=CARTESIAN_POINT('',(-6.0702231412857,0.,10.0310202420369));
#9058=CARTESIAN_POINT('',(-8.15523084347325,0.,8.29665219971056));
#9059=CARTESIAN_POINT('',(-4.72628408479452,0.,11.1489465441638));
#9060=CARTESIAN_POINT('Origin',(-4.1252080788086,0.,9.69782069849549));
#9061=CARTESIAN_POINT('',(-4.1252080788086,0.,9.69782069849549));
#9062=CARTESIAN_POINT('',(-2.10879801602986,0.,4.82977617762949));
#9063=CARTESIAN_POINT('',(-4.1252080788086,0.,9.69782069849549));
#9064=CARTESIAN_POINT('Origin',(-7.09011029682469,0.,7.231531653062));
#9065=CARTESIAN_POINT('',(-7.09011029682469,0.,7.231531653062));
#9066=CARTESIAN_POINT('',(-6.77251033664112,0.,7.49572023165026));
#9067=CARTESIAN_POINT('',(-7.09011029682469,0.,7.231531653062));
#9068=CARTESIAN_POINT('Origin',(-8.15523084347325,0.,8.29665219971056));
#9069=CARTESIAN_POINT('',(-4.0422600826773,0.,4.18368143891461));
#9070=CARTESIAN_POINT('Origin',(8.1,0.,-0.0999999999999979));
#9071=CARTESIAN_POINT('',(8.1,0.,-3.24689063519283));
#9072=CARTESIAN_POINT('',(8.1,0.,-0.0499999999999989));
#9073=CARTESIAN_POINT('',(8.1,0.,-3.24689063519283));
#9074=CARTESIAN_POINT('Origin',(9.6,0.,-3.86821097875247));
#9075=CARTESIAN_POINT('',(9.6,0.,-3.86821097875247));
#9076=CARTESIAN_POINT('',(9.6,0.,-1.93410548937623));
#9077=CARTESIAN_POINT('',(9.6,0.,-3.86821097875247));
#9078=CARTESIAN_POINT('Origin',(8.1,0.,-3.24689063519283));
#9079=CARTESIAN_POINT('',(4.06913417161826,0.,-1.57725134097085));
#9080=CARTESIAN_POINT('Origin',(-4.0450646113438,0.,-9.50433725240639));
#9081=CARTESIAN_POINT('',(-3.44398860535788,0.,-8.05321140673813));
#9082=CARTESIAN_POINT('',(-4.0450646113438,0.,-9.50433725240639));
#9083=CARTESIAN_POINT('',(-2.06872628229747,0.,-4.73303445458494));
#9084=CARTESIAN_POINT('',(-3.44398860535788,0.,-8.05321140673813));
#9085=CARTESIAN_POINT('',(-4.0450646113438,0.,-9.50433725240639));
#9086=CARTESIAN_POINT('Origin',(-6.94809422393821,0.,-7.08951558017552));
#9087=CARTESIAN_POINT('',(-6.94809422393822,0.,-7.08951558017552));
#9088=CARTESIAN_POINT('',(-6.6375521787766,0.,-7.34783318656225));
#9089=CARTESIAN_POINT('',(-6.94809422393822,0.,-7.08951558017552));
#9090=CARTESIAN_POINT('Origin',(-5.88297367728966,0.,-6.02439503352697));
#9091=CARTESIAN_POINT('',(-5.88297367728966,0.,-6.02439503352697));
#9092=CARTESIAN_POINT('',(-2.9061314995855,0.,-3.04755285582281));
#9093=CARTESIAN_POINT('',(-5.88297367728966,0.,-6.02439503352697));
#9094=CARTESIAN_POINT('Origin',(-3.44398860535789,0.,-8.05321140673813));
#9095=CARTESIAN_POINT('',(-4.40587345882676,0.,-7.25308853500779));
#9096=CARTESIAN_POINT('Origin',(-7.9,0.,0.0999999999999978));
#9097=CARTESIAN_POINT('',(-6.4,0.,0.0999999999999981));
#9098=CARTESIAN_POINT('',(-7.9,0.,0.0999999999999978));
#9099=CARTESIAN_POINT('',(-3.95,0.,0.0999999999999987));
#9100=CARTESIAN_POINT('',(-6.4,0.,0.0999999999999981));
#9101=CARTESIAN_POINT('',(-7.9,0.,0.0999999999999978));
#9102=CARTESIAN_POINT('Origin',(-7.9,0.,3.16404792271821));
#9103=CARTESIAN_POINT('',(-7.9,0.,3.16404792271821));
#9104=CARTESIAN_POINT('',(-7.9,0.,1.5820239613591));
#9105=CARTESIAN_POINT('',(-7.9,0.,3.16404792271821));
#9106=CARTESIAN_POINT('Origin',(-6.4,0.,2.54272757915857));
#9107=CARTESIAN_POINT('',(-6.4,0.,2.54272757915857));
#9108=CARTESIAN_POINT('',(-3.21913417161825,0.,1.22516981295372));
#9109=CARTESIAN_POINT('',(-6.4,0.,2.54272757915857));
#9110=CARTESIAN_POINT('Origin',(-6.4,0.,0.099999999999999));
#9111=CARTESIAN_POINT('',(-6.4,0.,0.0499999999999992));
#9112=CARTESIAN_POINT('Origin',(7.9,0.,-3.38052636277669));
#9113=CARTESIAN_POINT('',(6.4,0.,-2.75920601921705));
#9114=CARTESIAN_POINT('',(7.9,0.,-3.38052636277669));
#9115=CARTESIAN_POINT('',(3.93086582838175,0.,-1.73645715801391));
#9116=CARTESIAN_POINT('',(6.4,0.,-2.75920601921705));
#9117=CARTESIAN_POINT('',(7.9,0.,-3.38052636277669));
#9118=CARTESIAN_POINT('Origin',(7.9,0.,-6.29769358566909));
#9119=CARTESIAN_POINT('',(7.9,0.,-6.29769358566909));
#9120=CARTESIAN_POINT('',(7.9,0.,-3.14884679283455));
#9121=CARTESIAN_POINT('',(7.9,0.,-6.29769358566909));
#9122=CARTESIAN_POINT('Origin',(7.10249883701256,0.,-6.96107748077525));
#9123=CARTESIAN_POINT('',(7.10249883701256,0.,-6.96107748077525));
#9124=CARTESIAN_POINT('',(6.71475448531377,0.,-7.28361413686211));
#9125=CARTESIAN_POINT('',(7.10249883701256,0.,-6.96107748077525));
#9126=CARTESIAN_POINT('Origin',(6.037378290364,0.,-5.89595693412669));
#9127=CARTESIAN_POINT('',(6.037378290364,0.,-5.89595693412669));
#9128=CARTESIAN_POINT('',(3.05404448424133,0.,-2.91262312800402));
#9129=CARTESIAN_POINT('',(6.037378290364,0.,-5.89595693412669));
#9130=CARTESIAN_POINT('Origin',(6.4,0.,-5.59431799821937));
#9131=CARTESIAN_POINT('',(6.4,0.,-5.59431799821937));
#9132=CARTESIAN_POINT('',(5.88387915614782,0.,-6.02364183074841));
#9133=CARTESIAN_POINT('',(6.4,0.,-5.59431799821937));
#9134=CARTESIAN_POINT('Origin',(6.4,0.,-2.75920601921705));
#9135=CARTESIAN_POINT('',(6.4,0.,-1.37960300960852));
#9136=CARTESIAN_POINT('Origin',(4.72628408479451,0.,-11.1489465441638));
#9137=CARTESIAN_POINT('',(8.15523084347325,0.,-8.29665219971055));
#9138=CARTESIAN_POINT('',(4.72628408479451,0.,-11.1489465441638));
#9139=CARTESIAN_POINT('',(6.07022314128571,0.,-10.0310202420369));
#9140=CARTESIAN_POINT('',(8.15523084347325,0.,-8.29665219971055));
#9141=CARTESIAN_POINT('',(4.72628408479451,0.,-11.1489465441638));
#9142=CARTESIAN_POINT('Origin',(4.1252080788086,0.,-9.69782069849549));
#9143=CARTESIAN_POINT('',(4.1252080788086,0.,-9.69782069849549));
#9144=CARTESIAN_POINT('',(2.10879801602986,0.,-4.82977617762949));
#9145=CARTESIAN_POINT('',(4.1252080788086,0.,-9.69782069849549));
#9146=CARTESIAN_POINT('Origin',(7.09011029682469,0.,-7.231531653062));
#9147=CARTESIAN_POINT('',(7.09011029682469,0.,-7.231531653062));
#9148=CARTESIAN_POINT('',(6.77251033664112,0.,-7.49572023165025));
#9149=CARTESIAN_POINT('',(7.09011029682469,0.,-7.231531653062));
#9150=CARTESIAN_POINT('Origin',(8.15523084347324,0.,-8.29665219971055));
#9151=CARTESIAN_POINT('',(4.04226008267729,0.,-4.1836814389146));
#9152=CARTESIAN_POINT('Origin',(4.56504476982997,0.,-11.2823055891391));
#9153=CARTESIAN_POINT('',(3.96420423576349,0.,-9.83174822297235));
#9154=CARTESIAN_POINT('',(4.56504476982997,0.,-11.2823055891391));
#9155=CARTESIAN_POINT('',(2.23632840828942,0.,-5.66028696618782));
#9156=CARTESIAN_POINT('',(3.96420423576349,0.,-9.83174822297235));
#9157=CARTESIAN_POINT('',(4.56504476982997,0.,-11.2823055891391));
#9158=CARTESIAN_POINT('Origin',(4.04133443718627E-16,0.,-5.65));
#9159=CARTESIAN_POINT('',(0.1,0.,-12.8993103120228));
#9160=CARTESIAN_POINT('Origin',(4.04133443718627E-16,0.,-5.65));
#9161=CARTESIAN_POINT('',(0.1,0.,-12.8993103120228));
#9162=CARTESIAN_POINT('Origin',(0.1,0.,-11.399130369021));
#9163=CARTESIAN_POINT('',(0.1,0.,-11.399130369021));
#9164=CARTESIAN_POINT('',(0.0999999999999999,0.,-5.69956518451052));
#9165=CARTESIAN_POINT('',(0.1,0.,-11.399130369021));
#9166=CARTESIAN_POINT('Origin',(4.04133443718627E-16,0.,-5.65));
#9167=CARTESIAN_POINT('',(3.67713198172413,0.,-10.0705429970742));
#9168=CARTESIAN_POINT('Origin',(4.04133443718627E-16,0.,-5.65));
#9169=CARTESIAN_POINT('',(3.67713198172413,0.,-10.0705429970742));
#9170=CARTESIAN_POINT('Origin',(3.96420423576349,0.,-9.83174822297235));
#9171=CARTESIAN_POINT('',(5.20955730611052,0.,-8.79582851660543));
#9172=CARTESIAN_POINT('Origin',(-6.2,0.,0.0999999999999982));
#9173=CARTESIAN_POINT('',(-4.7,0.,0.0999999999999985));
#9174=CARTESIAN_POINT('',(-6.2,0.,0.0999999999999982));
#9175=CARTESIAN_POINT('',(-3.1,0.,0.0999999999999989));
#9176=CARTESIAN_POINT('',(-4.7,0.,0.0999999999999985));
#9177=CARTESIAN_POINT('',(-6.2,0.,0.0999999999999982));
#9178=CARTESIAN_POINT('Origin',(-6.2,0.,2.45988486668395));
#9179=CARTESIAN_POINT('',(-6.2,0.,2.45988486668395));
#9180=CARTESIAN_POINT('',(-6.2,0.,1.22994243334197));
#9181=CARTESIAN_POINT('',(-6.2,0.,2.45988486668395));
#9182=CARTESIAN_POINT('Origin',(-4.7,0.,1.83856452312431));
#9183=CARTESIAN_POINT('',(-4.7,0.,1.83856452312431));
#9184=CARTESIAN_POINT('',(-2.36913417161825,0.,0.87308828493659));
#9185=CARTESIAN_POINT('',(-4.7,0.,1.83856452312431));
#9186=CARTESIAN_POINT('Origin',(-4.7,0.,0.0999999999999984));
#9187=CARTESIAN_POINT('',(-4.7,0.,0.0499999999999994));
#9188=CARTESIAN_POINT('Origin',(-6.2,0.,-2.45988486668396));
#9189=CARTESIAN_POINT('',(-4.7,0.,-1.83856452312431));
#9190=CARTESIAN_POINT('',(-6.2,0.,-2.45988486668396));
#9191=CARTESIAN_POINT('',(-3.11913417161826,0.,-1.18374845671641));
#9192=CARTESIAN_POINT('',(-4.7,0.,-1.83856452312431));
#9193=CARTESIAN_POINT('',(-6.2,0.,-2.45988486668396));
#9194=CARTESIAN_POINT('Origin',(-6.2,0.,-0.100000000000001));
#9195=CARTESIAN_POINT('',(-6.2,0.,-0.100000000000001));
#9196=CARTESIAN_POINT('',(-6.2,0.,-0.0500000000000006));
#9197=CARTESIAN_POINT('',(-6.2,0.,-0.100000000000001));
#9198=CARTESIAN_POINT('Origin',(-4.7,0.,-0.1));
#9199=CARTESIAN_POINT('',(-4.7,0.,-0.1));
#9200=CARTESIAN_POINT('',(-2.35,0.,-0.1));
#9201=CARTESIAN_POINT('',(-4.7,0.,-0.1));
#9202=CARTESIAN_POINT('Origin',(-4.7,0.,-1.83856452312431));
#9203=CARTESIAN_POINT('',(-4.7,0.,-0.919282261562153));
#9204=CARTESIAN_POINT('Origin',(4.04133443718627E-16,0.,-5.65));
#9205=CARTESIAN_POINT('',(-1.5028278534003,0.,-7.45665670315206));
#9206=CARTESIAN_POINT('',(-0.0999999999999986,0.,-7.99787137637478));
#9207=CARTESIAN_POINT('Origin',(4.04133443718627E-16,0.,-5.65));
#9208=CARTESIAN_POINT('',(-1.5028278534003,0.,-7.45665670315206));
#9209=CARTESIAN_POINT('',(-0.0999999999999986,0.,-7.99787137637478));
#9210=CARTESIAN_POINT('Origin',(-0.0999999999999984,0.,-9.49870107958517));
#9211=CARTESIAN_POINT('',(-0.0999999999999984,0.,-9.49870107958517));
#9212=CARTESIAN_POINT('',(-0.099999999999999,0.,-4.74935053979258));
#9213=CARTESIAN_POINT('',(-0.0999999999999984,0.,-9.49870107958517));
#9214=CARTESIAN_POINT('Origin',(4.04133443718627E-16,0.,-5.65));
#9215=CARTESIAN_POINT('',(-2.46207967471963,0.,-8.60984183282358));
#9216=CARTESIAN_POINT('Origin',(4.04133443718627E-16,0.,-5.65));
#9217=CARTESIAN_POINT('',(-2.46207967471963,0.,-8.60984183282358));
#9218=CARTESIAN_POINT('Origin',(-3.20284129484799,0.,-7.99365548512589));
#9219=CARTESIAN_POINT('',(-3.20284129484799,0.,-7.99365548512589));
#9220=CARTESIAN_POINT('',(-4.22134968215052,0.,-7.1464315655569));
#9221=CARTESIAN_POINT('',(-3.20284129484799,0.,-7.99365548512589));
#9222=CARTESIAN_POINT('Origin',(-2.60176528886207,0.,-6.54252963945763));
#9223=CARTESIAN_POINT('',(-2.60176528886207,0.,-6.54252963945763));
#9224=CARTESIAN_POINT('',(-1.25468866780547,0.,-3.29039899134707));
#9225=CARTESIAN_POINT('',(-2.60176528886207,0.,-6.54252963945763));
#9226=CARTESIAN_POINT('Origin',(-1.5028278534003,0.,-7.45665670315206));
#9227=CARTESIAN_POINT('',(-2.89171705076701,0.,-6.30133960973422));
#9228=CARTESIAN_POINT('Origin',(-3.3638451378931,0.,-7.85972796064904));
#9229=CARTESIAN_POINT('',(-2.76276913190718,0.,-6.40860211498078));
#9230=CARTESIAN_POINT('',(-3.3638451378931,0.,-7.85972796064904));
#9231=CARTESIAN_POINT('',(-1.72811654557211,0.,-3.91072980870626));
#9232=CARTESIAN_POINT('',(-2.76276913190718,0.,-6.40860211498078));
#9233=CARTESIAN_POINT('',(-3.3638451378931,0.,-7.85972796064904));
#9234=CARTESIAN_POINT('Origin',(-5.74095760440318,0.,-5.88237896064049));
#9235=CARTESIAN_POINT('',(-5.74095760440319,0.,-5.88237896064049));
#9236=CARTESIAN_POINT('',(-5.49040783692812,0.,-6.0907933033142));
#9237=CARTESIAN_POINT('',(-5.74095760440319,0.,-5.88237896064049));
#9238=CARTESIAN_POINT('Origin',(-4.67583705775463,0.,-4.81725841399193));
#9239=CARTESIAN_POINT('',(-4.67583705775463,0.,-4.81725841399193));
#9240=CARTESIAN_POINT('',(-2.30256318981799,0.,-2.44398454605529));
#9241=CARTESIAN_POINT('',(-4.67583705775463,0.,-4.81725841399193));
#9242=CARTESIAN_POINT('Origin',(-2.76276913190718,0.,-6.40860211498077));
#9243=CARTESIAN_POINT('',(-3.52168769002045,0.,-5.77731231564858));
#9244=CARTESIAN_POINT('Origin',(8.1,0.,-6.39147699732905));
#9245=CARTESIAN_POINT('',(7.24451490989903,0.,-7.10309355366172));
#9246=CARTESIAN_POINT('',(8.1,0.,-6.39147699732905));
#9247=CARTESIAN_POINT('',(7.27745518822878,0.,-7.07569290378378));
#9248=CARTESIAN_POINT('',(7.24451490989903,0.,-7.10309355366172));
#9249=CARTESIAN_POINT('',(8.1,0.,-6.39147699732905));
#9250=CARTESIAN_POINT('Origin',(8.1,0.,-3.46336907525131));
#9251=CARTESIAN_POINT('',(8.1,0.,-3.46336907525131));
#9252=CARTESIAN_POINT('',(8.1,0.,-1.73168453762565));
#9253=CARTESIAN_POINT('',(8.1,0.,-3.46336907525131));
#9254=CARTESIAN_POINT('Origin',(9.6,0.,-4.08468941881095));
#9255=CARTESIAN_POINT('',(9.6,0.,-4.08468941881095));
#9256=CARTESIAN_POINT('',(4.78086582838175,0.,-2.08853868603104));
#9257=CARTESIAN_POINT('',(9.6,0.,-4.08468941881095));
#9258=CARTESIAN_POINT('Origin',(9.6,0.,-7.09485258477877));
#9259=CARTESIAN_POINT('',(9.6,0.,-7.09485258477877));
#9260=CARTESIAN_POINT('',(9.6,0.,-3.54742629238939));
#9261=CARTESIAN_POINT('',(9.6,0.,-7.09485258477877));
#9262=CARTESIAN_POINT('Origin',(8.30963545654759,0.,-8.16821410031028));
#9263=CARTESIAN_POINT('',(8.30963545654759,0.,-8.16821410031028));
#9264=CARTESIAN_POINT('',(7.86189882716224,0.,-8.54065402011016));
#9265=CARTESIAN_POINT('',(8.30963545654759,0.,-8.16821410031028));
#9266=CARTESIAN_POINT('Origin',(7.24451490989903,0.,-7.10309355366172));
#9267=CARTESIAN_POINT('',(3.65761279400884,0.,-3.51619143777153));
#9268=CARTESIAN_POINT('Origin',(4.7,0.,-4.55857864376269));
#9269=CARTESIAN_POINT('',(5.89536221747753,0.,-5.75394086124021));
#9270=CARTESIAN_POINT('',(4.7,0.,-4.55857864376269));
#9271=CARTESIAN_POINT('',(2.38535533905933,0.,-2.24393398282202));
#9272=CARTESIAN_POINT('',(5.89536221747753,0.,-5.75394086124021));
#9273=CARTESIAN_POINT('',(4.7,0.,-4.55857864376269));
#9274=CARTESIAN_POINT('Origin',(4.7,0.,-2.05504296318279));
#9275=CARTESIAN_POINT('',(4.7,0.,-2.05504296318279));
#9276=CARTESIAN_POINT('',(4.7,0.,-1.02752148159139));
#9277=CARTESIAN_POINT('',(4.7,0.,-2.05504296318279));
#9278=CARTESIAN_POINT('Origin',(6.2,0.,-2.67636330674243));
#9279=CARTESIAN_POINT('',(6.2,0.,-2.67636330674243));
#9280=CARTESIAN_POINT('',(3.08086582838175,0.,-1.38437562999678));
#9281=CARTESIAN_POINT('',(6.2,0.,-2.67636330674243));
#9282=CARTESIAN_POINT('Origin',(6.2,0.,-5.5005345865594));
#9283=CARTESIAN_POINT('',(6.2,0.,-5.5005345865594));
#9284=CARTESIAN_POINT('',(6.2,0.,-2.7502672932797));
#9285=CARTESIAN_POINT('',(6.2,0.,-5.5005345865594));
#9286=CARTESIAN_POINT('Origin',(5.89536221747753,0.,-5.75394086124022));
#9287=CARTESIAN_POINT('',(5.56761014346529,0.,-6.02657425361406));
#9288=CARTESIAN_POINT('Origin',(-5.89536221747752,0.,-5.75394086124021));
#9289=CARTESIAN_POINT('',(-4.7,0.,-4.55857864376269));
#9290=CARTESIAN_POINT('',(-5.89536221747753,0.,-5.75394086124022));
#9291=CARTESIAN_POINT('',(-2.98303644779809,0.,-2.84161509156078));
#9292=CARTESIAN_POINT('',(-4.7,0.,-4.55857864376269));
#9293=CARTESIAN_POINT('',(-5.89536221747753,0.,-5.75394086124022));
#9294=CARTESIAN_POINT('Origin',(-6.2,0.,-5.50053458655941));
#9295=CARTESIAN_POINT('',(-6.2,0.,-5.50053458655941));
#9296=CARTESIAN_POINT('',(-5.71992903472653,0.,-5.89987111627366));
#9297=CARTESIAN_POINT('',(-6.2,0.,-5.50053458655941));
#9298=CARTESIAN_POINT('Origin',(-6.2,0.,-2.67636330674243));
#9299=CARTESIAN_POINT('',(-6.2,0.,-2.67636330674243));
#9300=CARTESIAN_POINT('',(-6.2,0.,-1.33818165337122));
#9301=CARTESIAN_POINT('',(-6.2,0.,-2.67636330674243));
#9302=CARTESIAN_POINT('Origin',(-4.7,0.,-2.05504296318279));
#9303=CARTESIAN_POINT('',(-4.7,0.,-2.05504296318279));
#9304=CARTESIAN_POINT('',(-2.33086582838175,0.,-1.07371545821696));
#9305=CARTESIAN_POINT('',(-4.7,0.,-2.05504296318279));
#9306=CARTESIAN_POINT('Origin',(-4.7,0.,-4.55857864376269));
#9307=CARTESIAN_POINT('',(-4.7,0.,-2.27928932188134));
#9308=CARTESIAN_POINT('Origin',(-4.7,0.,4.55857864376269));
#9309=CARTESIAN_POINT('',(-5.89536221747753,0.,5.75394086124022));
#9310=CARTESIAN_POINT('',(-4.7,0.,4.55857864376269));
#9311=CARTESIAN_POINT('',(-2.38535533905933,0.,2.24393398282202));
#9312=CARTESIAN_POINT('',(-5.89536221747753,0.,5.75394086124022));
#9313=CARTESIAN_POINT('',(-4.7,0.,4.55857864376269));
#9314=CARTESIAN_POINT('Origin',(-4.7,0.,2.05504296318278));
#9315=CARTESIAN_POINT('',(-4.7,0.,2.05504296318278));
#9316=CARTESIAN_POINT('',(-4.7,0.,1.02752148159139));
#9317=CARTESIAN_POINT('',(-4.7,0.,2.05504296318278));
#9318=CARTESIAN_POINT('Origin',(-6.2,0.,2.67636330674243));
#9319=CARTESIAN_POINT('',(-6.2,0.,2.67636330674243));
#9320=CARTESIAN_POINT('',(-3.08086582838175,0.,1.38437562999678));
#9321=CARTESIAN_POINT('',(-6.2,0.,2.67636330674243));
#9322=CARTESIAN_POINT('Origin',(-6.2,0.,5.50053458655941));
#9323=CARTESIAN_POINT('',(-6.2,0.,5.50053458655941));
#9324=CARTESIAN_POINT('',(-6.2,0.,2.7502672932797));
#9325=CARTESIAN_POINT('',(-6.2,0.,5.50053458655941));
#9326=CARTESIAN_POINT('Origin',(-5.89536221747753,0.,5.75394086124022));
#9327=CARTESIAN_POINT('',(-5.56761014346529,0.,6.02657425361407));
#9328=CARTESIAN_POINT('Origin',(9.59999999999999,0.,3.86821097875248));
#9329=CARTESIAN_POINT('',(9.6,0.,3.86821097875247));
#9330=CARTESIAN_POINT('Origin',(9.6,0.,0.100000000000001));
#9331=CARTESIAN_POINT('Origin',(6.2,0.,-0.0999999999999986));
#9332=CARTESIAN_POINT('',(4.7,0.,-0.0999999999999988));
#9333=CARTESIAN_POINT('',(6.2,0.,-0.0999999999999986));
#9334=CARTESIAN_POINT('',(3.1,0.,-0.099999999999999));
#9335=CARTESIAN_POINT('',(4.7,0.,-0.0999999999999988));
#9336=CARTESIAN_POINT('',(6.2,0.,-0.0999999999999986));
#9337=CARTESIAN_POINT('Origin',(6.2,0.,-2.45988486668395));
#9338=CARTESIAN_POINT('',(6.2,0.,-2.45988486668395));
#9339=CARTESIAN_POINT('',(6.2,0.,-1.22994243334197));
#9340=CARTESIAN_POINT('',(6.2,0.,-2.45988486668395));
#9341=CARTESIAN_POINT('Origin',(4.7,0.,-1.83856452312431));
#9342=CARTESIAN_POINT('',(4.7,0.,-1.83856452312431));
#9343=CARTESIAN_POINT('',(2.36913417161826,0.,-0.873088284936589));
#9344=CARTESIAN_POINT('',(4.7,0.,-1.83856452312431));
#9345=CARTESIAN_POINT('Origin',(4.7,0.,-0.099999999999999));
#9346=CARTESIAN_POINT('',(4.7,0.,-0.0499999999999996));
#9347=CARTESIAN_POINT('Origin',(-9.6,0.,4.08468941881095));
#9348=CARTESIAN_POINT('',(-8.1,0.,3.46336907525131));
#9349=CARTESIAN_POINT('',(-9.6,0.,4.08468941881095));
#9350=CARTESIAN_POINT('',(-4.78086582838175,0.,2.08853868603104));
#9351=CARTESIAN_POINT('',(-8.1,0.,3.46336907525131));
#9352=CARTESIAN_POINT('',(-9.6,0.,4.08468941881095));
#9353=CARTESIAN_POINT('Origin',(-9.6,0.,7.09485258477878));
#9354=CARTESIAN_POINT('',(-9.6,0.,7.09485258477878));
#9355=CARTESIAN_POINT('',(-9.6,0.,3.54742629238939));
#9356=CARTESIAN_POINT('',(-9.6,0.,7.09485258477878));
#9357=CARTESIAN_POINT('Origin',(-8.30963545654759,0.,8.16821410031028));
#9358=CARTESIAN_POINT('',(-8.30963545654759,0.,8.16821410031028));
#9359=CARTESIAN_POINT('',(-7.86189882716224,0.,8.54065402011016));
#9360=CARTESIAN_POINT('',(-8.30963545654759,0.,8.16821410031028));
#9361=CARTESIAN_POINT('Origin',(-7.24451490989903,0.,7.10309355366172));
#9362=CARTESIAN_POINT('',(-7.24451490989903,0.,7.10309355366172));
#9363=CARTESIAN_POINT('',(-3.65761279400884,0.,3.51619143777153));
#9364=CARTESIAN_POINT('',(-7.24451490989903,0.,7.10309355366172));
#9365=CARTESIAN_POINT('Origin',(-8.1,0.,6.39147699732906));
#9366=CARTESIAN_POINT('',(-8.1,0.,6.39147699732906));
#9367=CARTESIAN_POINT('',(-7.27745518822878,0.,7.07569290378379));
#9368=CARTESIAN_POINT('',(-8.1,0.,6.39147699732906));
#9369=CARTESIAN_POINT('Origin',(-8.1,0.,3.46336907525131));
#9370=CARTESIAN_POINT('',(-8.1,0.,1.73168453762565));
#9371=CARTESIAN_POINT('Origin',(3.3638451378931,0.,7.85972796064904));
#9372=CARTESIAN_POINT('',(2.76276913190718,0.,6.40860211498078));
#9373=CARTESIAN_POINT('',(3.3638451378931,0.,7.85972796064904));
#9374=CARTESIAN_POINT('',(1.72811654557211,0.,3.91072980870626));
#9375=CARTESIAN_POINT('',(2.76276913190718,0.,6.40860211498078));
#9376=CARTESIAN_POINT('',(3.3638451378931,0.,7.85972796064904));
#9377=CARTESIAN_POINT('Origin',(5.74095760440318,0.,5.88237896064049));
#9378=CARTESIAN_POINT('',(5.74095760440318,0.,5.88237896064049));
#9379=CARTESIAN_POINT('',(5.49040783692812,0.,6.0907933033142));
#9380=CARTESIAN_POINT('',(5.74095760440318,0.,5.88237896064049));
#9381=CARTESIAN_POINT('Origin',(4.67583705775462,0.,4.81725841399193));
#9382=CARTESIAN_POINT('',(4.67583705775462,0.,4.81725841399193));
#9383=CARTESIAN_POINT('',(2.30256318981798,0.,2.44398454605529));
#9384=CARTESIAN_POINT('',(4.67583705775462,0.,4.81725841399193));
#9385=CARTESIAN_POINT('Origin',(2.76276913190718,0.,6.40860211498077));
#9386=CARTESIAN_POINT('',(3.52168769002045,0.,5.77731231564858));
#9387=CARTESIAN_POINT('Origin',(5.89536221747753,0.,5.75394086124022));
#9388=CARTESIAN_POINT('',(4.7,0.,4.55857864376269));
#9389=CARTESIAN_POINT('',(5.89536221747753,0.,5.75394086124022));
#9390=CARTESIAN_POINT('',(2.98303644779809,0.,2.84161509156078));
#9391=CARTESIAN_POINT('',(4.7,0.,4.55857864376269));
#9392=CARTESIAN_POINT('',(5.89536221747753,0.,5.75394086124022));
#9393=CARTESIAN_POINT('Origin',(6.2,0.,5.5005345865594));
#9394=CARTESIAN_POINT('',(6.2,0.,5.5005345865594));
#9395=CARTESIAN_POINT('',(5.71992903472653,0.,5.89987111627366));
#9396=CARTESIAN_POINT('',(6.2,0.,5.5005345865594));
#9397=CARTESIAN_POINT('Origin',(6.2,0.,2.67636330674243));
#9398=CARTESIAN_POINT('',(6.2,0.,2.67636330674243));
#9399=CARTESIAN_POINT('',(6.2,0.,1.33818165337122));
#9400=CARTESIAN_POINT('',(6.2,0.,2.67636330674243));
#9401=CARTESIAN_POINT('Origin',(4.7,0.,2.05504296318279));
#9402=CARTESIAN_POINT('',(4.7,0.,2.05504296318279));
#9403=CARTESIAN_POINT('',(2.33086582838175,0.,1.07371545821696));
#9404=CARTESIAN_POINT('',(4.7,0.,2.05504296318279));
#9405=CARTESIAN_POINT('Origin',(4.7,0.,4.55857864376269));
#9406=CARTESIAN_POINT('',(4.7,0.,2.27928932188135));
#9407=CARTESIAN_POINT('Origin',(4.04506461134381,0.,-9.50433725240639));
#9408=CARTESIAN_POINT('',(6.94809422393821,0.,-7.08951558017552));
#9409=CARTESIAN_POINT('',(4.04506461134381,0.,-9.50433725240639));
#9410=CARTESIAN_POINT('',(5.1860373724794,0.,-8.55524402267768));
#9411=CARTESIAN_POINT('',(6.94809422393821,0.,-7.08951558017552));
#9412=CARTESIAN_POINT('',(4.04506461134381,0.,-9.50433725240639));
#9413=CARTESIAN_POINT('Origin',(3.44398860535789,0.,-8.05321140673813));
#9414=CARTESIAN_POINT('',(3.44398860535789,0.,-8.05321140673813));
#9415=CARTESIAN_POINT('',(1.76818827930451,0.,-4.00747153175081));
[truncated: 41,402 more chars]
