# Supplementary material for: Modular microfluidic systems cast from 3D-printed molds for imaging leukocyte adherence to differentially treated endothelial cultures
Source: Sci Rep. 2019 Aug 5;9:11321. doi: 10.1038/s41598-019-47475-z (PMC6683170; doi:10.1038/s41598-019-47475-z)
Supplement: Supplementary file 5 — CAD and sterolitography files [file 41598_2019_47475_MOESM5_ESM.zip › Alignment_guide.step]

ISO-10303-21;
HEADER;
/* Generated by software containing ST-Developer
 * from STEP Tools, Inc. (www.steptools.com) 
 */

FILE_DESCRIPTION(
/* description */ (''),
/* implementation_level */ '2;1');

FILE_NAME(
/* name */ 
'C:/Users/Olle/Desktop/Paul _ scientificreport/AlignmentGuide.step',
/* time_stamp */ '2019-06-25T10:45:08+02:00',
/* author */ (''),
/* organization */ (''),
/* preprocessor_version */ 'ST-DEVELOPER v18',
/* originating_system */ 'Autodesk Translation Framework v8.2.0.1029',
/* authorisation */ '');

FILE_SCHEMA (('AUTOMOTIVE_DESIGN { 1 0 10303 214 3 1 1 }'));
ENDSEC;

DATA;
#10=MECHANICAL_DESIGN_GEOMETRIC_PRESENTATION_REPRESENTATION('',(#13),#1365);
#11=SHAPE_REPRESENTATION_RELATIONSHIP('SRR','None',#1372,#12);
#12=ADVANCED_BREP_SHAPE_REPRESENTATION('',(#14),#1364);
#13=STYLED_ITEM('',(#1381),#14);
#14=MANIFOLD_SOLID_BREP('Body94',#814);
#15=FACE_BOUND('',#293,.T.);
#16=FACE_BOUND('',#324,.T.);
#17=FACE_BOUND('',#325,.T.);
#18=FACE_BOUND('',#326,.T.);
#19=FACE_BOUND('',#332,.T.);
#20=FACE_BOUND('',#333,.T.);
#21=B_SPLINE_CURVE_WITH_KNOTS('',3,(#1126,#1127,#1128,#1129,#1130,#1131,
#1132,#1133,#1134,#1135,#1136,#1137,#1138,#1139),.UNSPECIFIED.,.F.,.F.,
(4,2,2,2,2,2,4),(0.,0.0936227027460346,0.196921759344371,0.324443893527796,
0.42912544103004,0.537655898623315,0.538652605513711),.UNSPECIFIED.);
#22=B_SPLINE_CURVE_WITH_KNOTS('',3,(#1142,#1143,#1144,#1145,#1146,#1147,
#1148,#1149,#1150,#1151,#1152,#1153,#1154,#1155),.UNSPECIFIED.,.F.,.F.,
(4,2,2,2,2,2,4),(-0.00100401648756516,0.,0.109326392555037,0.214775648092759,
0.343232997406733,0.447289623201361,0.541598931207967),.UNSPECIFIED.);
#23=PLANE('',#836);
#24=PLANE('',#841);
#25=PLANE('',#848);
#26=PLANE('',#849);
#27=PLANE('',#850);
#28=PLANE('',#851);
#29=PLANE('',#852);
#30=PLANE('',#853);
#31=PLANE('',#854);
#32=PLANE('',#857);
#33=PLANE('',#858);
#34=PLANE('',#861);
#35=PLANE('',#862);
#36=PLANE('',#865);
#37=PLANE('',#866);
#38=PLANE('',#867);
#39=PLANE('',#870);
#40=PLANE('',#871);
#41=PLANE('',#874);
#42=PLANE('',#875);
#43=PLANE('',#878);
#44=PLANE('',#879);
#45=PLANE('',#880);
#46=PLANE('',#881);
#47=PLANE('',#882);
#48=PLANE('',#883);
#49=PLANE('',#884);
#50=PLANE('',#885);
#51=PLANE('',#886);
#52=PLANE('',#887);
#53=PLANE('',#888);
#54=LINE('',#1118,#146);
#55=LINE('',#1158,#147);
#56=LINE('',#1160,#148);
#57=LINE('',#1162,#149);
#58=LINE('',#1164,#150);
#59=LINE('',#1165,#151);
#60=LINE('',#1166,#152);
#61=LINE('',#1169,#153);
#62=LINE('',#1171,#154);
#63=LINE('',#1172,#155);
#64=LINE('',#1174,#156);
#65=LINE('',#1176,#157);
#66=LINE('',#1178,#158);
#67=LINE('',#1179,#159);
#68=LINE('',#1182,#160);
#69=LINE('',#1184,#161);
#70=LINE('',#1186,#162);
#71=LINE('',#1190,#163);
#72=LINE('',#1192,#164);
#73=LINE('',#1196,#165);
#74=LINE('',#1198,#166);
#75=LINE('',#1202,#167);
#76=LINE('',#1204,#168);
#77=LINE('',#1206,#169);
#78=LINE('',#1210,#170);
#79=LINE('',#1212,#171);
#80=LINE('',#1216,#172);
#81=LINE('',#1218,#173);
#82=LINE('',#1222,#174);
#83=LINE('',#1224,#175);
#84=LINE('',#1225,#176);
#85=LINE('',#1228,#177);
#86=LINE('',#1229,#178);
#87=LINE('',#1232,#179);
#88=LINE('',#1233,#180);
#89=LINE('',#1236,#181);
#90=LINE('',#1237,#182);
#91=LINE('',#1239,#183);
#92=LINE('',#1242,#184);
#93=LINE('',#1244,#185);
#94=LINE('',#1245,#186);
#95=LINE('',#1248,#187);
#96=LINE('',#1249,#188);
#97=LINE('',#1253,#189);
#98=LINE('',#1256,#190);
#99=LINE('',#1257,#191);
#100=LINE('',#1260,#192);
#101=LINE('',#1261,#193);
#102=LINE('',#1265,#194);
#103=LINE('',#1268,#195);
#104=LINE('',#1269,#196);
#105=LINE('',#1272,#197);
#106=LINE('',#1273,#198);
#107=LINE('',#1277,#199);
#108=LINE('',#1280,#200);
#109=LINE('',#1281,#201);
#110=LINE('',#1284,#202);
#111=LINE('',#1285,#203);
#112=LINE('',#1288,#204);
#113=LINE('',#1289,#205);
#114=LINE('',#1293,#206);
#115=LINE('',#1296,#207);
#116=LINE('',#1297,#208);
#117=LINE('',#1300,#209);
#118=LINE('',#1301,#210);
#119=LINE('',#1305,#211);
#120=LINE('',#1308,#212);
#121=LINE('',#1309,#213);
#122=LINE('',#1312,#214);
#123=LINE('',#1313,#215);
#124=LINE('',#1317,#216);
#125=LINE('',#1319,#217);
#126=LINE('',#1322,#218);
#127=LINE('',#1324,#219);
#128=LINE('',#1325,#220);
#129=LINE('',#1328,#221);
#130=LINE('',#1329,#222);
#131=LINE('',#1332,#223);
#132=LINE('',#1333,#224);
#133=LINE('',#1335,#225);
#134=LINE('',#1339,#226);
#135=LINE('',#1341,#227);
#136=LINE('',#1343,#228);
#137=LINE('',#1344,#229);
#138=LINE('',#1347,#230);
#139=LINE('',#1349,#231);
#140=LINE('',#1350,#232);
#141=LINE('',#1353,#233);
#142=LINE('',#1354,#234);
#143=LINE('',#1357,#235);
#144=LINE('',#1358,#236);
#145=LINE('',#1360,#237);
#146=VECTOR('',#905,3.00000000000001);
#147=VECTOR('',#918,10.);
#148=VECTOR('',#919,10.);
#149=VECTOR('',#920,10.);
#150=VECTOR('',#921,10.);
#151=VECTOR('',#922,10.);
#152=VECTOR('',#923,10.);
#153=VECTOR('',#926,10.);
#154=VECTOR('',#927,10.);
#155=VECTOR('',#928,10.);
#156=VECTOR('',#929,10.);
#157=VECTOR('',#930,10.);
#158=VECTOR('',#931,10.);
#159=VECTOR('',#932,10.);
#160=VECTOR('',#933,10.);
#161=VECTOR('',#934,10.);
#162=VECTOR('',#935,10.);
#163=VECTOR('',#938,10.);
#164=VECTOR('',#939,10.);
#165=VECTOR('',#942,10.);
#166=VECTOR('',#943,10.);
#167=VECTOR('',#946,10.);
#168=VECTOR('',#947,10.);
#169=VECTOR('',#948,10.);
#170=VECTOR('',#951,10.);
#171=VECTOR('',#952,10.);
#172=VECTOR('',#955,10.);
#173=VECTOR('',#956,10.);
#174=VECTOR('',#961,10.);
#175=VECTOR('',#962,10.);
#176=VECTOR('',#963,10.);
#177=VECTOR('',#966,10.);
#178=VECTOR('',#967,10.);
#179=VECTOR('',#970,10.);
#180=VECTOR('',#971,10.);
#181=VECTOR('',#974,10.);
#182=VECTOR('',#975,10.);
#183=VECTOR('',#978,10.);
#184=VECTOR('',#981,10.);
#185=VECTOR('',#982,10.);
#186=VECTOR('',#983,10.);
#187=VECTOR('',#986,10.);
#188=VECTOR('',#987,10.);
#189=VECTOR('',#992,10.);
#190=VECTOR('',#995,10.);
#191=VECTOR('',#996,10.);
#192=VECTOR('',#999,10.);
#193=VECTOR('',#1000,10.);
#194=VECTOR('',#1005,10.);
#195=VECTOR('',#1008,10.);
#196=VECTOR('',#1009,10.);
#197=VECTOR('',#1012,10.);
#198=VECTOR('',#1013,10.);
#199=VECTOR('',#1018,10.);
#200=VECTOR('',#1021,10.);
#201=VECTOR('',#1022,10.);
#202=VECTOR('',#1025,10.);
#203=VECTOR('',#1026,10.);
#204=VECTOR('',#1029,10.);
#205=VECTOR('',#1030,10.);
#206=VECTOR('',#1035,10.);
#207=VECTOR('',#1038,10.);
#208=VECTOR('',#1039,10.);
#209=VECTOR('',#1042,10.);
#210=VECTOR('',#1043,10.);
#211=VECTOR('',#1048,10.);
#212=VECTOR('',#1051,10.);
#213=VECTOR('',#1052,10.);
#214=VECTOR('',#1055,10.);
#215=VECTOR('',#1056,10.);
#216=VECTOR('',#1061,10.);
#217=VECTOR('',#1064,10.);
#218=VECTOR('',#1067,10.);
#219=VECTOR('',#1068,10.);
#220=VECTOR('',#1069,10.);
#221=VECTOR('',#1072,10.);
#222=VECTOR('',#1073,10.);
#223=VECTOR('',#1076,10.);
#224=VECTOR('',#1077,10.);
#225=VECTOR('',#1080,10.);
#226=VECTOR('',#1083,10.);
#227=VECTOR('',#1084,10.);
#228=VECTOR('',#1085,10.);
#229=VECTOR('',#1086,10.);
#230=VECTOR('',#1089,10.);
#231=VECTOR('',#1090,10.);
#232=VECTOR('',#1091,10.);
#233=VECTOR('',#1094,10.);
#234=VECTOR('',#1095,10.);
#235=VECTOR('',#1098,10.);
#236=VECTOR('',#1099,10.);
#237=VECTOR('',#1102,10.);
#238=CYLINDRICAL_SURFACE('',#834,3.00000000000001);
#239=CYLINDRICAL_SURFACE('',#840,3.);
#240=CYLINDRICAL_SURFACE('',#855,1.25000000000001);
#241=CYLINDRICAL_SURFACE('',#859,0.650000000000002);
#242=CYLINDRICAL_SURFACE('',#863,1.25);
#243=CYLINDRICAL_SURFACE('',#868,1.25);
#244=CYLINDRICAL_SURFACE('',#872,0.650000000000002);
#245=CYLINDRICAL_SURFACE('',#876,1.24999999999999);
#246=FACE_OUTER_BOUND('',#287,.T.);
#247=FACE_OUTER_BOUND('',#288,.T.);
#248=FACE_OUTER_BOUND('',#289,.T.);
#249=FACE_OUTER_BOUND('',#290,.T.);
#250=FACE_OUTER_BOUND('',#291,.T.);
#251=FACE_OUTER_BOUND('',#292,.T.);
#252=FACE_OUTER_BOUND('',#294,.T.);
#253=FACE_OUTER_BOUND('',#295,.T.);
#254=FACE_OUTER_BOUND('',#296,.T.);
#255=FACE_OUTER_BOUND('',#297,.T.);
#256=FACE_OUTER_BOUND('',#298,.T.);
#257=FACE_OUTER_BOUND('',#299,.T.);
#258=FACE_OUTER_BOUND('',#300,.T.);
#259=FACE_OUTER_BOUND('',#301,.T.);
#260=FACE_OUTER_BOUND('',#302,.T.);
#261=FACE_OUTER_BOUND('',#303,.T.);
#262=FACE_OUTER_BOUND('',#304,.T.);
#263=FACE_OUTER_BOUND('',#305,.T.);
#264=FACE_OUTER_BOUND('',#306,.T.);
#265=FACE_OUTER_BOUND('',#307,.T.);
#266=FACE_OUTER_BOUND('',#308,.T.);
#267=FACE_OUTER_BOUND('',#309,.T.);
#268=FACE_OUTER_BOUND('',#310,.T.);
#269=FACE_OUTER_BOUND('',#311,.T.);
#270=FACE_OUTER_BOUND('',#312,.T.);
#271=FACE_OUTER_BOUND('',#313,.T.);
#272=FACE_OUTER_BOUND('',#314,.T.);
#273=FACE_OUTER_BOUND('',#315,.T.);
#274=FACE_OUTER_BOUND('',#316,.T.);
#275=FACE_OUTER_BOUND('',#317,.T.);
#276=FACE_OUTER_BOUND('',#318,.T.);
#277=FACE_OUTER_BOUND('',#319,.T.);
#278=FACE_OUTER_BOUND('',#320,.T.);
#279=FACE_OUTER_BOUND('',#321,.T.);
#280=FACE_OUTER_BOUND('',#322,.T.);
#281=FACE_OUTER_BOUND('',#323,.T.);
#282=FACE_OUTER_BOUND('',#327,.T.);
#283=FACE_OUTER_BOUND('',#328,.T.);
#284=FACE_OUTER_BOUND('',#329,.T.);
#285=FACE_OUTER_BOUND('',#330,.T.);
#286=FACE_OUTER_BOUND('',#331,.T.);
#287=EDGE_LOOP('',(#543,#544,#545,#546,#547,#548));
#288=EDGE_LOOP('',(#549,#550,#551,#552,#553));
#289=EDGE_LOOP('',(#554,#555));
#290=EDGE_LOOP('',(#556,#557,#558,#559));
#291=EDGE_LOOP('',(#560,#561,#562,#563,#564,#565,#566,#567));
#292=EDGE_LOOP('',(#568,#569,#570,#571,#572,#573,#574,#575,#576,#577,#578));
#293=EDGE_LOOP('',(#579,#580,#581,#582,#583,#584,#585,#586,#587,#588,#589,
#590,#591,#592,#593,#594,#595,#596,#597,#598));
#294=EDGE_LOOP('',(#599,#600,#601,#602));
#295=EDGE_LOOP('',(#603,#604,#605,#606));
#296=EDGE_LOOP('',(#607,#608,#609,#610));
#297=EDGE_LOOP('',(#611,#612,#613,#614));
#298=EDGE_LOOP('',(#615,#616,#617,#618));
#299=EDGE_LOOP('',(#619,#620,#621,#622));
#300=EDGE_LOOP('',(#623,#624,#625,#626));
#301=EDGE_LOOP('',(#627,#628,#629,#630));
#302=EDGE_LOOP('',(#631,#632,#633,#634));
#303=EDGE_LOOP('',(#635,#636,#637,#638));
#304=EDGE_LOOP('',(#639,#640,#641,#642));
#305=EDGE_LOOP('',(#643,#644,#645,#646));
#306=EDGE_LOOP('',(#647,#648,#649,#650));
#307=EDGE_LOOP('',(#651,#652,#653,#654));
#308=EDGE_LOOP('',(#655,#656,#657,#658));
#309=EDGE_LOOP('',(#659,#660,#661,#662));
#310=EDGE_LOOP('',(#663,#664,#665,#666));
#311=EDGE_LOOP('',(#667,#668,#669,#670));
#312=EDGE_LOOP('',(#671,#672,#673,#674));
#313=EDGE_LOOP('',(#675,#676,#677,#678));
#314=EDGE_LOOP('',(#679,#680,#681,#682));
#315=EDGE_LOOP('',(#683,#684,#685,#686));
#316=EDGE_LOOP('',(#687,#688,#689,#690));
#317=EDGE_LOOP('',(#691,#692,#693,#694));
#318=EDGE_LOOP('',(#695,#696,#697,#698));
#319=EDGE_LOOP('',(#699,#700,#701,#702));
#320=EDGE_LOOP('',(#703,#704,#705,#706));
#321=EDGE_LOOP('',(#707,#708,#709,#710));
#322=EDGE_LOOP('',(#711,#712,#713,#714));
#323=EDGE_LOOP('',(#715,#716,#717,#718));
#324=EDGE_LOOP('',(#719,#720,#721,#722));
#325=EDGE_LOOP('',(#723,#724,#725,#726,#727,#728,#729,#730,#731,#732,#733,
#734,#735,#736,#737,#738,#739,#740,#741,#742));
#326=EDGE_LOOP('',(#743,#744,#745,#746,#747));
#327=EDGE_LOOP('',(#748,#749,#750,#751));
#328=EDGE_LOOP('',(#752,#753,#754,#755));
#329=EDGE_LOOP('',(#756,#757,#758,#759));
#330=EDGE_LOOP('',(#760,#761,#762,#763));
#331=EDGE_LOOP('',(#764,#765));
#332=EDGE_LOOP('',(#766));
#333=EDGE_LOOP('',(#767,#768,#769,#770));
#334=CIRCLE('',#829,2.50000000000001);
#335=CIRCLE('',#830,0.5);
#336=CIRCLE('',#831,3.00000000000001);
#337=CIRCLE('',#832,3.00000000000001);
#338=CIRCLE('',#833,2.50000000000001);
#339=CIRCLE('',#835,3.00000000000001);
#340=CIRCLE('',#838,42.5);
#341=CIRCLE('',#839,39.5);
#342=CIRCLE('',#842,1.25000000000001);
#343=CIRCLE('',#843,0.650000000000002);
#344=CIRCLE('',#844,1.25);
#345=CIRCLE('',#845,1.25);
#346=CIRCLE('',#846,0.650000000000002);
#347=CIRCLE('',#847,1.24999999999999);
#348=CIRCLE('',#856,1.25000000000001);
#349=CIRCLE('',#860,0.650000000000002);
#350=CIRCLE('',#864,1.25);
#351=CIRCLE('',#869,1.25);
#352=CIRCLE('',#873,0.650000000000002);
#353=CIRCLE('',#877,1.24999999999999);
#354=VERTEX_POINT('',#1107);
#355=VERTEX_POINT('',#1108);
#356=VERTEX_POINT('',#1110);
#357=VERTEX_POINT('',#1112);
#358=VERTEX_POINT('',#1117);
#359=VERTEX_POINT('',#1122);
#360=VERTEX_POINT('',#1123);
#361=VERTEX_POINT('',#1125);
#362=VERTEX_POINT('',#1140);
#363=VERTEX_POINT('',#1157);
#364=VERTEX_POINT('',#1159);
#365=VERTEX_POINT('',#1161);
#366=VERTEX_POINT('',#1163);
#367=VERTEX_POINT('',#1168);
#368=VERTEX_POINT('',#1170);
#369=VERTEX_POINT('',#1173);
#370=VERTEX_POINT('',#1175);
#371=VERTEX_POINT('',#1177);
#372=VERTEX_POINT('',#1180);
#373=VERTEX_POINT('',#1181);
#374=VERTEX_POINT('',#1183);
#375=VERTEX_POINT('',#1185);
#376=VERTEX_POINT('',#1187);
#377=VERTEX_POINT('',#1189);
#378=VERTEX_POINT('',#1191);
#379=VERTEX_POINT('',#1193);
#380=VERTEX_POINT('',#1195);
#381=VERTEX_POINT('',#1197);
#382=VERTEX_POINT('',#1199);
#383=VERTEX_POINT('',#1201);
#384=VERTEX_POINT('',#1203);
#385=VERTEX_POINT('',#1205);
#386=VERTEX_POINT('',#1207);
#387=VERTEX_POINT('',#1209);
#388=VERTEX_POINT('',#1211);
#389=VERTEX_POINT('',#1213);
#390=VERTEX_POINT('',#1215);
#391=VERTEX_POINT('',#1217);
#392=VERTEX_POINT('',#1221);
#393=VERTEX_POINT('',#1223);
#394=VERTEX_POINT('',#1227);
#395=VERTEX_POINT('',#1231);
#396=VERTEX_POINT('',#1235);
#397=VERTEX_POINT('',#1241);
#398=VERTEX_POINT('',#1243);
#399=VERTEX_POINT('',#1247);
#400=VERTEX_POINT('',#1251);
#401=VERTEX_POINT('',#1255);
#402=VERTEX_POINT('',#1259);
#403=VERTEX_POINT('',#1263);
#404=VERTEX_POINT('',#1267);
#405=VERTEX_POINT('',#1271);
#406=VERTEX_POINT('',#1275);
#407=VERTEX_POINT('',#1279);
#408=VERTEX_POINT('',#1283);
#409=VERTEX_POINT('',#1287);
#410=VERTEX_POINT('',#1291);
#411=VERTEX_POINT('',#1295);
#412=VERTEX_POINT('',#1299);
#413=VERTEX_POINT('',#1303);
#414=VERTEX_POINT('',#1307);
#415=VERTEX_POINT('',#1311);
#416=VERTEX_POINT('',#1315);
#417=VERTEX_POINT('',#1321);
#418=VERTEX_POINT('',#1323);
#419=VERTEX_POINT('',#1327);
#420=VERTEX_POINT('',#1331);
#421=VERTEX_POINT('',#1337);
#422=VERTEX_POINT('',#1338);
#423=VERTEX_POINT('',#1340);
#424=VERTEX_POINT('',#1342);
#425=VERTEX_POINT('',#1346);
#426=VERTEX_POINT('',#1348);
#427=VERTEX_POINT('',#1352);
#428=VERTEX_POINT('',#1356);
#429=EDGE_CURVE('',#354,#355,#334,.T.);
#430=EDGE_CURVE('',#355,#356,#335,.T.);
#431=EDGE_CURVE('',#356,#357,#336,.T.);
#432=EDGE_CURVE('',#357,#356,#337,.T.);
#433=EDGE_CURVE('',#355,#354,#338,.T.);
#434=EDGE_CURVE('',#357,#358,#54,.T.);
#435=EDGE_CURVE('',#358,#358,#339,.T.);
#436=EDGE_CURVE('',#359,#360,#340,.T.);
#437=EDGE_CURVE('',#359,#361,#21,.T.);
#438=EDGE_CURVE('',#361,#362,#341,.T.);
#439=EDGE_CURVE('',#362,#360,#22,.T.);
#440=EDGE_CURVE('',#362,#363,#55,.T.);
#441=EDGE_CURVE('',#364,#363,#56,.T.);
#442=EDGE_CURVE('',#364,#365,#57,.T.);
#443=EDGE_CURVE('',#366,#365,#58,.T.);
#444=EDGE_CURVE('',#366,#361,#59,.T.);
#445=EDGE_CURVE('',#360,#359,#60,.T.);
#446=EDGE_CURVE('',#367,#366,#61,.T.);
#447=EDGE_CURVE('',#368,#367,#62,.T.);
#448=EDGE_CURVE('',#365,#368,#63,.T.);
#449=EDGE_CURVE('',#369,#364,#64,.T.);
#450=EDGE_CURVE('',#370,#369,#65,.T.);
#451=EDGE_CURVE('',#371,#370,#66,.T.);
#452=EDGE_CURVE('',#363,#371,#67,.T.);
#453=EDGE_CURVE('',#372,#373,#68,.T.);
#454=EDGE_CURVE('',#374,#372,#69,.T.);
#455=EDGE_CURVE('',#375,#374,#70,.T.);
#456=EDGE_CURVE('',#376,#375,#342,.T.);
#457=EDGE_CURVE('',#377,#376,#71,.T.);
#458=EDGE_CURVE('',#378,#377,#72,.T.);
#459=EDGE_CURVE('',#379,#378,#343,.T.);
#460=EDGE_CURVE('',#380,#379,#73,.T.);
#461=EDGE_CURVE('',#381,#380,#74,.T.);
#462=EDGE_CURVE('',#382,#381,#344,.T.);
#463=EDGE_CURVE('',#383,#382,#75,.T.);
#464=EDGE_CURVE('',#384,#383,#76,.T.);
#465=EDGE_CURVE('',#385,#384,#77,.T.);
#466=EDGE_CURVE('',#386,#385,#345,.T.);
#467=EDGE_CURVE('',#387,#386,#78,.T.);
#468=EDGE_CURVE('',#388,#387,#79,.T.);
#469=EDGE_CURVE('',#389,#388,#346,.T.);
#470=EDGE_CURVE('',#390,#389,#80,.T.);
#471=EDGE_CURVE('',#391,#390,#81,.T.);
#472=EDGE_CURVE('',#373,#391,#347,.T.);
#473=EDGE_CURVE('',#363,#392,#82,.T.);
#474=EDGE_CURVE('',#393,#392,#83,.T.);
#475=EDGE_CURVE('',#364,#393,#84,.T.);
#476=EDGE_CURVE('',#394,#393,#85,.T.);
#477=EDGE_CURVE('',#369,#394,#86,.T.);
#478=EDGE_CURVE('',#395,#394,#87,.T.);
#479=EDGE_CURVE('',#370,#395,#88,.T.);
#480=EDGE_CURVE('',#396,#395,#89,.T.);
#481=EDGE_CURVE('',#371,#396,#90,.T.);
#482=EDGE_CURVE('',#392,#396,#91,.T.);
#483=EDGE_CURVE('',#372,#397,#92,.T.);
#484=EDGE_CURVE('',#398,#397,#93,.T.);
#485=EDGE_CURVE('',#374,#398,#94,.T.);
#486=EDGE_CURVE('',#399,#398,#95,.T.);
#487=EDGE_CURVE('',#375,#399,#96,.T.);
#488=EDGE_CURVE('',#400,#399,#348,.T.);
#489=EDGE_CURVE('',#376,#400,#97,.T.);
#490=EDGE_CURVE('',#401,#400,#98,.T.);
#491=EDGE_CURVE('',#377,#401,#99,.T.);
#492=EDGE_CURVE('',#402,#401,#100,.T.);
#493=EDGE_CURVE('',#378,#402,#101,.T.);
#494=EDGE_CURVE('',#403,#402,#349,.T.);
#495=EDGE_CURVE('',#379,#403,#102,.T.);
#496=EDGE_CURVE('',#404,#403,#103,.T.);
#497=EDGE_CURVE('',#380,#404,#104,.T.);
#498=EDGE_CURVE('',#405,#404,#105,.T.);
#499=EDGE_CURVE('',#381,#405,#106,.T.);
#500=EDGE_CURVE('',#406,#405,#350,.T.);
#501=EDGE_CURVE('',#382,#406,#107,.T.);
#502=EDGE_CURVE('',#407,#406,#108,.T.);
#503=EDGE_CURVE('',#383,#407,#109,.T.);
#504=EDGE_CURVE('',#408,#407,#110,.T.);
#505=EDGE_CURVE('',#384,#408,#111,.T.);
#506=EDGE_CURVE('',#409,#408,#112,.T.);
#507=EDGE_CURVE('',#385,#409,#113,.T.);
#508=EDGE_CURVE('',#410,#409,#351,.T.);
#509=EDGE_CURVE('',#386,#410,#114,.T.);
#510=EDGE_CURVE('',#411,#410,#115,.T.);
#511=EDGE_CURVE('',#387,#411,#116,.T.);
#512=EDGE_CURVE('',#412,#411,#117,.T.);
#513=EDGE_CURVE('',#388,#412,#118,.T.);
#514=EDGE_CURVE('',#413,#412,#352,.T.);
#515=EDGE_CURVE('',#389,#413,#119,.T.);
#516=EDGE_CURVE('',#414,#413,#120,.T.);
#517=EDGE_CURVE('',#390,#414,#121,.T.);
#518=EDGE_CURVE('',#415,#414,#122,.T.);
#519=EDGE_CURVE('',#391,#415,#123,.T.);
#520=EDGE_CURVE('',#416,#415,#353,.T.);
#521=EDGE_CURVE('',#373,#416,#124,.T.);
#522=EDGE_CURVE('',#397,#416,#125,.T.);
#523=EDGE_CURVE('',#368,#417,#126,.T.);
#524=EDGE_CURVE('',#418,#417,#127,.T.);
#525=EDGE_CURVE('',#365,#418,#128,.T.);
#526=EDGE_CURVE('',#419,#418,#129,.T.);
#527=EDGE_CURVE('',#366,#419,#130,.T.);
#528=EDGE_CURVE('',#420,#419,#131,.T.);
#529=EDGE_CURVE('',#367,#420,#132,.T.);
#530=EDGE_CURVE('',#417,#420,#133,.T.);
#531=EDGE_CURVE('',#421,#422,#134,.T.);
#532=EDGE_CURVE('',#423,#421,#135,.T.);
#533=EDGE_CURVE('',#424,#423,#136,.T.);
#534=EDGE_CURVE('',#422,#424,#137,.T.);
#535=EDGE_CURVE('',#423,#425,#138,.T.);
#536=EDGE_CURVE('',#426,#425,#139,.T.);
#537=EDGE_CURVE('',#424,#426,#140,.T.);
#538=EDGE_CURVE('',#421,#427,#141,.T.);
#539=EDGE_CURVE('',#425,#427,#142,.T.);
#540=EDGE_CURVE('',#428,#426,#143,.T.);
#541=EDGE_CURVE('',#422,#428,#144,.T.);
#542=EDGE_CURVE('',#427,#428,#145,.T.);
#543=ORIENTED_EDGE('',*,*,#429,.T.);
#544=ORIENTED_EDGE('',*,*,#430,.T.);
#545=ORIENTED_EDGE('',*,*,#431,.T.);
#546=ORIENTED_EDGE('',*,*,#432,.T.);
#547=ORIENTED_EDGE('',*,*,#430,.F.);
#548=ORIENTED_EDGE('',*,*,#433,.T.);
#549=ORIENTED_EDGE('',*,*,#432,.F.);
#550=ORIENTED_EDGE('',*,*,#434,.T.);
#551=ORIENTED_EDGE('',*,*,#435,.F.);
#552=ORIENTED_EDGE('',*,*,#434,.F.);
#553=ORIENTED_EDGE('',*,*,#431,.F.);
#554=ORIENTED_EDGE('',*,*,#429,.F.);
#555=ORIENTED_EDGE('',*,*,#433,.F.);
#556=ORIENTED_EDGE('',*,*,#436,.F.);
#557=ORIENTED_EDGE('',*,*,#437,.T.);
#558=ORIENTED_EDGE('',*,*,#438,.T.);
#559=ORIENTED_EDGE('',*,*,#439,.T.);
#560=ORIENTED_EDGE('',*,*,#440,.T.);
#561=ORIENTED_EDGE('',*,*,#441,.F.);
#562=ORIENTED_EDGE('',*,*,#442,.T.);
#563=ORIENTED_EDGE('',*,*,#443,.F.);
#564=ORIENTED_EDGE('',*,*,#444,.T.);
#565=ORIENTED_EDGE('',*,*,#437,.F.);
#566=ORIENTED_EDGE('',*,*,#445,.F.);
#567=ORIENTED_EDGE('',*,*,#439,.F.);
#568=ORIENTED_EDGE('',*,*,#440,.F.);
#569=ORIENTED_EDGE('',*,*,#438,.F.);
#570=ORIENTED_EDGE('',*,*,#444,.F.);
#571=ORIENTED_EDGE('',*,*,#446,.F.);
#572=ORIENTED_EDGE('',*,*,#447,.F.);
#573=ORIENTED_EDGE('',*,*,#448,.F.);
#574=ORIENTED_EDGE('',*,*,#442,.F.);
#575=ORIENTED_EDGE('',*,*,#449,.F.);
#576=ORIENTED_EDGE('',*,*,#450,.F.);
#577=ORIENTED_EDGE('',*,*,#451,.F.);
#578=ORIENTED_EDGE('',*,*,#452,.F.);
#579=ORIENTED_EDGE('',*,*,#453,.F.);
#580=ORIENTED_EDGE('',*,*,#454,.F.);
#581=ORIENTED_EDGE('',*,*,#455,.F.);
#582=ORIENTED_EDGE('',*,*,#456,.F.);
#583=ORIENTED_EDGE('',*,*,#457,.F.);
#584=ORIENTED_EDGE('',*,*,#458,.F.);
#585=ORIENTED_EDGE('',*,*,#459,.F.);
#586=ORIENTED_EDGE('',*,*,#460,.F.);
#587=ORIENTED_EDGE('',*,*,#461,.F.);
#588=ORIENTED_EDGE('',*,*,#462,.F.);
#589=ORIENTED_EDGE('',*,*,#463,.F.);
#590=ORIENTED_EDGE('',*,*,#464,.F.);
#591=ORIENTED_EDGE('',*,*,#465,.F.);
#592=ORIENTED_EDGE('',*,*,#466,.F.);
#593=ORIENTED_EDGE('',*,*,#467,.F.);
#594=ORIENTED_EDGE('',*,*,#468,.F.);
#595=ORIENTED_EDGE('',*,*,#469,.F.);
#596=ORIENTED_EDGE('',*,*,#470,.F.);
#597=ORIENTED_EDGE('',*,*,#471,.F.);
#598=ORIENTED_EDGE('',*,*,#472,.F.);
#599=ORIENTED_EDGE('',*,*,#441,.T.);
#600=ORIENTED_EDGE('',*,*,#473,.T.);
#601=ORIENTED_EDGE('',*,*,#474,.F.);
#602=ORIENTED_EDGE('',*,*,#475,.F.);
#603=ORIENTED_EDGE('',*,*,#449,.T.);
#604=ORIENTED_EDGE('',*,*,#475,.T.);
#605=ORIENTED_EDGE('',*,*,#476,.F.);
#606=ORIENTED_EDGE('',*,*,#477,.F.);
#607=ORIENTED_EDGE('',*,*,#450,.T.);
#608=ORIENTED_EDGE('',*,*,#477,.T.);
#609=ORIENTED_EDGE('',*,*,#478,.F.);
#610=ORIENTED_EDGE('',*,*,#479,.F.);
#611=ORIENTED_EDGE('',*,*,#451,.T.);
#612=ORIENTED_EDGE('',*,*,#479,.T.);
#613=ORIENTED_EDGE('',*,*,#480,.F.);
#614=ORIENTED_EDGE('',*,*,#481,.F.);
#615=ORIENTED_EDGE('',*,*,#452,.T.);
#616=ORIENTED_EDGE('',*,*,#481,.T.);
#617=ORIENTED_EDGE('',*,*,#482,.F.);
#618=ORIENTED_EDGE('',*,*,#473,.F.);
#619=ORIENTED_EDGE('',*,*,#454,.T.);
#620=ORIENTED_EDGE('',*,*,#483,.T.);
#621=ORIENTED_EDGE('',*,*,#484,.F.);
#622=ORIENTED_EDGE('',*,*,#485,.F.);
#623=ORIENTED_EDGE('',*,*,#455,.T.);
#624=ORIENTED_EDGE('',*,*,#485,.T.);
#625=ORIENTED_EDGE('',*,*,#486,.F.);
#626=ORIENTED_EDGE('',*,*,#487,.F.);
#627=ORIENTED_EDGE('',*,*,#456,.T.);
#628=ORIENTED_EDGE('',*,*,#487,.T.);
#629=ORIENTED_EDGE('',*,*,#488,.F.);
#630=ORIENTED_EDGE('',*,*,#489,.F.);
#631=ORIENTED_EDGE('',*,*,#457,.T.);
#632=ORIENTED_EDGE('',*,*,#489,.T.);
#633=ORIENTED_EDGE('',*,*,#490,.F.);
#634=ORIENTED_EDGE('',*,*,#491,.F.);
#635=ORIENTED_EDGE('',*,*,#458,.T.);
#636=ORIENTED_EDGE('',*,*,#491,.T.);
#637=ORIENTED_EDGE('',*,*,#492,.F.);
#638=ORIENTED_EDGE('',*,*,#493,.F.);
#639=ORIENTED_EDGE('',*,*,#459,.T.);
#640=ORIENTED_EDGE('',*,*,#493,.T.);
#641=ORIENTED_EDGE('',*,*,#494,.F.);
#642=ORIENTED_EDGE('',*,*,#495,.F.);
#643=ORIENTED_EDGE('',*,*,#460,.T.);
#644=ORIENTED_EDGE('',*,*,#495,.T.);
#645=ORIENTED_EDGE('',*,*,#496,.F.);
#646=ORIENTED_EDGE('',*,*,#497,.F.);
#647=ORIENTED_EDGE('',*,*,#461,.T.);
#648=ORIENTED_EDGE('',*,*,#497,.T.);
#649=ORIENTED_EDGE('',*,*,#498,.F.);
#650=ORIENTED_EDGE('',*,*,#499,.F.);
#651=ORIENTED_EDGE('',*,*,#462,.T.);
#652=ORIENTED_EDGE('',*,*,#499,.T.);
#653=ORIENTED_EDGE('',*,*,#500,.F.);
#654=ORIENTED_EDGE('',*,*,#501,.F.);
#655=ORIENTED_EDGE('',*,*,#463,.T.);
#656=ORIENTED_EDGE('',*,*,#501,.T.);
#657=ORIENTED_EDGE('',*,*,#502,.F.);
#658=ORIENTED_EDGE('',*,*,#503,.F.);
#659=ORIENTED_EDGE('',*,*,#464,.T.);
#660=ORIENTED_EDGE('',*,*,#503,.T.);
#661=ORIENTED_EDGE('',*,*,#504,.F.);
#662=ORIENTED_EDGE('',*,*,#505,.F.);
#663=ORIENTED_EDGE('',*,*,#465,.T.);
#664=ORIENTED_EDGE('',*,*,#505,.T.);
#665=ORIENTED_EDGE('',*,*,#506,.F.);
#666=ORIENTED_EDGE('',*,*,#507,.F.);
#667=ORIENTED_EDGE('',*,*,#466,.T.);
#668=ORIENTED_EDGE('',*,*,#507,.T.);
#669=ORIENTED_EDGE('',*,*,#508,.F.);
#670=ORIENTED_EDGE('',*,*,#509,.F.);
#671=ORIENTED_EDGE('',*,*,#467,.T.);
#672=ORIENTED_EDGE('',*,*,#509,.T.);
#673=ORIENTED_EDGE('',*,*,#510,.F.);
#674=ORIENTED_EDGE('',*,*,#511,.F.);
#675=ORIENTED_EDGE('',*,*,#468,.T.);
#676=ORIENTED_EDGE('',*,*,#511,.T.);
#677=ORIENTED_EDGE('',*,*,#512,.F.);
#678=ORIENTED_EDGE('',*,*,#513,.F.);
#679=ORIENTED_EDGE('',*,*,#469,.T.);
#680=ORIENTED_EDGE('',*,*,#513,.T.);
#681=ORIENTED_EDGE('',*,*,#514,.F.);
#682=ORIENTED_EDGE('',*,*,#515,.F.);
#683=ORIENTED_EDGE('',*,*,#470,.T.);
#684=ORIENTED_EDGE('',*,*,#515,.T.);
#685=ORIENTED_EDGE('',*,*,#516,.F.);
#686=ORIENTED_EDGE('',*,*,#517,.F.);
#687=ORIENTED_EDGE('',*,*,#471,.T.);
#688=ORIENTED_EDGE('',*,*,#517,.T.);
#689=ORIENTED_EDGE('',*,*,#518,.F.);
#690=ORIENTED_EDGE('',*,*,#519,.F.);
#691=ORIENTED_EDGE('',*,*,#472,.T.);
#692=ORIENTED_EDGE('',*,*,#519,.T.);
#693=ORIENTED_EDGE('',*,*,#520,.F.);
#694=ORIENTED_EDGE('',*,*,#521,.F.);
#695=ORIENTED_EDGE('',*,*,#453,.T.);
#696=ORIENTED_EDGE('',*,*,#521,.T.);
#697=ORIENTED_EDGE('',*,*,#522,.F.);
#698=ORIENTED_EDGE('',*,*,#483,.F.);
#699=ORIENTED_EDGE('',*,*,#448,.T.);
#700=ORIENTED_EDGE('',*,*,#523,.T.);
#701=ORIENTED_EDGE('',*,*,#524,.F.);
#702=ORIENTED_EDGE('',*,*,#525,.F.);
#703=ORIENTED_EDGE('',*,*,#443,.T.);
#704=ORIENTED_EDGE('',*,*,#525,.T.);
#705=ORIENTED_EDGE('',*,*,#526,.F.);
#706=ORIENTED_EDGE('',*,*,#527,.F.);
#707=ORIENTED_EDGE('',*,*,#446,.T.);
#708=ORIENTED_EDGE('',*,*,#527,.T.);
#709=ORIENTED_EDGE('',*,*,#528,.F.);
#710=ORIENTED_EDGE('',*,*,#529,.F.);
#711=ORIENTED_EDGE('',*,*,#447,.T.);
#712=ORIENTED_EDGE('',*,*,#529,.T.);
#713=ORIENTED_EDGE('',*,*,#530,.F.);
#714=ORIENTED_EDGE('',*,*,#523,.F.);
#715=ORIENTED_EDGE('',*,*,#531,.F.);
#716=ORIENTED_EDGE('',*,*,#532,.F.);
#717=ORIENTED_EDGE('',*,*,#533,.F.);
#718=ORIENTED_EDGE('',*,*,#534,.F.);
#719=ORIENTED_EDGE('',*,*,#530,.T.);
#720=ORIENTED_EDGE('',*,*,#528,.T.);
#721=ORIENTED_EDGE('',*,*,#526,.T.);
#722=ORIENTED_EDGE('',*,*,#524,.T.);
#723=ORIENTED_EDGE('',*,*,#522,.T.);
#724=ORIENTED_EDGE('',*,*,#520,.T.);
#725=ORIENTED_EDGE('',*,*,#518,.T.);
#726=ORIENTED_EDGE('',*,*,#516,.T.);
#727=ORIENTED_EDGE('',*,*,#514,.T.);
#728=ORIENTED_EDGE('',*,*,#512,.T.);
#729=ORIENTED_EDGE('',*,*,#510,.T.);
#730=ORIENTED_EDGE('',*,*,#508,.T.);
#731=ORIENTED_EDGE('',*,*,#506,.T.);
#732=ORIENTED_EDGE('',*,*,#504,.T.);
#733=ORIENTED_EDGE('',*,*,#502,.T.);
#734=ORIENTED_EDGE('',*,*,#500,.T.);
#735=ORIENTED_EDGE('',*,*,#498,.T.);
#736=ORIENTED_EDGE('',*,*,#496,.T.);
#737=ORIENTED_EDGE('',*,*,#494,.T.);
#738=ORIENTED_EDGE('',*,*,#492,.T.);
#739=ORIENTED_EDGE('',*,*,#490,.T.);
#740=ORIENTED_EDGE('',*,*,#488,.T.);
#741=ORIENTED_EDGE('',*,*,#486,.T.);
#742=ORIENTED_EDGE('',*,*,#484,.T.);
#743=ORIENTED_EDGE('',*,*,#482,.T.);
#744=ORIENTED_EDGE('',*,*,#480,.T.);
#745=ORIENTED_EDGE('',*,*,#478,.T.);
#746=ORIENTED_EDGE('',*,*,#476,.T.);
#747=ORIENTED_EDGE('',*,*,#474,.T.);
#748=ORIENTED_EDGE('',*,*,#533,.T.);
#749=ORIENTED_EDGE('',*,*,#535,.T.);
#750=ORIENTED_EDGE('',*,*,#536,.F.);
#751=ORIENTED_EDGE('',*,*,#537,.F.);
#752=ORIENTED_EDGE('',*,*,#532,.T.);
#753=ORIENTED_EDGE('',*,*,#538,.T.);
#754=ORIENTED_EDGE('',*,*,#539,.F.);
#755=ORIENTED_EDGE('',*,*,#535,.F.);
#756=ORIENTED_EDGE('',*,*,#534,.T.);
#757=ORIENTED_EDGE('',*,*,#537,.T.);
#758=ORIENTED_EDGE('',*,*,#540,.F.);
#759=ORIENTED_EDGE('',*,*,#541,.F.);
#760=ORIENTED_EDGE('',*,*,#531,.T.);
#761=ORIENTED_EDGE('',*,*,#541,.T.);
#762=ORIENTED_EDGE('',*,*,#542,.F.);
#763=ORIENTED_EDGE('',*,*,#538,.F.);
#764=ORIENTED_EDGE('',*,*,#436,.T.);
#765=ORIENTED_EDGE('',*,*,#445,.T.);
#766=ORIENTED_EDGE('',*,*,#435,.T.);
#767=ORIENTED_EDGE('',*,*,#542,.T.);
#768=ORIENTED_EDGE('',*,*,#540,.T.);
#769=ORIENTED_EDGE('',*,*,#536,.T.);
#770=ORIENTED_EDGE('',*,*,#539,.T.);
#771=TOROIDAL_SURFACE('',#828,2.50000000000001,0.5);
#772=TOROIDAL_SURFACE('',#837,39.5,3.);
#773=ADVANCED_FACE('',(#246),#771,.T.);
#774=ADVANCED_FACE('',(#247),#238,.T.);
#775=ADVANCED_FACE('',(#248),#23,.T.);
#776=ADVANCED_FACE('',(#249),#772,.T.);
#777=ADVANCED_FACE('',(#250),#239,.T.);
#778=ADVANCED_FACE('',(#251,#15),#24,.F.);
#779=ADVANCED_FACE('',(#252),#25,.T.);
#780=ADVANCED_FACE('',(#253),#26,.T.);
#781=ADVANCED_FACE('',(#254),#27,.T.);
#782=ADVANCED_FACE('',(#255),#28,.T.);
#783=ADVANCED_FACE('',(#256),#29,.T.);
#784=ADVANCED_FACE('',(#257),#30,.T.);
#785=ADVANCED_FACE('',(#258),#31,.T.);
#786=ADVANCED_FACE('',(#259),#240,.F.);
#787=ADVANCED_FACE('',(#260),#32,.T.);
#788=ADVANCED_FACE('',(#261),#33,.T.);
#789=ADVANCED_FACE('',(#262),#241,.F.);
#790=ADVANCED_FACE('',(#263),#34,.T.);
#791=ADVANCED_FACE('',(#264),#35,.T.);
#792=ADVANCED_FACE('',(#265),#242,.F.);
#793=ADVANCED_FACE('',(#266),#36,.T.);
#794=ADVANCED_FACE('',(#267),#37,.T.);
#795=ADVANCED_FACE('',(#268),#38,.T.);
#796=ADVANCED_FACE('',(#269),#243,.F.);
#797=ADVANCED_FACE('',(#270),#39,.T.);
#798=ADVANCED_FACE('',(#271),#40,.T.);
#799=ADVANCED_FACE('',(#272),#244,.F.);
#800=ADVANCED_FACE('',(#273),#41,.T.);
#801=ADVANCED_FACE('',(#274),#42,.T.);
#802=ADVANCED_FACE('',(#275),#245,.F.);
#803=ADVANCED_FACE('',(#276),#43,.T.);
#804=ADVANCED_FACE('',(#277),#44,.T.);
#805=ADVANCED_FACE('',(#278),#45,.T.);
#806=ADVANCED_FACE('',(#279),#46,.T.);
#807=ADVANCED_FACE('',(#280),#47,.T.);
#808=ADVANCED_FACE('',(#281,#16,#17,#18),#48,.T.);
#809=ADVANCED_FACE('',(#282),#49,.T.);
#810=ADVANCED_FACE('',(#283),#50,.T.);
#811=ADVANCED_FACE('',(#284),#51,.T.);
#812=ADVANCED_FACE('',(#285),#52,.T.);
#813=ADVANCED_FACE('',(#286,#19,#20),#53,.T.);
#814=CLOSED_SHELL('',(#773,#774,#775,#776,#777,#778,#779,#780,#781,#782,
#783,#784,#785,#786,#787,#788,#789,#790,#791,#792,#793,#794,#795,#796,#797,
#798,#799,#800,#801,#802,#803,#804,#805,#806,#807,#808,#809,#810,#811,#812,
#813));
#815=DERIVED_UNIT_ELEMENT(#817,1.);
#816=DERIVED_UNIT_ELEMENT(#1367,3.);
#817=(
MASS_UNIT()
NAMED_UNIT(*)
SI_UNIT(.KILO.,.GRAM.)
);
#818=DERIVED_UNIT((#815,#816));
#819=MEASURE_REPRESENTATION_ITEM('density measure',
POSITIVE_RATIO_MEASURE(7850.),#818);
#820=PROPERTY_DEFINITION_REPRESENTATION(#825,#822);
#821=PROPERTY_DEFINITION_REPRESENTATION(#826,#823);
#822=REPRESENTATION('material name',(#824),#1364);
#823=REPRESENTATION('density',(#819),#1364);
#824=DESCRIPTIVE_REPRESENTATION_ITEM('Steel','Steel');
#825=PROPERTY_DEFINITION('material property','material name',#1374);
#826=PROPERTY_DEFINITION('material property','density of part',#1374);
#827=AXIS2_PLACEMENT_3D('placement',#1105,#889,#890);
#828=AXIS2_PLACEMENT_3D('',#1106,#891,#892);
#829=AXIS2_PLACEMENT_3D('',#1109,#893,#894);
#830=AXIS2_PLACEMENT_3D('',#1111,#895,#896);
#831=AXIS2_PLACEMENT_3D('',#1113,#897,#898);
#832=AXIS2_PLACEMENT_3D('',#1114,#899,#900);
#833=AXIS2_PLACEMENT_3D('',#1115,#901,#902);
#834=AXIS2_PLACEMENT_3D('',#1116,#903,#904);
#835=AXIS2_PLACEMENT_3D('',#1119,#906,#907);
#836=AXIS2_PLACEMENT_3D('',#1120,#908,#909);
#837=AXIS2_PLACEMENT_3D('',#1121,#910,#911);
#838=AXIS2_PLACEMENT_3D('',#1124,#912,#913);
#839=AXIS2_PLACEMENT_3D('',#1141,#914,#915);
#840=AXIS2_PLACEMENT_3D('',#1156,#916,#917);
#841=AXIS2_PLACEMENT_3D('',#1167,#924,#925);
#842=AXIS2_PLACEMENT_3D('',#1188,#936,#937);
#843=AXIS2_PLACEMENT_3D('',#1194,#940,#941);
#844=AXIS2_PLACEMENT_3D('',#1200,#944,#945);
#845=AXIS2_PLACEMENT_3D('',#1208,#949,#950);
#846=AXIS2_PLACEMENT_3D('',#1214,#953,#954);
#847=AXIS2_PLACEMENT_3D('',#1219,#957,#958);
#848=AXIS2_PLACEMENT_3D('',#1220,#959,#960);
#849=AXIS2_PLACEMENT_3D('',#1226,#964,#965);
#850=AXIS2_PLACEMENT_3D('',#1230,#968,#969);
#851=AXIS2_PLACEMENT_3D('',#1234,#972,#973);
#852=AXIS2_PLACEMENT_3D('',#1238,#976,#977);
#853=AXIS2_PLACEMENT_3D('',#1240,#979,#980);
#854=AXIS2_PLACEMENT_3D('',#1246,#984,#985);
#855=AXIS2_PLACEMENT_3D('',#1250,#988,#989);
#856=AXIS2_PLACEMENT_3D('',#1252,#990,#991);
#857=AXIS2_PLACEMENT_3D('',#1254,#993,#994);
#858=AXIS2_PLACEMENT_3D('',#1258,#997,#998);
#859=AXIS2_PLACEMENT_3D('',#1262,#1001,#1002);
#860=AXIS2_PLACEMENT_3D('',#1264,#1003,#1004);
#861=AXIS2_PLACEMENT_3D('',#1266,#1006,#1007);
#862=AXIS2_PLACEMENT_3D('',#1270,#1010,#1011);
#863=AXIS2_PLACEMENT_3D('',#1274,#1014,#1015);
#864=AXIS2_PLACEMENT_3D('',#1276,#1016,#1017);
#865=AXIS2_PLACEMENT_3D('',#1278,#1019,#1020);
#866=AXIS2_PLACEMENT_3D('',#1282,#1023,#1024);
#867=AXIS2_PLACEMENT_3D('',#1286,#1027,#1028);
#868=AXIS2_PLACEMENT_3D('',#1290,#1031,#1032);
#869=AXIS2_PLACEMENT_3D('',#1292,#1033,#1034);
#870=AXIS2_PLACEMENT_3D('',#1294,#1036,#1037);
#871=AXIS2_PLACEMENT_3D('',#1298,#1040,#1041);
#872=AXIS2_PLACEMENT_3D('',#1302,#1044,#1045);
#873=AXIS2_PLACEMENT_3D('',#1304,#1046,#1047);
#874=AXIS2_PLACEMENT_3D('',#1306,#1049,#1050);
#875=AXIS2_PLACEMENT_3D('',#1310,#1053,#1054);
#876=AXIS2_PLACEMENT_3D('',#1314,#1057,#1058);
#877=AXIS2_PLACEMENT_3D('',#1316,#1059,#1060);
#878=AXIS2_PLACEMENT_3D('',#1318,#1062,#1063);
#879=AXIS2_PLACEMENT_3D('',#1320,#1065,#1066);
#880=AXIS2_PLACEMENT_3D('',#1326,#1070,#1071);
#881=AXIS2_PLACEMENT_3D('',#1330,#1074,#1075);
#882=AXIS2_PLACEMENT_3D('',#1334,#1078,#1079);
#883=AXIS2_PLACEMENT_3D('',#1336,#1081,#1082);
#884=AXIS2_PLACEMENT_3D('',#1345,#1087,#1088);
#885=AXIS2_PLACEMENT_3D('',#1351,#1092,#1093);
#886=AXIS2_PLACEMENT_3D('',#1355,#1096,#1097);
#887=AXIS2_PLACEMENT_3D('',#1359,#1100,#1101);
#888=AXIS2_PLACEMENT_3D('',#1361,#1103,#1104);
#889=DIRECTION('axis',(0.,0.,1.));
#890=DIRECTION('refdir',(1.,0.,0.));
#891=DIRECTION('center_axis',(0.,1.,0.));
#892=DIRECTION('ref_axis',(0.,0.,1.));
#893=DIRECTION('center_axis',(0.,-1.,0.));
#894=DIRECTION('ref_axis',(1.,0.,0.));
#895=DIRECTION('center_axis',(-1.,0.,0.));
#896=DIRECTION('ref_axis',(0.,0.,-1.));
#897=DIRECTION('center_axis',(0.,1.,0.));
#898=DIRECTION('ref_axis',(1.,0.,0.));
#899=DIRECTION('center_axis',(0.,1.,0.));
#900=DIRECTION('ref_axis',(1.,0.,0.));
#901=DIRECTION('center_axis',(0.,-1.,0.));
#902=DIRECTION('ref_axis',(1.,0.,0.));
#903=DIRECTION('center_axis',(0.,1.,0.));
#904=DIRECTION('ref_axis',(1.,0.,0.));
#905=DIRECTION('',(0.,-1.,0.));
#906=DIRECTION('center_axis',(0.,-1.,0.));
#907=DIRECTION('ref_axis',(1.,0.,0.));
#908=DIRECTION('center_axis',(0.,1.,0.));
#909=DIRECTION('ref_axis',(1.,0.,0.));
#910=DIRECTION('center_axis',(0.,1.,0.));
#911=DIRECTION('ref_axis',(-1.,0.,0.));
#912=DIRECTION('center_axis',(0.,1.,0.));
#913=DIRECTION('ref_axis',(1.,0.,0.));
#914=DIRECTION('center_axis',(0.,1.,0.));
#915=DIRECTION('ref_axis',(-1.,0.,0.));
#916=DIRECTION('center_axis',(0.,0.,1.));
#917=DIRECTION('ref_axis',(0.707106781186547,-0.707106781186548,0.));
#918=DIRECTION('',(0.,0.,-1.));
#919=DIRECTION('',(0.,0.,1.));
#920=DIRECTION('',(0.,0.,-1.));
#921=DIRECTION('',(0.,0.,1.));
#922=DIRECTION('',(0.,0.,-1.));
#923=DIRECTION('',(0.,0.,-1.));
#924=DIRECTION('center_axis',(0.,1.,0.));
#925=DIRECTION('ref_axis',(1.,0.,0.));
#926=DIRECTION('',(1.,0.,0.));
#927=DIRECTION('',(0.,0.,-1.));
#928=DIRECTION('',(-1.,0.,0.));
#929=DIRECTION('',(1.,0.,0.));
#930=DIRECTION('',(0.707106781186547,0.,0.707106781186548));
#931=DIRECTION('',(0.,0.,-1.));
#932=DIRECTION('',(-1.,0.,0.));
#933=DIRECTION('',(0.5,0.,0.866025403784439));
#934=DIRECTION('',(0.,0.,1.));
#935=DIRECTION('',(-0.500000000000002,0.,0.866025403784437));
#936=DIRECTION('center_axis',(0.,-1.,0.));
#937=DIRECTION('ref_axis',(0.866025403784433,0.,0.50000000000001));
#938=DIRECTION('',(0.499999999999993,0.,-0.866025403784442));
#939=DIRECTION('',(0.768790086447684,0.,0.639501214212892));
#940=DIRECTION('center_axis',(0.,-1.,0.));
#941=DIRECTION('ref_axis',(0.63950121421289,0.,-0.768790086447685));
#942=DIRECTION('',(0.768790086447684,0.,-0.639501214212891));
#943=DIRECTION('',(0.499999999999993,0.,0.866025403784442));
#944=DIRECTION('center_axis',(0.,-1.,0.));
#945=DIRECTION('ref_axis',(0.866025403784439,0.,-0.499999999999999));
#946=DIRECTION('',(-0.500000000000002,0.,-0.866025403784437));
#947=DIRECTION('',(0.,0.,-1.));
#948=DIRECTION('',(0.5,0.,-0.866025403784439));
#949=DIRECTION('center_axis',(0.,-1.,0.));
#950=DIRECTION('ref_axis',(-0.866025403784431,0.,-0.500000000000013));
#951=DIRECTION('',(-0.499999999999998,0.,0.86602540378444));
#952=DIRECTION('',(-0.768790086447684,0.,-0.639501214212891));
#953=DIRECTION('center_axis',(0.,-1.,0.));
#954=DIRECTION('ref_axis',(-0.63950121421289,0.,0.768790086447685));
#955=DIRECTION('',(-0.768790086447684,0.,0.639501214212892));
#956=DIRECTION('',(-0.499999999999998,0.,-0.86602540378444));
#957=DIRECTION('center_axis',(0.,-1.,0.));
#958=DIRECTION('ref_axis',(-0.866025403784445,0.,0.499999999999988));
#959=DIRECTION('center_axis',(-1.,0.,0.));
#960=DIRECTION('ref_axis',(0.,0.,1.));
#961=DIRECTION('',(0.,1.,0.));
#962=DIRECTION('',(0.,0.,1.));
#963=DIRECTION('',(0.,1.,0.));
#964=DIRECTION('center_axis',(0.,0.,1.));
#965=DIRECTION('ref_axis',(1.,0.,0.));
#966=DIRECTION('',(1.,0.,0.));
#967=DIRECTION('',(0.,1.,0.));
#968=DIRECTION('center_axis',(-0.707106781186548,0.,0.707106781186547));
#969=DIRECTION('ref_axis',(0.707106781186547,0.,0.707106781186548));
#970=DIRECTION('',(0.707106781186547,0.,0.707106781186548));
#971=DIRECTION('',(0.,1.,0.));
#972=DIRECTION('center_axis',(1.,0.,0.));
#973=DIRECTION('ref_axis',(0.,0.,-1.));
#974=DIRECTION('',(0.,0.,-1.));
#975=DIRECTION('',(0.,1.,0.));
#976=DIRECTION('center_axis',(0.,0.,-1.));
#977=DIRECTION('ref_axis',(-1.,0.,0.));
#978=DIRECTION('',(-1.,0.,0.));
#979=DIRECTION('center_axis',(-1.,0.,0.));
#980=DIRECTION('ref_axis',(0.,0.,1.));
#981=DIRECTION('',(0.,1.,0.));
#982=DIRECTION('',(0.,0.,1.));
#983=DIRECTION('',(0.,1.,0.));
#984=DIRECTION('center_axis',(-0.866025403784437,0.,-0.500000000000002));
#985=DIRECTION('ref_axis',(-0.500000000000002,0.,0.866025403784437));
#986=DIRECTION('',(-0.500000000000002,0.,0.866025403784437));
#987=DIRECTION('',(0.,1.,0.));
#988=DIRECTION('center_axis',(0.,1.,0.));
#989=DIRECTION('ref_axis',(0.866025403784433,0.,0.50000000000001));
#990=DIRECTION('center_axis',(0.,-1.,0.));
#991=DIRECTION('ref_axis',(0.866025403784433,0.,0.50000000000001));
#992=DIRECTION('',(0.,1.,0.));
#993=DIRECTION('center_axis',(0.866025403784442,0.,0.499999999999993));
#994=DIRECTION('ref_axis',(0.499999999999993,0.,-0.866025403784442));
#995=DIRECTION('',(0.499999999999993,0.,-0.866025403784442));
#996=DIRECTION('',(0.,1.,0.));
#997=DIRECTION('center_axis',(-0.639501214212892,0.,0.768790086447684));
#998=DIRECTION('ref_axis',(0.768790086447684,0.,0.639501214212892));
#999=DIRECTION('',(0.768790086447684,0.,0.639501214212892));
#1000=DIRECTION('',(0.,1.,0.));
#1001=DIRECTION('center_axis',(0.,1.,0.));
#1002=DIRECTION('ref_axis',(0.63950121421289,0.,-0.768790086447685));
#1003=DIRECTION('center_axis',(0.,-1.,0.));
#1004=DIRECTION('ref_axis',(0.63950121421289,0.,-0.768790086447685));
#1005=DIRECTION('',(0.,1.,0.));
#1006=DIRECTION('center_axis',(0.639501214212891,0.,0.768790086447684));
#1007=DIRECTION('ref_axis',(0.768790086447684,0.,-0.639501214212891));
#1008=DIRECTION('',(0.768790086447684,0.,-0.639501214212891));
#1009=DIRECTION('',(0.,1.,0.));
#1010=DIRECTION('center_axis',(-0.866025403784442,0.,0.499999999999993));
#1011=DIRECTION('ref_axis',(0.499999999999993,0.,0.866025403784442));
#1012=DIRECTION('',(0.499999999999993,0.,0.866025403784442));
#1013=DIRECTION('',(0.,1.,0.));
#1014=DIRECTION('center_axis',(0.,1.,0.));
#1015=DIRECTION('ref_axis',(0.866025403784439,0.,-0.499999999999999));
#1016=DIRECTION('center_axis',(0.,-1.,0.));
#1017=DIRECTION('ref_axis',(0.866025403784439,0.,-0.499999999999999));
#1018=DIRECTION('',(0.,1.,0.));
#1019=DIRECTION('center_axis',(0.866025403784437,0.,-0.500000000000002));
#1020=DIRECTION('ref_axis',(-0.500000000000002,0.,-0.866025403784437));
#1021=DIRECTION('',(-0.500000000000002,0.,-0.866025403784437));
#1022=DIRECTION('',(0.,1.,0.));
#1023=DIRECTION('center_axis',(1.,0.,0.));
#1024=DIRECTION('ref_axis',(0.,0.,-1.));
#1025=DIRECTION('',(0.,0.,-1.));
#1026=DIRECTION('',(0.,1.,0.));
#1027=DIRECTION('center_axis',(0.866025403784439,0.,0.5));
#1028=DIRECTION('ref_axis',(0.5,0.,-0.866025403784438));
#1029=DIRECTION('',(0.5,0.,-0.866025403784439));
#1030=DIRECTION('',(0.,1.,0.));
#1031=DIRECTION('center_axis',(0.,1.,0.));
#1032=DIRECTION('ref_axis',(-0.866025403784431,0.,-0.500000000000013));
#1033=DIRECTION('center_axis',(0.,-1.,0.));
#1034=DIRECTION('ref_axis',(-0.866025403784431,0.,-0.500000000000013));
#1035=DIRECTION('',(0.,1.,0.));
#1036=DIRECTION('center_axis',(-0.86602540378444,0.,-0.499999999999998));
#1037=DIRECTION('ref_axis',(-0.499999999999998,0.,0.86602540378444));
#1038=DIRECTION('',(-0.499999999999998,0.,0.86602540378444));
#1039=DIRECTION('',(0.,1.,0.));
#1040=DIRECTION('center_axis',(0.639501214212891,0.,-0.768790086447684));
#1041=DIRECTION('ref_axis',(-0.768790086447684,0.,-0.639501214212891));
#1042=DIRECTION('',(-0.768790086447684,0.,-0.639501214212891));
#1043=DIRECTION('',(0.,1.,0.));
#1044=DIRECTION('center_axis',(0.,1.,0.));
#1045=DIRECTION('ref_axis',(-0.63950121421289,0.,0.768790086447685));
#1046=DIRECTION('center_axis',(0.,-1.,0.));
#1047=DIRECTION('ref_axis',(-0.63950121421289,0.,0.768790086447685));
#1048=DIRECTION('',(0.,1.,0.));
#1049=DIRECTION('center_axis',(-0.639501214212892,0.,-0.768790086447684));
#1050=DIRECTION('ref_axis',(-0.768790086447684,0.,0.639501214212892));
#1051=DIRECTION('',(-0.768790086447684,0.,0.639501214212892));
#1052=DIRECTION('',(0.,1.,0.));
#1053=DIRECTION('center_axis',(0.86602540378444,0.,-0.499999999999998));
#1054=DIRECTION('ref_axis',(-0.499999999999998,0.,-0.86602540378444));
#1055=DIRECTION('',(-0.499999999999998,0.,-0.86602540378444));
#1056=DIRECTION('',(0.,1.,0.));
#1057=DIRECTION('center_axis',(0.,1.,0.));
#1058=DIRECTION('ref_axis',(-0.866025403784445,0.,0.499999999999988));
#1059=DIRECTION('center_axis',(0.,-1.,0.));
#1060=DIRECTION('ref_axis',(-0.866025403784445,0.,0.499999999999988));
#1061=DIRECTION('',(0.,1.,0.));
#1062=DIRECTION('center_axis',(-0.866025403784439,0.,0.5));
#1063=DIRECTION('ref_axis',(0.5,0.,0.866025403784438));
#1064=DIRECTION('',(0.5,0.,0.866025403784439));
#1065=DIRECTION('center_axis',(0.,0.,-1.));
#1066=DIRECTION('ref_axis',(-1.,0.,0.));
#1067=DIRECTION('',(0.,1.,0.));
#1068=DIRECTION('',(-1.,0.,0.));
#1069=DIRECTION('',(0.,1.,0.));
#1070=DIRECTION('center_axis',(-1.,0.,0.));
#1071=DIRECTION('ref_axis',(0.,0.,1.));
#1072=DIRECTION('',(0.,0.,1.));
#1073=DIRECTION('',(0.,1.,0.));
#1074=DIRECTION('center_axis',(0.,0.,1.));
#1075=DIRECTION('ref_axis',(1.,0.,0.));
#1076=DIRECTION('',(1.,0.,0.));
#1077=DIRECTION('',(0.,1.,0.));
#1078=DIRECTION('center_axis',(1.,0.,0.));
#1079=DIRECTION('ref_axis',(0.,0.,-1.));
#1080=DIRECTION('',(0.,0.,-1.));
#1081=DIRECTION('center_axis',(0.,1.,0.));
#1082=DIRECTION('ref_axis',(1.,0.,0.));
#1083=DIRECTION('',(0.,0.,1.));
#1084=DIRECTION('',(1.,0.,0.));
#1085=DIRECTION('',(0.,0.,-1.));
#1086=DIRECTION('',(-1.,0.,0.));
#1087=DIRECTION('center_axis',(1.,0.,0.));
#1088=DIRECTION('ref_axis',(0.,0.,-1.));
#1089=DIRECTION('',(0.,1.,0.));
#1090=DIRECTION('',(0.,0.,-1.));
#1091=DIRECTION('',(0.,1.,0.));
#1092=DIRECTION('center_axis',(0.,0.,1.));
#1093=DIRECTION('ref_axis',(1.,0.,0.));
#1094=DIRECTION('',(0.,1.,0.));
#1095=DIRECTION('',(1.,0.,0.));
#1096=DIRECTION('center_axis',(0.,0.,-1.));
#1097=DIRECTION('ref_axis',(-1.,0.,0.));
#1098=DIRECTION('',(-1.,0.,0.));
#1099=DIRECTION('',(0.,1.,0.));
#1100=DIRECTION('center_axis',(-1.,0.,0.));
#1101=DIRECTION('ref_axis',(0.,0.,1.));
#1102=DIRECTION('',(0.,0.,1.));
#1103=DIRECTION('center_axis',(0.,1.,0.));
#1104=DIRECTION('ref_axis',(1.,0.,0.));
#1105=CARTESIAN_POINT('',(0.,0.,0.));
#1106=CARTESIAN_POINT('Origin',(-24.6276561095253,8.5,85.6926161838221));
#1107=CARTESIAN_POINT('',(-27.1276561095253,9.,85.6926161838221));
#1108=CARTESIAN_POINT('',(-24.6276561095253,9.,83.1926161838221));
#1109=CARTESIAN_POINT('Origin',(-24.6276561095253,9.,85.6926161838221));
#1110=CARTESIAN_POINT('',(-24.6276561095253,8.5,82.6926161838221));
#1111=CARTESIAN_POINT('Origin',(-24.6276561095253,8.5,83.1926161838221));
#1112=CARTESIAN_POINT('',(-27.6276561095253,8.5,85.6926161838221));
#1113=CARTESIAN_POINT('Origin',(-24.6276561095253,8.5,85.6926161838221));
#1114=CARTESIAN_POINT('Origin',(-24.6276561095253,8.5,85.6926161838221));
#1115=CARTESIAN_POINT('Origin',(-24.6276561095253,9.,85.6926161838221));
#1116=CARTESIAN_POINT('Origin',(-24.6276561095253,0.,85.6926161838221));
#1117=CARTESIAN_POINT('',(-27.6276561095253,3.,85.6926161838221));
#1118=CARTESIAN_POINT('',(-27.6276561095253,0.,85.6926161838221));
#1119=CARTESIAN_POINT('Origin',(-24.6276561095253,3.,85.6926161838221));
#1120=CARTESIAN_POINT('Origin',(-24.6276561095253,9.,85.6926161838221));
#1121=CARTESIAN_POINT('Origin',(4.88500414549869,3.,85.6926161838221));
#1122=CARTESIAN_POINT('',(15.3596799023378,3.,44.5036471776781));
#1123=CARTESIAN_POINT('',(15.3596799023378,3.,126.881585189966));
#1124=CARTESIAN_POINT('Origin',(4.88500414549869,3.,85.6926161838221));
#1125=CARTESIAN_POINT('',(12.3596799023378,0.,46.9062884080437));
#1126=CARTESIAN_POINT('Ctrl Pts',(15.3596799023378,3.,44.5036471776782));
#1127=CARTESIAN_POINT('Ctrl Pts',(15.3596799023378,2.68792432417988,44.5036471776782));
#1128=CARTESIAN_POINT('Ctrl Pts',(15.3110088346934,2.38189810000074,44.5414449217208));
#1129=CARTESIAN_POINT('Ctrl Pts',(15.1175424437768,1.77253432581489,44.6922702553941));
#1130=CARTESIAN_POINT('Ctrl Pts',(14.9667667082012,1.48302634516852,44.8100290964045));
#1131=CARTESIAN_POINT('Ctrl Pts',(14.5538517074854,0.917902854710025,45.1346390224887));
#1132=CARTESIAN_POINT('Ctrl Pts',(14.2776379811566,0.666044164848703,45.3530253139976));
#1133=CARTESIAN_POINT('Ctrl Pts',(13.7337095906973,0.317297992065702,45.7874152124268));
#1134=CARTESIAN_POINT('Ctrl Pts',(13.473023490792,0.200472244224004,45.9970728619853));
#1135=CARTESIAN_POINT('Ctrl Pts',(12.9312448488854,0.0409526565432582,46.4365545765916));
#1136=CARTESIAN_POINT('Ctrl Pts',(12.6484506975018,0.000735267708590292,
46.6678931943144));
#1137=CARTESIAN_POINT('Ctrl Pts',(12.3648413941616,3.3300126413677E-6,46.9020268125815));
#1138=CARTESIAN_POINT('Ctrl Pts',(12.3622606048192,-3.85319498871586E-18,
46.9041575583737));
#1139=CARTESIAN_POINT('Ctrl Pts',(12.3596799023378,0.,46.9062884080437));
#1140=CARTESIAN_POINT('',(12.3596799023378,0.,124.478943959601));
#1141=CARTESIAN_POINT('Origin',(4.88500414549869,0.,85.6926161838221));
#1142=CARTESIAN_POINT('Ctrl Pts',(12.3596799023378,0.,124.478943959601));
#1143=CARTESIAN_POINT('Ctrl Pts',(12.3622606048218,-3.85319499266779E-18,
124.481074809273));
#1144=CARTESIAN_POINT('Ctrl Pts',(12.3648413941587,3.33001263462666E-6,
124.483205555061));
#1145=CARTESIAN_POINT('Ctrl Pts',(12.6484506976263,0.000735267708892398,
124.717339173425));
#1146=CARTESIAN_POINT('Ctrl Pts',(12.9312448489066,0.0409526565494968,124.94867779107));
#1147=CARTESIAN_POINT('Ctrl Pts',(13.473023490792,0.200472244224009,125.388159505659));
#1148=CARTESIAN_POINT('Ctrl Pts',(13.7337095906973,0.317297992065708,125.597817155217));
#1149=CARTESIAN_POINT('Ctrl Pts',(14.2776379811566,0.666044164848686,126.032207053647));
#1150=CARTESIAN_POINT('Ctrl Pts',(14.5538517074854,0.917902854710011,126.250593345155));
#1151=CARTESIAN_POINT('Ctrl Pts',(14.9667667082012,1.48302634516854,126.57520327124));
#1152=CARTESIAN_POINT('Ctrl Pts',(15.1175424437768,1.7725343258149,126.69296211225));
#1153=CARTESIAN_POINT('Ctrl Pts',(15.3110088346933,2.38189810000068,126.843787445923));
#1154=CARTESIAN_POINT('Ctrl Pts',(15.3596799023378,2.68792432417986,126.881585189966));
#1155=CARTESIAN_POINT('Ctrl Pts',(15.3596799023378,3.,126.881585189966));
#1156=CARTESIAN_POINT('Origin',(12.3596799023378,3.,106.287100686894));
#1157=CARTESIAN_POINT('',(12.3596836354508,0.,121.942616183822));
#1158=CARTESIAN_POINT('',(12.3596799023378,0.,106.287100686894));
#1159=CARTESIAN_POINT('',(12.3596836354508,0.,114.692616183822));
#1160=CARTESIAN_POINT('',(12.3596836354508,0.,121.942616183822));
#1161=CARTESIAN_POINT('',(12.3596836354508,0.,74.6926161838221));
#1162=CARTESIAN_POINT('',(12.3596799023378,0.,106.287100686894));
#1163=CARTESIAN_POINT('',(12.3596836354508,0.,49.4426161838221));
#1164=CARTESIAN_POINT('',(12.3596836354508,0.,121.942616183822));
#1165=CARTESIAN_POINT('',(12.3596799023378,0.,106.287100686894));
#1166=CARTESIAN_POINT('',(15.3596799023378,3.,44.5036471776781));
#1167=CARTESIAN_POINT('Origin',(-11.1276579760818,0.,85.6926161838221));
#1168=CARTESIAN_POINT('',(-9.64031636454919,0.,49.4426161838221));
#1169=CARTESIAN_POINT('',(12.3596836354508,0.,49.4426161838221));
#1170=CARTESIAN_POINT('',(-9.64031636454919,0.,74.6926161838221));
#1171=CARTESIAN_POINT('',(-9.64031636454919,0.,49.4426161838221));
#1172=CARTESIAN_POINT('',(-11.1403163645492,0.,74.6926161838221));
#1173=CARTESIAN_POINT('',(-8.14031636454919,0.,114.692616183822));
#1174=CARTESIAN_POINT('',(13.8596836354508,0.,114.692616183822));
#1175=CARTESIAN_POINT('',(-9.64031636454919,0.,113.192616183822));
#1176=CARTESIAN_POINT('',(-11.1403163645492,0.,111.692616183822));
#1177=CARTESIAN_POINT('',(-9.64031636454919,0.,121.942616183822));
#1178=CARTESIAN_POINT('',(-9.64031636454919,0.,49.4426161838221));
#1179=CARTESIAN_POINT('',(-9.64031636454919,0.,121.942616183822));
#1180=CARTESIAN_POINT('',(4.3596836354508,0.,96.0700712579361));
#1181=CARTESIAN_POINT('',(6.20874714491188,0.,99.2727432027443));
#1182=CARTESIAN_POINT('',(6.20874714491188,0.,99.2727432027443));
#1183=CARTESIAN_POINT('',(4.3596836354508,0.,93.3151611097081));
#1184=CARTESIAN_POINT('',(4.35968363545081,0.,90.6926161838221));
#1185=CARTESIAN_POINT('',(6.20874714491189,0.,90.1124891648999));
#1186=CARTESIAN_POINT('',(6.20874714491189,0.,90.1124891648999));
#1187=CARTESIAN_POINT('',(4.04368363545079,0.,88.8624891648999));
#1188=CARTESIAN_POINT('Origin',(5.12621539018134,0.,89.4874891648999));
#1189=CARTESIAN_POINT('',(3.43239528098771,0.,89.9212716529051));
#1190=CARTESIAN_POINT('',(4.04368363545079,0.,88.8624891648999));
#1191=CARTESIAN_POINT('',(1.77535942468919,0.,88.5429026276311));
#1192=CARTESIAN_POINT('',(4.35968363545081,0.,90.6926161838221));
#1193=CARTESIAN_POINT('',(0.944007846212429,0.,88.5429026276311));
#1194=CARTESIAN_POINT('Origin',(1.35968363545081,0.,89.0426161838221));
#1195=CARTESIAN_POINT('',(-0.713028010086097,0.,89.9212716529051));
#1196=CARTESIAN_POINT('',(-1.64031636454919,0.,90.6926161838221));
#1197=CARTESIAN_POINT('',(-1.32431636454917,0.,88.8624891648999));
#1198=CARTESIAN_POINT('',(-1.32431636454917,0.,88.8624891648999));
#1199=CARTESIAN_POINT('',(-3.48937987401027,0.,90.1124891648999));
#1200=CARTESIAN_POINT('Origin',(-2.40684811927972,0.,89.4874891648999));
#1201=CARTESIAN_POINT('',(-1.64031636454919,0.,93.3151611097081));
#1202=CARTESIAN_POINT('',(-3.48937987401027,0.,90.1124891648999));
#1203=CARTESIAN_POINT('',(-1.64031636454919,0.,96.0700712579361));
#1204=CARTESIAN_POINT('',(-1.64031636454919,0.,98.6926161838221));
#1205=CARTESIAN_POINT('',(-3.48937987401027,0.,99.2727432027443));
#1206=CARTESIAN_POINT('',(-3.48937987401027,0.,99.2727432027443));
#1207=CARTESIAN_POINT('',(-1.32431636454918,0.,100.522743202744));
#1208=CARTESIAN_POINT('Origin',(-2.40684811927972,0.,99.8977432027443));
#1209=CARTESIAN_POINT('',(-0.713028010086104,0.,99.4639607147391));
#1210=CARTESIAN_POINT('',(-1.32431636454917,0.,100.522743202744));
#1211=CARTESIAN_POINT('',(0.944007846212428,0.,100.842329740013));
#1212=CARTESIAN_POINT('',(-1.64031636454919,0.,98.6926161838221));
#1213=CARTESIAN_POINT('',(1.77535942468919,0.,100.842329740013));
#1214=CARTESIAN_POINT('Origin',(1.35968363545081,0.,100.342616183822));
#1215=CARTESIAN_POINT('',(3.43239528098772,0.,99.4639607147391));
#1216=CARTESIAN_POINT('',(4.35968363545081,0.,98.6926161838221));
#1217=CARTESIAN_POINT('',(4.04368363545079,0.,100.522743202744));
#1218=CARTESIAN_POINT('',(4.04368363545079,0.,100.522743202744));
#1219=CARTESIAN_POINT('Origin',(5.12621539018134,0.,99.8977432027443));
#1220=CARTESIAN_POINT('Origin',(12.3596836354508,0.,114.692616183822));
#1221=CARTESIAN_POINT('',(12.3596836354508,1.,121.942616183822));
#1222=CARTESIAN_POINT('',(12.3596836354508,0.,121.942616183822));
#1223=CARTESIAN_POINT('',(12.3596836354508,1.,114.692616183822));
#1224=CARTESIAN_POINT('',(12.3596836354508,1.,121.942616183822));
#1225=CARTESIAN_POINT('',(12.3596836354508,0.,114.692616183822));
#1226=CARTESIAN_POINT('Origin',(-8.14031636454919,0.,114.692616183822));
#1227=CARTESIAN_POINT('',(-8.14031636454919,1.,114.692616183822));
#1228=CARTESIAN_POINT('',(13.8596836354508,1.,114.692616183822));
#1229=CARTESIAN_POINT('',(-8.14031636454919,0.,114.692616183822));
#1230=CARTESIAN_POINT('Origin',(-9.64031636454919,0.,113.192616183822));
#1231=CARTESIAN_POINT('',(-9.64031636454919,1.,113.192616183822));
#1232=CARTESIAN_POINT('',(-11.1403163645492,1.,111.692616183822));
#1233=CARTESIAN_POINT('',(-9.64031636454919,0.,113.192616183822));
#1234=CARTESIAN_POINT('Origin',(-9.64031636454919,0.,121.942616183822));
#1235=CARTESIAN_POINT('',(-9.64031636454919,1.,121.942616183822));
#1236=CARTESIAN_POINT('',(-9.64031636454919,1.,49.4426161838221));
#1237=CARTESIAN_POINT('',(-9.64031636454919,0.,121.942616183822));
#1238=CARTESIAN_POINT('Origin',(12.3596836354508,0.,121.942616183822));
#1239=CARTESIAN_POINT('',(-9.64031636454919,1.,121.942616183822));
#1240=CARTESIAN_POINT('Origin',(4.35968363545081,0.,93.3151611097081));
#1241=CARTESIAN_POINT('',(4.3596836354508,1.,96.0700712579361));
#1242=CARTESIAN_POINT('',(4.3596836354508,0.,96.0700712579361));
#1243=CARTESIAN_POINT('',(4.3596836354508,1.,93.3151611097081));
#1244=CARTESIAN_POINT('',(4.35968363545081,1.,90.6926161838221));
#1245=CARTESIAN_POINT('',(4.3596836354508,0.,93.3151611097081));
#1246=CARTESIAN_POINT('Origin',(6.20874714491189,0.,90.1124891648999));
#1247=CARTESIAN_POINT('',(6.20874714491189,1.,90.1124891648999));
#1248=CARTESIAN_POINT('',(6.20874714491189,1.,90.1124891648999));
#1249=CARTESIAN_POINT('',(6.20874714491189,0.,90.1124891648999));
#1250=CARTESIAN_POINT('Origin',(5.12621539018134,0.,89.4874891648999));
#1251=CARTESIAN_POINT('',(4.04368363545079,1.,88.8624891648999));
#1252=CARTESIAN_POINT('Origin',(5.12621539018134,1.,89.4874891648999));
#1253=CARTESIAN_POINT('',(4.04368363545079,0.,88.8624891648999));
#1254=CARTESIAN_POINT('Origin',(3.43239528098771,0.,89.9212716529051));
#1255=CARTESIAN_POINT('',(3.43239528098771,1.,89.9212716529051));
#1256=CARTESIAN_POINT('',(4.04368363545079,1.,88.8624891648999));
#1257=CARTESIAN_POINT('',(3.43239528098771,0.,89.9212716529051));
#1258=CARTESIAN_POINT('Origin',(1.77535942468919,0.,88.5429026276311));
#1259=CARTESIAN_POINT('',(1.77535942468919,1.,88.5429026276311));
#1260=CARTESIAN_POINT('',(4.35968363545081,1.,90.6926161838221));
#1261=CARTESIAN_POINT('',(1.77535942468919,0.,88.5429026276311));
#1262=CARTESIAN_POINT('Origin',(1.35968363545081,0.,89.0426161838221));
#1263=CARTESIAN_POINT('',(0.944007846212429,1.,88.5429026276311));
#1264=CARTESIAN_POINT('Origin',(1.35968363545081,1.,89.0426161838221));
#1265=CARTESIAN_POINT('',(0.944007846212429,0.,88.5429026276311));
#1266=CARTESIAN_POINT('Origin',(-0.7130280100861,0.,89.9212716529051));
#1267=CARTESIAN_POINT('',(-0.713028010086096,1.,89.9212716529051));
#1268=CARTESIAN_POINT('',(-1.64031636454919,1.,90.6926161838221));
#1269=CARTESIAN_POINT('',(-0.713028010086097,0.,89.9212716529051));
#1270=CARTESIAN_POINT('Origin',(-1.32431636454917,0.,88.8624891648999));
#1271=CARTESIAN_POINT('',(-1.32431636454917,1.,88.8624891648999));
#1272=CARTESIAN_POINT('',(-1.32431636454917,1.,88.8624891648999));
#1273=CARTESIAN_POINT('',(-1.32431636454917,0.,88.8624891648999));
#1274=CARTESIAN_POINT('Origin',(-2.40684811927972,0.,89.4874891648999));
#1275=CARTESIAN_POINT('',(-3.48937987401027,1.,90.1124891648999));
#1276=CARTESIAN_POINT('Origin',(-2.40684811927972,1.,89.4874891648999));
#1277=CARTESIAN_POINT('',(-3.48937987401027,0.,90.1124891648999));
#1278=CARTESIAN_POINT('Origin',(-1.64031636454919,0.,93.3151611097081));
#1279=CARTESIAN_POINT('',(-1.64031636454919,1.,93.3151611097081));
#1280=CARTESIAN_POINT('',(-3.48937987401027,1.,90.1124891648999));
#1281=CARTESIAN_POINT('',(-1.64031636454919,0.,93.3151611097081));
#1282=CARTESIAN_POINT('Origin',(-1.64031636454919,0.,96.0700712579361));
#1283=CARTESIAN_POINT('',(-1.64031636454919,1.,96.0700712579361));
#1284=CARTESIAN_POINT('',(-1.64031636454919,1.,98.6926161838221));
#1285=CARTESIAN_POINT('',(-1.64031636454919,0.,96.0700712579361));
#1286=CARTESIAN_POINT('Origin',(-3.48937987401027,0.,99.2727432027443));
#1287=CARTESIAN_POINT('',(-3.48937987401027,1.,99.2727432027443));
#1288=CARTESIAN_POINT('',(-3.48937987401027,1.,99.2727432027443));
#1289=CARTESIAN_POINT('',(-3.48937987401027,0.,99.2727432027443));
#1290=CARTESIAN_POINT('Origin',(-2.40684811927972,0.,99.8977432027443));
#1291=CARTESIAN_POINT('',(-1.32431636454918,1.,100.522743202744));
#1292=CARTESIAN_POINT('Origin',(-2.40684811927972,1.,99.8977432027443));
#1293=CARTESIAN_POINT('',(-1.32431636454918,0.,100.522743202744));
#1294=CARTESIAN_POINT('Origin',(-0.713028010086102,0.,99.4639607147391));
#1295=CARTESIAN_POINT('',(-0.713028010086104,1.,99.4639607147391));
#1296=CARTESIAN_POINT('',(-1.32431636454917,1.,100.522743202744));
#1297=CARTESIAN_POINT('',(-0.713028010086104,0.,99.4639607147391));
#1298=CARTESIAN_POINT('Origin',(0.944007846212429,0.,100.842329740013));
#1299=CARTESIAN_POINT('',(0.944007846212429,1.,100.842329740013));
#1300=CARTESIAN_POINT('',(-1.64031636454919,1.,98.6926161838221));
#1301=CARTESIAN_POINT('',(0.944007846212428,0.,100.842329740013));
#1302=CARTESIAN_POINT('Origin',(1.35968363545081,0.,100.342616183822));
#1303=CARTESIAN_POINT('',(1.77535942468919,1.,100.842329740013));
#1304=CARTESIAN_POINT('Origin',(1.35968363545081,1.,100.342616183822));
#1305=CARTESIAN_POINT('',(1.77535942468919,0.,100.842329740013));
#1306=CARTESIAN_POINT('Origin',(3.43239528098772,0.,99.4639607147391));
#1307=CARTESIAN_POINT('',(3.43239528098771,1.,99.4639607147391));
#1308=CARTESIAN_POINT('',(4.35968363545081,1.,98.6926161838221));
#1309=CARTESIAN_POINT('',(3.43239528098772,0.,99.4639607147391));
#1310=CARTESIAN_POINT('Origin',(4.04368363545079,0.,100.522743202744));
#1311=CARTESIAN_POINT('',(4.04368363545079,1.,100.522743202744));
#1312=CARTESIAN_POINT('',(4.04368363545079,1.,100.522743202744));
#1313=CARTESIAN_POINT('',(4.04368363545079,0.,100.522743202744));
#1314=CARTESIAN_POINT('Origin',(5.12621539018134,0.,99.8977432027443));
#1315=CARTESIAN_POINT('',(6.20874714491188,1.,99.2727432027443));
#1316=CARTESIAN_POINT('Origin',(5.12621539018134,1.,99.8977432027443));
#1317=CARTESIAN_POINT('',(6.20874714491188,0.,99.2727432027443));
#1318=CARTESIAN_POINT('Origin',(4.3596836354508,0.,96.0700712579361));
#1319=CARTESIAN_POINT('',(6.20874714491188,1.,99.2727432027443));
#1320=CARTESIAN_POINT('Origin',(12.3596836354508,0.,74.6926161838221));
#1321=CARTESIAN_POINT('',(-9.64031636454919,1.,74.6926161838221));
#1322=CARTESIAN_POINT('',(-9.64031636454919,0.,74.6926161838221));
#1323=CARTESIAN_POINT('',(12.3596836354508,1.,74.6926161838221));
#1324=CARTESIAN_POINT('',(-11.1403163645492,1.,74.6926161838221));
#1325=CARTESIAN_POINT('',(12.3596836354508,0.,74.6926161838221));
#1326=CARTESIAN_POINT('Origin',(12.3596836354508,0.,49.4426161838221));
#1327=CARTESIAN_POINT('',(12.3596836354508,1.,49.4426161838221));
#1328=CARTESIAN_POINT('',(12.3596836354508,1.,121.942616183822));
#1329=CARTESIAN_POINT('',(12.3596836354508,0.,49.4426161838221));
#1330=CARTESIAN_POINT('Origin',(-9.64031636454919,0.,49.4426161838221));
#1331=CARTESIAN_POINT('',(-9.64031636454919,1.,49.4426161838221));
#1332=CARTESIAN_POINT('',(12.3596836354508,1.,49.4426161838221));
#1333=CARTESIAN_POINT('',(-9.64031636454919,0.,49.4426161838221));
#1334=CARTESIAN_POINT('Origin',(-9.64031636454919,0.,74.6926161838221));
#1335=CARTESIAN_POINT('',(-9.64031636454919,1.,49.4426161838221));
#1336=CARTESIAN_POINT('Origin',(1.35968363545081,1.,85.6926161838221));
#1337=CARTESIAN_POINT('',(14.3596836354508,1.,47.4426161838221));
#1338=CARTESIAN_POINT('',(14.3596836354508,1.,123.942616183822));
#1339=CARTESIAN_POINT('',(14.3596836354508,1.,66.5676161838221));
#1340=CARTESIAN_POINT('',(-11.6403163645492,1.,47.4426161838221));
#1341=CARTESIAN_POINT('',(-5.14031636454919,1.,47.4426161838221));
#1342=CARTESIAN_POINT('',(-11.6403163645492,1.,123.942616183822));
#1343=CARTESIAN_POINT('',(-11.6403163645492,1.,104.817616183822));
#1344=CARTESIAN_POINT('',(7.85968363545081,1.,123.942616183822));
#1345=CARTESIAN_POINT('Origin',(-11.6403163645492,0.,123.942616183822));
#1346=CARTESIAN_POINT('',(-11.6403163645492,3.,47.4426161838221));
#1347=CARTESIAN_POINT('',(-11.6403163645492,0.,47.4426161838221));
#1348=CARTESIAN_POINT('',(-11.6403163645492,3.,123.942616183822));
#1349=CARTESIAN_POINT('',(-11.6403163645492,3.,47.4426161838221));
#1350=CARTESIAN_POINT('',(-11.6403163645492,0.,123.942616183822));
#1351=CARTESIAN_POINT('Origin',(-11.6403163645492,0.,47.4426161838221));
#1352=CARTESIAN_POINT('',(14.3596836354508,3.,47.4426161838221));
#1353=CARTESIAN_POINT('',(14.3596836354508,0.,47.4426161838221));
#1354=CARTESIAN_POINT('',(14.3596836354508,3.,47.4426161838221));
#1355=CARTESIAN_POINT('Origin',(14.3596836354508,0.,123.942616183822));
#1356=CARTESIAN_POINT('',(14.3596836354508,3.,123.942616183822));
#1357=CARTESIAN_POINT('',(-11.6403163645492,3.,123.942616183822));
#1358=CARTESIAN_POINT('',(14.3596836354508,0.,123.942616183822));
#1359=CARTESIAN_POINT('Origin',(14.3596836354508,0.,47.4426161838221));
#1360=CARTESIAN_POINT('',(14.3596836354508,3.,123.942616183822));
#1361=CARTESIAN_POINT('Origin',(-11.1276579760818,3.,85.6926161838221));
#1362=UNCERTAINTY_MEASURE_WITH_UNIT(LENGTH_MEASURE(0.01),#1366,
'DISTANCE_ACCURACY_VALUE',
'Maximum model space distance between geometric entities at asserted c
onnectivities');
#1363=UNCERTAINTY_MEASURE_WITH_UNIT(LENGTH_MEASURE(0.01),#1366,
'DISTANCE_ACCURACY_VALUE',
'Maximum model space distance between geometric entities at asserted c
onnectivities');
#1364=(
GEOMETRIC_REPRESENTATION_CONTEXT(3)
GLOBAL_UNCERTAINTY_ASSIGNED_CONTEXT((#1362))
GLOBAL_UNIT_ASSIGNED_CONTEXT((#1366,#1368,#1369))
REPRESENTATION_CONTEXT('','3D')
);
#1365=(
GEOMETRIC_REPRESENTATION_CONTEXT(3)
GLOBAL_UNCERTAINTY_ASSIGNED_CONTEXT((#1363))
GLOBAL_UNIT_ASSIGNED_CONTEXT((#1366,#1368,#1369))
REPRESENTATION_CONTEXT('','3D')
);
#1366=(
LENGTH_UNIT()
NAMED_UNIT(*)
SI_UNIT(.MILLI.,.METRE.)
);
#1367=(
LENGTH_UNIT()
NAMED_UNIT(*)
SI_UNIT($,.METRE.)
);
#1368=(
NAMED_UNIT(*)
PLANE_ANGLE_UNIT()
SI_UNIT($,.RADIAN.)
);
#1369=(
NAMED_UNIT(*)
SI_UNIT($,.STERADIAN.)
SOLID_ANGLE_UNIT()
);
#1370=SHAPE_DEFINITION_REPRESENTATION(#1371,#1372);
#1371=PRODUCT_DEFINITION_SHAPE('',$,#1374);
#1372=SHAPE_REPRESENTATION('',(#827),#1364);
#1373=PRODUCT_DEFINITION_CONTEXT('part definition',#1378,'design');
#1374=PRODUCT_DEFINITION('round guide vs5','round guide vs5 v4',#1375,#1373);
#1375=PRODUCT_DEFINITION_FORMATION('',$,#1380);
#1376=PRODUCT_RELATED_PRODUCT_CATEGORY('round guide vs5 v4',
'round guide vs5 v4',(#1380));
#1377=APPLICATION_PROTOCOL_DEFINITION('international standard',
'automotive_design',2009,#1378);
#1378=APPLICATION_CONTEXT(
'Core Data for Automotive Mechanical Design Process');
#1379=PRODUCT_CONTEXT('part definition',#1378,'mechanical');
#1380=PRODUCT('round guide vs5','round guide vs5 v4',$,(#1379));
#1381=PRESENTATION_STYLE_ASSIGNMENT((#1382));
#1382=SURFACE_STYLE_USAGE(.BOTH.,#1383);
#1383=SURFACE_SIDE_STYLE('',(#1384));
#1384=SURFACE_STYLE_FILL_AREA(#1385);
#1385=FILL_AREA_STYLE('Steel - Satin',(#1386));
#1386=FILL_AREA_STYLE_COLOUR('Steel - Satin',#1387);
#1387=COLOUR_RGB('Steel - Satin',0.627450980392157,0.627450980392157,0.627450980392157);
ENDSEC;
END-ISO-10303-21;
